# Supplementary material for: Photo-thermal coupling to enhance CO2 hydrogenation toward CH4 over Ru/MnO/Mn3O4
Source: Nat Commun. 2024 Feb 6;15:1109. doi: 10.1038/s41467-024-45389-7 (PMC10847166; doi:10.1038/s41467-024-45389-7)
Supplement: Supplementary file 3 — Source Data [file 41467_2024_45389_MOESM3_ESM.zip]

Archive with 4 entries (4 files):
- Source Data/Source data -XRD+IR+XPS+raman.xlsx
- Source Data/Source Data-DFT.xlsx
- Source Data/Source data-The performance of CO2 hydrogenation.xlsx
- Source Data/Source Data-UV+TPD+TPR+ N2 adsorption +CO2adsorption+PL+TPRL+photocurrent+MS+TG-MS+Diameter.xlsx
