# Supplementary material for: Photo-thermal coupling to enhance CO2 hydrogenation toward CH4 over Ru/MnO/Mn3O4
Source: Nat Commun. 2024 Feb 6;15:1109. doi: 10.1038/s41467-024-45389-7 (PMC10847166; doi:10.1038/s41467-024-45389-7)
Supplement: Supplementary file 3 — Source Data [file 41467_2024_45389_MOESM3_ESM.zip › Source Data/Source data -XRD+IR+XPS+raman.xlsx]

## Sheet: Fig.3d+Supplementary Fig. 24a
	temperature
2-Theta	25	100	120	140	160	180	200	200-1h	200-2h	200-3h	200-4h
degree
5.0001	4623	4693	4562	4423	4346	4431	4483	4356	4334	4418	4370
5.02057	4707	4582	4438	4457	4434	4367	4409	4437	4455	4365	4503
5.04104	4582	4561	4603	4285	4480	4332	4454	4288	4375	4367	4402
5.0615	4630	4545	4488	4407	4234	4358	4341	4487	4349	4304	4339
5.08197	4492	4495	4568	4256	4280	4225	4467	4302	4312	4293	4219
5.10244	4448	4553	4355	4245	4246	4287	4283	4267	4396	4232	4303
5.1229	4537	4520	4354	4272	4249	4320	4217	4283	4181	4195	4307
5.14337	4483	4427	4482	4206	4182	4288	4306	4326	4314	4178	4287
5.16384	4511	4411	4267	4272	4031	4284	4206	4212	4276	4304	4291
5.18431	4516	4409	4440	4323	4117	4248	4309	4252	4153	4242	4201
5.20477	4549	4568	4321	4220	4272	4211	4178	4115	4285	4173	4330
5.22524	4438	4528	4338	4105	4122	4200	4239	4186	4171	4242	4227
5.24571	4398	4391	4261	4069	4138	4241	4181	4082	4197	4242	4088
5.26617	4420	4350	4327	4278	4061	4184	4215	4300	4207	4280	4224
5.28664	4438	4431	4218	4182	4071	4188	3911	4230	4281	4108	4236
5.30711	4302	4441	4321	4210	3985	4134	4142	4188	4087	4230	4024
5.32758	4441	4403	4165	4025	4072	3972	4161	4145	4208	4093	4025
5.34804	4319	4439	4250	3979	4056	4204	4068	4055	4128	4220	4040
5.36851	4359	4330	4277	4020	4134	4121	4029	4066	4091	4098	4058
5.38898	4393	4285	4211	3923	4041	4081	4156	4084	4014	4076	4037
5.40944	4365	4357	4250	4144	4026	4036	3989	4093	4194	4129	4091
5.42991	4279	4303	4221	4085	3970	4090	4084	3983	4189	4090	4125
5.45038	4279	4333	4294	4070	3959	4005	4134	3988	4124	4076	4042
5.47085	4351	4398	4246	4134	4050	4153	4041	4123	4078	4039	4074
5.49131	4281	4271	4273	3991	4049	4026	4150	4109	4000	4066	4143
5.51178	4273	4323	4246	4052	3944	3959	4101	4103	4039	3988	4164
5.53225	4380	4308	4201	4038	4081	4101	4028	4104	4058	3989	4101
5.55271	4291	4332	4238	4143	3971	4164	4042	4122	3991	4117	4096
5.57318	4310	4260	4202	3889	4064	3969	4157	4046	4089	4108	4059
5.59365	4253	4421	4138	4102	4060	3967	4057	4065	4075	4224	4007
5.61412	4430	4326	4275	4071	3990	4027	4031	4107	4066	4006	4115
5.63458	4269	4381	4183	4078	4013	3989	4058	4020	4080	4167	4022
5.65505	4334	4376	4209	3983	4086	4163	4041	4137	4080	4136	4056
5.67552	4336	4341	4168	4103	4088	4216	4062	4063	4155	4135	4102
5.69599	4359	4260	4333	4074	4109	4109	3972	4109	4029	4147	4198
5.71645	4320	4443	4307	4102	4071	4043	4190	4179	4116	4247	4006
5.73692	4402	4294	4280	4066	3993	4226	4165	4136	4148	4047	3998
5.75739	4422	4456	4365	4121	4010	4088	4116	4049	4114	4167	4169
5.77785	4549	4459	4325	4096	4127	4121	4177	4146	4190	4129	4211
5.79832	4447	4567	4421	4101	4129	4179	4179	4136	4275	4282	4181
5.81879	4440	4497	4304	4150	4146	4292	4121	4231	4143	4156	4224
5.83926	4436	4421	4261	4205	4245	4188	4106	4177	4125	4231	4259
5.85972	4417	4441	4349	4190	4178	4203	4177	4273	4279	4196	4262
5.88019	4531	4550	4448	4221	4294	4145	4100	4353	4277	4357	4281
5.90066	4459	4572	4476	4225	4135	4192	4249	4222	4269	4304	4335
5.92112	4492	4428	4459	4384	4355	4332	4272	4312	4236	4385	4385
5.94159	4553	4534	4431	4312	4247	4228	4336	4281	4400	4365	4313
5.96206	4499	4611	4511	4278	4320	4312	4291	4290	4359	4315	4464
5.98253	4690	4629	4502	4423	4322	4359	4402	4408	4421	4336	4416
6.00299	4616	4681	4540	4378	4409	4452	4413	4398	4417	4289	4337
6.02346	4733	4678	4550	4338	4406	4398	4336	4447	4432	4399	4495
6.04393	4721	4582	4665	4340	4475	4381	4427	4420	4540	4339	4322
6.06439	4778	4684	4628	4447	4336	4407	4598	4494	4614	4388	4476
6.08486	4735	4674	4708	4550	4441	4494	4357	4531	4467	4567	4470
6.10533	4771	4808	4708	4501	4486	4454	4429	4556	4624	4503	4529
6.1258	4628	4692	4686	4570	4512	4612	4523	4566	4513	4549	4472
6.14626	4782	4818	4672	4509	4509	4510	4544	4518	4568	4533	4620
6.16673	4811	4699	4752	4641	4574	4714	4471	4581	4557	4569	4496
6.1872	4858	4780	4808	4636	4548	4458	4618	4605	4660	4607	4543
6.20767	4918	4878	4755	4608	4460	4685	4613	4681	4587	4353	4735
6.22813	4980	4965	4712	4463	4412	4632	4649	4490	4647	4683	4634
6.2486	4808	4906	4833	4720	4573	4677	4602	4625	4603	4659	4733
6.26907	4979	4910	4913	4647	4513	4697	4567	4596	4667	4613	4587
6.28953	4964	4861	4811	4712	4545	4680	4709	4761	4605	4677	4685
6.31	4889	4854	4852	4705	4562	4704	4700	4668	4587	4700	4616
6.33047	4921	4879	4818	4891	4611	4727	4628	4541	4687	4761	4642
6.35094	4938	4950	4815	4681	4564	4713	4612	4668	4742	4804	4575
6.3714	5036	4921	4805	4523	4527	4696	4573	4614	4723	4822	4631
6.39187	4851	4887	4736	4741	4794	4721	4683	4714	4791	4728	4695
6.41234	4687	4909	4767	4692	4651	4554	4685	4683	4660	4652	4701
6.4328	4910	4966	4879	4710	4713	4754	4712	4803	4781	4584	4668
6.45327	4940	4877	4826	4732	4544	4609	4719	4779	4700	4624	4527
6.47374	4999	4835	4874	4649	4672	4631	4560	4791	4741	4755	4588
6.49421	4886	4848	4769	4695	4592	4575	4646	4614	4740	4602	4662
6.51467	4976	5021	4844	4713	4565	4541	4787	4587	4722	4691	4741
6.53514	4881	4830	4759	4635	4575	4582	4565	4578	4536	4655	4556
6.55561	4932	4771	4808	4662	4531	4593	4561	4500	4711	4479	4656
6.57607	4877	4784	4694	4599	4493	4609	4659	4570	4606	4704	4519
6.59654	4704	4846	4749	4594	4523	4567	4517	4724	4611	4471	4573
6.61701	4766	4797	4708	4502	4509	4478	4468	4555	4433	4539	4721
6.63748	4941	4776	4532	4581	4527	4437	4487	4587	4619	4480	4691
6.65794	4761	4612	4723	4520	4532	4533	4543	4429	4474	4422	4386
6.67841	4623	4712	4747	4510	4362	4335	4557	4462	4589	4446	4504
6.69888	4705	4718	4546	4436	4435	4370	4302	4414	4468	4511	4499
6.71934	4748	4585	4660	4404	4316	4391	4436	4339	4448	4395	4389
6.73981	4680	4657	4595	4357	4413	4391	4407	4393	4320	4298	4475
6.76028	4524	4656	4455	4294	4413	4433	4297	4410	4421	4301	4289
6.78075	4577	4533	4576	4386	4214	4195	4146	4130	4200	4352	4377
6.80121	4516	4603	4509	4296	4293	4335	4104	4327	4305	4189	4111
6.82168	4428	4489	4331	4265	4205	4263	4188	4232	4317	4240	4280
6.84215	4432	4488	4378	4220	4181	4240	4162	4243	4302	4159	4247
6.86262	4482	4374	4359	4027	4105	4066	4141	4290	4240	4211	4181
6.88308	4328	4379	4300	4129	4091	4018	4132	4222	4116	4190	4042
6.90355	4373	4344	4284	4180	3877	4040	4134	4099	3962	4068	4038
6.92402	4245	4363	4154	3965	4055	3957	4094	4055	4052	3996	4005
6.94448	4315	4226	4194	3925	3899	4001	4052	4072	4050	4081	4016
6.96495	4176	4209	4138	3915	3930	3940	3997	3902	3937	3969	3887
6.98542	4230	4193	4074	3888	3840	3789	3899	3996	3951	3935	3971
7.00589	4094	4114	3962	3879	3802	3832	3899	3786	3879	3815	3728
7.02635	4094	4119	4000	3743	3788	3879	3867	3837	3896	3844	3826
7.04682	4066	4034	3884	3711	3737	3832	3770	3691	3908	3780	3838
7.06729	3918	3974	3817	3725	3689	3760	3770	3746	3664	3759	3684
7.08775	3941	3873	3929	3520	3734	3678	3630	3621	3584	3632	3650
7.10822	3836	3926	3799	3567	3586	3501	3579	3593	3578	3569	3591
7.12869	3865	3836	3772	3514	3538	3405	3514	3453	3610	3627	3587
7.14916	3814	3732	3681	3517	3591	3475	3535	3500	3575	3564	3394
7.16962	3727	3724	3673	3438	3433	3417	3455	3370	3454	3429	3444
7.19009	3691	3627	3635	3632	3538	3369	3460	3396	3392	3412	3471
7.21056	3690	3616	3564	3325	3325	3282	3406	3343	3375	3349	3386
7.23102	3661	3644	3523	3373	3178	3337	3283	3175	3260	3255	3406
7.25149	3514	3408	3450	3220	3258	3367	3335	3264	3280	3267	3221
7.27196	3598	3495	3413	3177	3206	3229	3205	3285	3283	3234	3090
7.29243	3523	3419	3431	3177	3105	3136	3238	3160	3115	3205	3250
7.31289	3300	3392	3391	3207	3011	3181	3084	3019	3112	3194	3140
7.33336	3442	3276	3313	3089	3150	3021	3066	3067	3113	3053	3063
7.35383	3313	3309	3035	3072	3030	2982	2925	3071	3088	3048	2993
7.3743	3148	3155	3144	3016	2935	2956	3015	2910	2983	3043	2896
7.39476	3178	3206	3229	2847	2857	2877	2972	3098	3022	2910	2883
7.41523	3193	3137	3166	2898	2971	2885	2989	2871	2898	2969	2880
7.4357	3179	3216	3014	2844	2892	2904	2887	2915	2892	2839	2898
7.45616	3172	2999	3006	2879	2796	2835	2800	2890	2804	2762	2791
7.47663	3004	3007	3062	2748	2798	2758	2832	2799	2740	2842	2763
7.4971	2984	3068	2891	2719	2764	2779	2744	2794	2703	2674	2783
7.51757	3002	2973	2909	2711	2713	2769	2729	2736	2671	2672	2710
7.53803	2892	2877	2862	2792	2701	2789	2613	2778	2604	2684	2625
7.5585	2929	2967	2902	2637	2602	2720	2638	2611	2617	2640	2589
7.57897	2952	2869	2751	2589	2519	2543	2639	2578	2619	2596	2661
7.59943	2873	2937	2808	2596	2512	2577	2615	2583	2636	2520	2604
7.6199	2757	2798	2660	2551	2512	2551	2539	2655	2574	2491	2630
7.64037	2838	2764	2708	2478	2487	2475	2514	2534	2508	2565	2558
7.66084	2851	2837	2710	2459	2438	2480	2423	2514	2468	2559	2485
7.6813	2718	2775	2725	2428	2370	2433	2409	2497	2367	2503	2480
7.70177	2703	2695	2658	2493	2451	2430	2447	2446	2436	2441	2420
7.72224	2725	2615	2568	2425	2408	2405	2407	2461	2502	2546	2475
7.7427	2767	2628	2595	2537	2366	2311	2377	2371	2403	2355	2360
7.76317	2632	2692	2649	2345	2410	2426	2338	2386	2385	2340	2305
7.78364	2676	2643	2558	2401	2350	2245	2354	2354	2388	2369	2446
7.80411	2589	2589	2516	2193	2275	2325	2261	2409	2279	2309	2336
7.82457	2620	2564	2450	2264	2211	2234	2289	2283	2333	2185	2345
7.84504	2663	2497	2474	2345	2270	2298	2239	2325	2292	2313	2370
7.86551	2638	2410	2553	2184	2254	2163	2209	2305	2301	2288	2190
7.88597	2578	2581	2472	2325	2156	2288	2180	2210	2189	2222	2276
7.90644	2484	2554	2407	2185	2179	2222	2211	2210	2293	2293	2311
7.92691	2565	2385	2453	2222	2197	2233	2228	2199	2306	2333	2148
7.94738	2427	2415	2388	2217	2038	2260	2243	2120	2176	2178	2241
7.96784	2522	2450	2384	2207	2185	2139	2238	2282	2194	2128	2129
7.98831	2463	2455	2336	2091	2202	2267	2213	2156	2163	2151	2117
8.00878	2458	2325	2359	2211	2200	2145	2097	2148	2227	2148	2088
8.02925	2419	2456	2303	2138	2107	2129	2156	2130	2164	2195	2103
8.04971	2446	2378	2317	2119	2022	2033	2106	2180	2197	2144	2059
8.07018	2350	2364	2385	2245	2074	2177	2112	2142	2137	2081	2064
8.09065	2487	2322	2217	2135	2177	2077	2055	2000	2086	2053	2108
8.11111	2365	2435	2233	2200	2048	2031	2057	2208	2069	2148	2043
8.13158	2413	2278	2258	2149	2078	2092	2011	2035	2044	2160	2055
8.15205	2403	2365	2298	2028	2048	2014	2051	2019	2054	2020	2106
8.17252	2330	2355	2286	2024	1994	2105	2026	2033	2042	2010	2044
8.19298	2313	2213	2263	2013	1932	1987	2000	1990	1952	1962	2043
8.21345	2313	2292	2232	1950	1984	2028	2081	1944	2016	1983	1900
8.23392	2311	2238	2181	1953	1926	2047	1992	1979	2002	2054	1968
8.25438	2336	2251	2248	2008	1971	1907	2019	1967	2024	1988	2013
8.27485	2303	2316	2159	1925	1992	1992	1903	1879	1981	2008	1957
8.29532	2265	2245	2182	1978	1887	1996	2004	1965	1943	1908	1912
8.31579	2300	2269	2156	1994	1903	2045	1963	1981	1977	1985	1820
8.33625	2305	2368	2244	1921	1859	1949	1913	1944	1941	1879	1944
8.35672	2377	2295	2217	1952	1968	1915	1988	1985	1963	1948	1845
8.37719	2307	2214	2165	1977	1979	1898	1884	1966	1938	1941	1929
8.39765	2337	2219	2154	1947	1873	1917	1915	1939	1936	1922	1915
8.41812	2309	2236	2146	1896	1846	1854	1842	1878	1946	1816	1890
8.43859	2271	2131	2140	1955	1882	1878	1811	1910	1896	1884	1894
8.45906	2269	2228	2163	1854	1833	1755	1889	1813	1835	1811	1785
8.47952	2241	2233	2160	1942	1833	1884	1871	1930	1868	1855	1795
8.49999	2185	2177	2080	1920	1826	1820	1856	1881	1765	1855	1843
8.52046	2226	2180	2103	1887	1816	1892	1836	1774	1827	1773	1808
8.54093	2198	2147	2112	1879	1881	1849	1825	1832	1765	1876	1854
8.56139	2174	2166	1994	1855	1825	1748	1742	1916	1743	1844	1834
8.58186	2184	2118	2007	1869	1771	1790	1851	1866	1738	1855	1764
8.60233	2186	2119	1941	1821	1828	1715	1720	1766	1766	1753	1744
8.62279	2148	2198	1993	1740	1830	1835	1807	1708	1741	1734	1749
8.64326	2056	2111	2002	1784	1749	1762	1751	1768	1686	1757	1747
8.66373	2158	2067	1945	1778	1809	1771	1714	1761	1727	1688	1811
8.6842	2190	2063	1985	1798	1766	1710	1753	1766	1723	1768	1744
8.70466	2092	2079	1969	1814	1767	1796	1748	1738	1807	1727	1757
8.72513	2076	2035	1984	1760	1718	1804	1694	1707	1701	1706	1618
8.7456	2017	2026	1971	1710	1801	1733	1750	1684	1623	1709	1682
8.76606	2088	2029	1961	1744	1702	1724	1701	1648	1674	1625	1652
8.78653	2091	2066	1934	1741	1693	1717	1686	1645	1734	1740	1748
8.807	2097	1940	1918	1690	1663	1721	1647	1657	1638	1639	1645
8.82747	2016	2015	1945	1693	1771	1688	1619	1678	1651	1691	1661
8.84793	1949	2067	1999	1705	1727	1686	1622	1574	1650	1709	1669
8.8684	1964	1920	1927	1692	1726	1713	1602	1653	1635	1639	1616
8.88887	1996	1908	1916	1722	1597	1737	1618	1651	1574	1582	1621
8.90933	2003	1973	1944	1631	1605	1657	1578	1636	1673	1564	1631
8.9298	1952	1953	1884	1624	1611	1614	1581	1689	1637	1589	1614
8.95027	1991	1962	1899	1652	1670	1678	1589	1540	1520	1612	1559
8.97074	1966	1835	1877	1597	1602	1623	1609	1585	1558	1587	1552
8.9912	1970	1907	1836	1597	1523	1612	1583	1578	1556	1544	1562
9.01167	1971	1878	1823	1622	1541	1573	1563	1585	1596	1560	1480
9.03214	1966	1837	1833	1628	1562	1604	1567	1596	1594	1497	1574
9.05261	1952	1860	1814	1600	1610	1555	1535	1526	1507	1559	1582
9.07307	1984	1914	1775	1637	1544	1571	1519	1574	1556	1532	1526
9.09354	1992	1883	1758	1642	1576	1549	1542	1566	1512	1505	1475
9.11401	2014	1831	1774	1560	1457	1495	1546	1547	1455	1553	1533
9.13447	1906	1790	1741	1542	1472	1547	1523	1503	1565	1489	1518
9.15494	1872	1853	1730	1562	1494	1547	1441	1461	1480	1511	1512
9.17541	1921	1825	1797	1488	1510	1509	1470	1437	1547	1487	1501
9.19588	1816	1823	1757	1588	1544	1479	1437	1504	1460	1424	1563
9.21634	1843	1852	1750	1492	1465	1450	1457	1531	1436	1480	1488
9.23681	1821	1881	1724	1546	1458	1479	1509	1448	1487	1496	1422
9.25728	1857	1855	1755	1553	1459	1538	1448	1448	1532	1418	1474
9.27774	1917	1780	1733	1499	1441	1456	1476	1378	1465	1442	1462
9.29821	1765	1849	1758	1489	1445	1448	1443	1446	1435	1468	1480
9.31868	1775	1831	1619	1474	1477	1400	1404	1364	1474	1392	1407
9.33915	1797	1731	1746	1484	1425	1436	1353	1324	1390	1406	1414
9.35961	1783	1781	1709	1477	1389	1383	1419	1412	1413	1383	1413
9.38008	1788	1670	1771	1486	1468	1478	1382	1383	1488	1440	1437
9.40055	1776	1740	1687	1463	1364	1393	1411	1374	1453	1337	1368
9.42101	1782	1743	1657	1426	1407	1428	1468	1348	1404	1396	1400
9.44148	1811	1734	1672	1446	1388	1416	1331	1340	1401	1364	1382
9.46195	1767	1661	1710	1379	1366	1431	1414	1323	1364	1323	1340
9.48242	1803	1709	1659	1398	1377	1388	1382	1400	1394	1339	1392
9.50288	1684	1678	1622	1431	1412	1371	1344	1344	1441	1299	1315
9.52335	1759	1694	1587	1411	1357	1376	1383	1275	1353	1326	1320
9.54382	1710	1725	1654	1313	1341	1347	1307	1321	1338	1341	1343
9.56428	1680	1628	1626	1399	1362	1320	1293	1403	1385	1266	1388
9.58475	1685	1691	1560	1327	1362	1304	1336	1320	1315	1298	1357
9.60522	1734	1685	1608	1357	1348	1312	1253	1275	1197	1332	1260
9.62569	1590	1602	1568	1318	1309	1325	1291	1258	1250	1289	1342
9.64615	1733	1674	1506	1323	1263	1284	1349	1235	1324	1310	1237
9.66662	1652	1654	1594	1304	1246	1336	1350	1283	1246	1338	1329
9.68709	1624	1584	1534	1314	1344	1267	1246	1267	1255	1262	1277
9.70756	1689	1625	1567	1297	1259	1226	1320	1223	1240	1273	1255
9.72802	1701	1592	1508	1309	1296	1337	1300	1276	1269	1331	1158
9.74849	1578	1580	1558	1293	1263	1277	1195	1202	1288	1259	1253
9.76896	1638	1609	1517	1316	1167	1269	1214	1261	1232	1253	1273
9.78942	1613	1548	1488	1290	1288	1281	1237	1205	1239	1292	1217
9.80989	1605	1607	1446	1247	1194	1300	1220	1245	1228	1197	1250
9.83036	1612	1552	1493	1288	1234	1259	1231	1204	1188	1182	1289
9.85083	1583	1469	1506	1326	1254	1210	1232	1210	1234	1202	1228
9.87129	1652	1581	1394	1284	1223	1222	1222	1191	1244	1238	1227
9.89176	1589	1520	1527	1184	1269	1166	1191	1205	1170	1142	1181
9.91223	1555	1492	1442	1194	1223	1202	1222	1166	1173	1219	1185
9.93269	1599	1566	1444	1235	1207	1175	1192	1200	1161	1153	1187
9.95316	1586	1483	1463	1257	1182	1205	1133	1134	1164	1154	1225
9.97363	1598	1538	1461	1274	1184	1222	1129	1139	1147	1116	1151
9.9941	1529	1532	1439	1182	1167	1187	1141	1173	1170	1200	1172
10.0146	1524	1557	1413	1121	1148	1161	1139	1187	1046	1156	1137
10.035	1606	1503	1440	1236	1126	1119	1150	1154	1161	1128	1083
10.0555	1510	1479	1417	1177	1166	1191	1153	1140	1193	1152	1128
10.076	1526	1490	1365	1170	1181	1164	1147	1096	1146	1118	1127
10.0964	1504	1473	1392	1223	1120	1130	1172	1104	1099	1092	1165
10.1169	1527	1458	1381	1176	1161	1193	1180	1079	1115	1072	1109
10.1374	1437	1500	1406	1232	1133	1079	1135	1080	1056	1100	1127
10.1578	1477	1417	1353	1145	1125	1158	1090	1091	1084	1060	1118
10.1783	1520	1475	1304	1183	1064	1119	1060	1069	1049	1127	1103
10.1988	1485	1452	1377	1138	1095	1112	1116	1111	1100	1117	1095
10.2192	1460	1379	1327	1160	1117	1170	1070	1072	1012	1097	1098
10.2397	1451	1372	1360	1101	1113	1118	1070	1020	1010	1033	1041
10.2602	1455	1434	1354	1088	1065	1051	1074	1062	1059	1034	1023
10.2806	1498	1389	1416	1044	1065	1085	1005	1069	1096	1056	1084
10.3011	1482	1488	1325	1109	1082	1026	1012	1099	1076	1060	1035
10.3216	1447	1335	1317	1045	1077	1170	1032	1075	1053	1065	1019
10.342	1441	1351	1371	1084	1015	1116	1022	1047	970	1045	1005
10.3625	1360	1371	1313	1020	1008	1029	1023	1095	996	1008	1080
10.383	1376	1372	1348	1111	1045	1061	1060	1063	1041	1092	1053
10.4034	1478	1360	1270	1074	1036	1100	1016	953	1020	938	1037
10.4239	1394	1343	1274	1067	990	1071	1006	993	983	1050	985
10.4444	1405	1317	1293	1006	1012	981	985	974	1026	1047	985
10.4648	1425	1427	1319	1026	1041	1072	977	1017	1030	978	1014
10.4853	1387	1363	1272	1062	1020	1001	980	982	977	1040	961
10.5058	1401	1315	1319	1012	994	1063	946	980	951	948	996
10.5262	1382	1331	1244	1051	1004	1024	954	940	955	1024	1018
10.5467	1341	1435	1267	978	1021	1011	1055	1022	1053	1039	1019
10.5672	1401	1368	1187	1023	1027	958	1029	985	1014	933	955
10.5876	1379	1366	1226	1071	1088	1019	988	986	996	1015	959
10.6081	1371	1273	1283	1048	1013	976	943	1000	983	952	1002
10.6286	1423	1364	1194	1046	1011	988	996	995	1000	934	969
10.6491	1281	1278	1231	994	994	997	925	953	1029	936	952
10.6695	1326	1340	1213	1010	1011	989	1003	970	1007	948	995
10.69	1347	1303	1168	1068	985	998	930	958	968	952	1002
10.7104	1331	1306	1248	938	976	980	989	982	990	957	980
10.7309	1333	1264	1125	1018	968	995	914	972	968	912	920
10.7514	1368	1277	1174	986	967	971	952	970	952	977	925
10.7719	1299	1326	1200	977	924	964	947	929	960	931	938
10.7923	1268	1240	1216	1000	1013	990	924	887	937	942	964
10.8128	1344	1295	1233	948	924	907	953	959	962	933	935
10.8332	1302	1306	1213	983	981	973	970	922	970	940	975
10.8537	1346	1279	1168	906	918	1014	981	945	915	895	979
10.8742	1335	1279	1238	1004	955	946	961	928	974	921	970
10.8947	1334	1270	1178	893	966	977	937	895	990	891	952
10.9151	1365	1228	1200	985	969	940	916	922	905	884	911
10.9356	1364	1317	1201	921	948	939	959	926	912	922	979
10.956	1307	1230	1191	976	980	968	862	934	952	933	921
10.9765	1323	1258	1246	1030	931	948	935	961	905	900	937
10.997	1327	1202	1115	981	895	874	959	943	933	910	929
11.0175	1311	1303	1256	985	895	992	917	884	834	924	961
11.0379	1372	1229	1134	971	896	964	961	956	899	908	937
11.0584	1373	1235	1161	944	922	902	922	935	817	934	954
11.0789	1343	1287	1179	1025	937	987	933	875	976	893	913
11.0993	1301	1237	1216	973	916	913	965	937	933	917	894
11.1198	1319	1303	1155	927	921	937	961	945	918	895	945
11.1403	1288	1288	1176	918	979	941	906	898	908	924	860
11.1607	1381	1296	1162	907	925	870	907	936	886	927	910
11.1812	1279	1263	1210	952	895	916	910	912	917	922	929
11.2017	1284	1246	1219	982	965	903	939	902	897	917	878
11.2221	1276	1295	1139	927	892	939	910	904	957	911	938
11.2426	1369	1196	1177	949	945	878	956	897	935	892	894
11.2631	1262	1292	1135	966	931	941	945	897	895	905	973
11.2835	1325	1243	1184	959	968	923	937	916	894	841	950
11.304	1250	1220	1181	965	955	925	900	940	896	891	958
11.3245	1287	1255	1157	911	930	927	931	917	896	920	970
11.3449	1291	1215	1152	969	974	948	920	877	979	911	896
11.3654	1357	1279	1149	969	887	947	947	929	990	992	972
11.3859	1369	1285	1156	986	921	931	945	927	935	905	879
11.4063	1302	1259	1201	971	895	916	927	892	954	898	941
11.4268	1295	1249	1171	939	924	919	863	873	897	890	930
11.4473	1240	1344	1144	962	887	879	857	902	951	899	915
11.4677	1268	1203	1181	945	856	988	951	992	929	949	914
11.4882	1245	1286	1146	965	889	923	911	871	912	913	967
11.5087	1348	1300	1155	928	828	894	887	925	915	923	937
11.5291	1236	1228	1136	957	956	894	863	912	941	874	966
11.5496	1294	1256	1155	882	924	873	928	1028	931	966	891
11.5701	1315	1287	1154	933	894	910	911	929	899	908	894
11.5905	1303	1249	1177	930	892	999	925	932	943	876	977
11.611	1314	1242	1150	902	951	883	953	957	956	930	936
11.6315	1260	1281	1239	954	891	929	931	933	896	944	893
11.6519	1271	1183	1187	896	931	871	906	937	920	954	898
11.6724	1374	1309	1206	919	943	907	960	932	889	923	849
11.6929	1316	1222	1207	954	931	900	924	886	993	903	962
11.7133	1227	1280	1200	966	905	975	970	919	881	895	952
11.7338	1354	1324	1189	888	963	923	965	960	960	897	908
11.7543	1276	1267	1254	909	867	873	943	977	957	977	945
11.7747	1280	1257	1192	953	954	922	919	912	955	1004	895
11.7952	1241	1242	1132	961	899	932	887	968	932	972	927
11.8157	1314	1222	1177	931	926	970	891	949	928	943	964
11.8361	1346	1275	1163	909	867	842	876	898	862	917	993
11.8566	1338	1285	1195	877	902	964	941	859	900	886	920
11.8771	1346	1255	1221	928	998	863	919	896	910	906	882
11.8975	1395	1222	1199	919	903	986	942	872	897	958	908
11.918	1319	1270	1164	988	969	902	963	887	923	951	971
11.9385	1280	1299	1188	946	898	921	991	972	993	932	924
11.9589	1362	1306	1132	899	967	919	920	942	958	893	900
11.9794	1349	1351	1191	921	898	942	907	938	935	925	887
11.9999	1319	1353	1219	937	923	912	972	899	906	924	904
12.0204	1357	1279	1110	907	952	927	843	978	945	914	1001
12.0408	1363	1331	1195	970	937	963	952	933	934	939	944
12.0613	1309	1266	1233	927	955	899	910	953	918	950	931
12.0817	1361	1252	1121	944	993	903	914	874	878	928	953
12.1022	1352	1237	1169	963	914	931	938	936	907	936	899
12.1227	1409	1251	1136	943	923	912	963	930	959	973	900
12.1432	1423	1311	1183	951	936	878	909	939	900	946	889
12.1636	1367	1302	1257	999	965	958	926	948	925	929	917
12.1841	1373	1247	1128	986	978	902	921	938	976	894	925
12.2045	1488	1306	1234	964	924	905	879	958	973	922	953
12.225	1481	1260	1239	954	972	937	923	991	944	903	951
12.2455	1538	1310	1205	956	933	889	936	911	895	924	934
12.266	1642	1297	1189	951	897	973	923	936	936	948	926
12.2864	1555	1236	1189	923	934	944	965	932	901	973	967
12.3069	1680	1257	1233	1006	958	910	942	955	949	935	906
12.3274	1662	1303	1201	997	978	999	948	937	923	957	921
12.3478	1701	1267	1204	946	940	906	890	902	952	923	949
12.3683	1814	1261	1184	1004	922	969	932	905	929	970	943
12.3888	1715	1322	1209	955	911	950	957	920	942	864	951
12.4092	1751	1357	1140	978	923	915	930	914	881	976	1021
12.4297	1691	1284	1169	974	900	979	917	868	930	915	940
12.4502	1650	1293	1141	925	917	939	916	942	1051	954	905
12.4706	1583	1268	1221	975	900	1001	947	897	984	892	910
12.4911	1511	1299	1225	949	892	976	910	957	967	944	989
12.5116	1465	1259	1171	937	948	942	913	921	1054	970	942
12.532	1405	1216	1205	946	956	964	935	983	952	929	1019
12.5525	1393	1304	1148	914	1004	975	971	877	978	946	888
12.573	1337	1297	1211	956	1033	989	980	961	968	961	916
12.5934	1379	1320	1276	978	903	940	981	982	967	949	930
12.6139	1397	1238	1277	931	938	948	981	937	935	907	1000
12.6344	1366	1318	1225	1047	939	926	971	953	954	994	971
12.6548	1384	1288	1192	961	1044	961	1032	964	981	987	974
12.6753	1430	1324	1256	1017	971	912	939	964	894	989	965
12.6958	1412	1320	1275	974	979	941	1001	928	1002	1004	962
12.7162	1385	1262	1209	903	930	926	1020	937	978	1032	975
12.7367	1360	1276	1256	985	972	927	988	940	944	947	971
12.7572	1334	1402	1226	947	911	1038	974	1001	1063	943	969
12.7776	1404	1301	1186	982	936	902	979	994	1010	1015	1017
12.7981	1394	1372	1228	1011	1019	921	1035	971	1033	970	954
12.8186	1383	1274	1236	942	918	982	981	1007	972	964	1017
12.839	1389	1314	1237	995	982	1001	978	1045	1058	970	1042
12.8595	1339	1387	1264	1018	951	1002	1002	1046	995	1020	984
12.88	1367	1333	1220	1015	968	1012	1017	940	1060	1004	991
12.9004	1365	1334	1240	991	996	961	985	969	1008	966	961
12.9209	1413	1344	1254	1061	989	1049	1073	998	980	999	957
12.9414	1437	1368	1273	1009	1026	939	990	926	953	950	987
12.9618	1397	1359	1247	1023	950	989	1032	1061	1026	1004	966
12.9823	1361	1356	1283	1045	966	1007	1071	979	982	991	1028
13.0028	1348	1309	1299	1014	938	936	1048	986	1061	994	959
13.0232	1379	1359	1280	1015	1001	987	1004	1022	978	975	1003
13.0437	1403	1369	1221	1031	1017	1007	1011	1047	1011	1023	1050
13.0642	1354	1384	1260	985	1055	955	1031	1022	908	1029	1046
13.0846	1452	1308	1291	1014	966	985	1021	1019	946	1017	1043
13.1051	1317	1377	1308	970	1012	1031	1018	1078	1013	1051	1046
13.1256	1392	1346	1247	977	1022	1019	997	981	996	963	980
13.146	1407	1293	1284	1046	1000	994	1027	1026	1000	1003	961
13.1665	1374	1260	1295	1018	1035	1027	1038	1079	1045	1059	1041
13.187	1437	1312	1326	1001	966	933	1055	986	974	970	1016
13.2074	1311	1306	1268	1076	995	980	930	1022	1026	1095	1024
13.2279	1380	1334	1244	1062	1009	966	1039	1043	1000	972	1015
13.2484	1393	1421	1233	1024	967	1035	1115	1073	996	1011	994
13.2689	1403	1386	1232	975	1050	1009	1015	1010	971	1047	996
13.2893	1366	1347	1340	1042	1010	1025	1082	1005	988	1020	1040
13.3098	1435	1372	1258	1005	1049	1042	1030	1032	1033	1023	1019
13.3302	1425	1387	1275	980	1008	1030	1017	1043	1044	1068	1040
13.3507	1359	1361	1321	1039	965	1009	976	1000	1013	1024	979
13.3712	1375	1386	1316	1039	1032	1086	962	1040	1067	1047	991
13.3917	1361	1290	1315	983	1041	1014	1050	1021	1026	1045	1000
13.4121	1366	1457	1269	1094	1033	983	1036	1017	982	1052	982
13.4326	1450	1479	1307	1023	995	1002	1021	1031	1028	1062	1042
13.453	1350	1330	1256	958	1063	1018	1054	1042	1068	1043	1030
13.4735	1451	1354	1272	1033	987	994	983	977	973	1031	1022
13.494	1349	1385	1295	1018	961	1004	984	1081	1034	1029	1038
13.5145	1376	1324	1311	1047	1013	980	1031	974	1030	1006	1054
13.5349	1370	1402	1288	1061	1032	1024	1040	1007	1000	1035	997
13.5554	1380	1373	1289	1037	987	1063	1010	1086	1003	989	1013
13.5759	1423	1400	1316	1022	1020	1056	1049	1033	1042	1072	1018
13.5963	1359	1328	1271	997	1071	1030	1058	1026	1044	1046	1077
13.6168	1305	1398	1276	999	1036	1007	1021	1040	1019	1015	1038
13.6373	1439	1394	1294	1038	994	1011	1013	987	1062	1053	1051
13.6577	1359	1436	1297	957	987	1034	1044	1008	1037	1056	1023
13.6782	1372	1390	1284	1023	1048	1032	1068	1010	1025	1057	1013
13.6987	1345	1412	1293	1033	1030	1053	1020	1019	976	1083	1076
13.7191	1369	1342	1278	973	952	986	1021	1031	1061	1013	1056
13.7396	1370	1383	1341	1030	994	1032	1078	991	1013	1058	1045
13.7601	1365	1371	1314	1063	991	1000	1089	1049	1035	1026	1038
13.7805	1377	1359	1301	1010	1072	1029	1003	1054	1033	1055	1079
13.801	1372	1386	1279	957	1054	977	1032	1055	1080	1091	1108
13.8215	1404	1382	1291	1077	1017	992	1001	1072	1110	1035	1028
13.8419	1441	1352	1313	1070	1060	1052	1034	1045	1085	999	1068
13.8624	1371	1383	1292	1076	978	974	1036	1104	1089	1098	1025
13.8829	1385	1344	1312	1052	1065	1081	1031	1055	1001	1116	1085
13.9033	1402	1373	1309	1087	1097	990	1066	1065	999	1069	1071
13.9238	1333	1379	1321	1078	1017	1049	1027	1039	1100	1058	1032
13.9443	1411	1382	1340	1016	991	1031	1054	1010	1049	1002	1106
13.9647	1436	1311	1242	1069	1011	997	1037	1116	1034	1057	1053
13.9852	1427	1383	1283	1059	973	983	1039	1022	1027	1052	1031
14.0057	1399	1412	1285	1075	1114	1061	1037	1041	1121	1070	1069
14.0261	1481	1402	1307	1046	973	1046	1095	1059	1073	1048	1023
14.0466	1462	1379	1272	1025	1040	1042	1023	1049	1047	1038	1071
14.0671	1451	1372	1293	1078	1056	1072	985	1086	1081	1035	1049
14.0875	1425	1394	1285	1036	1059	1035	1047	1097	1099	1027	1071
14.108	1438	1428	1331	1028	1014	1066	1094	1037	1098	1071	1070
14.1285	1460	1423	1343	1024	1132	1033	1085	1078	1114	1050	1079
14.1489	1454	1480	1328	1058	1046	1022	1114	1090	1063	1111	1034
14.1694	1401	1375	1349	1089	1045	1058	1037	1001	1102	998	1111
14.1899	1490	1431	1366	1061	1020	1062	1088	1107	1074	1104	1102
14.2103	1422	1465	1382	1069	997	1064	1106	1093	1103	1021	1059
14.2308	1413	1375	1341	1062	1042	1055	1147	1160	1066	1064	1031
14.2513	1447	1396	1373	1116	1036	1041	1012	1074	1087	1019	1055
14.2717	1366	1466	1316	1088	999	1056	1064	1109	1070	1060	1081
14.2922	1451	1463	1357	1099	960	1031	1117	1057	1021	1122	1075
14.3127	1402	1473	1380	1011	996	1061	1117	1101	1066	1065	1086
14.3331	1415	1448	1319	1039	1048	1018	1030	1084	1142	1081	1051
14.3536	1459	1341	1350	1011	1055	1083	1034	1087	1066	1110	1096
14.3741	1436	1455	1317	1067	1078	1064	1142	1052	1080	1103	1099
14.3945	1487	1432	1319	1081	1032	1109	1137	1107	1077	1122	1107
14.415	1463	1432	1338	985	1056	1049	1094	1051	1067	1074	1123
14.4355	1499	1410	1376	1053	1036	1027	1054	1113	1067	1098	1057
14.4559	1462	1458	1387	1103	995	1036	1077	1124	1107	1147	1072
14.4764	1507	1423	1344	1079	1052	1078	995	1066	1087	1051	1049
14.4969	1467	1382	1385	1038	1110	1077	1130	1047	1075	1123	1126
14.5174	1385	1496	1363	1049	1092	1065	1084	1089	1054	1126	1112
14.5378	1465	1471	1320	1070	1025	1038	1107	1129	1105	1114	1066
14.5583	1367	1360	1404	1060	1022	1067	1076	1160	1089	1074	1081
14.5787	1374	1386	1350	1048	1051	1049	1058	1115	1109	1067	1128
14.5992	1437	1442	1292	1020	1002	1044	1073	1049	1078	1093	1105
14.6197	1413	1429	1386	1114	1024	1031	1069	1120	1078	1062	1129
14.6402	1492	1464	1351	1057	1028	1098	1094	1086	1111	1127	1108
14.6606	1396	1411	1333	1022	1018	1067	1102	1159	1083	1078	1051
14.6811	1497	1446	1372	1107	1056	1019	1074	1066	1143	1099	1105
14.7015	1434	1450	1341	1074	1023	1058	1176	1102	1194	1131	1089
14.722	1465	1476	1399	1044	1075	1072	1098	1090	1098	1097	1112
14.7425	1486	1437	1365	1076	1085	1059	1116	1114	1121	1103	1154
14.763	1467	1439	1412	1059	1056	1103	1055	1048	1123	1104	1070
14.7834	1536	1392	1385	1055	1085	1090	1106	1087	1132	1098	1074
14.8039	1489	1417	1302	1059	1023	1128	1079	1103	1143	1141	1060
14.8244	1435	1419	1387	1077	1069	1117	1077	1127	1163	1104	1145
14.8448	1460	1430	1421	1058	1060	1060	1145	1091	1102	1071	1090
14.8653	1443	1497	1389	1106	1063	1076	1182	1143	1092	1082	1089
14.8858	1542	1414	1387	1022	1074	1048	1116	1158	1119	1139	1125
14.9062	1509	1456	1349	1135	1066	1060	1078	1082	1109	1092	1178
14.9267	1502	1526	1415	1033	1028	1145	1093	1150	1160	1115	1114
14.9472	1445	1436	1375	1134	1089	1122	1115	1152	1128	1131	1100
14.9676	1502	1500	1420	1057	1053	1079	1081	1146	1073	1121	1081
14.9881	1462	1508	1437	1067	1094	1043	1072	1151	1105	1038	1135
15.0086	1514	1503	1411	995	1087	1074	1112	1195	1121	1168	1096
15.029	1531	1548	1458	1097	1058	1133	1141	1142	1138	1137	1140
15.0495	1473	1493	1422	1139	1110	1125	1150	1120	1127	1149	1131
15.07	1434	1484	1403	1055	1075	1141	1104	1153	1165	1169	1065
15.0904	1461	1537	1383	1131	1141	1097	1109	1088	1142	1134	1085
15.1109	1436	1524	1424	1087	1066	1117	1110	1121	1107	1131	1137
15.1314	1447	1561	1462	1101	1092	1166	1148	1154	1137	1123	1161
15.1518	1487	1574	1427	1049	1044	1096	1087	1165	1102	1162	1086
15.1723	1507	1454	1387	1062	1110	1066	1132	1145	1138	1044	1103
15.1928	1465	1516	1416	1131	1068	1090	1076	1111	1159	1085	1048
15.2132	1466	1446	1463	1126	1093	1073	1139	1061	1144	1089	1103
15.2337	1464	1466	1367	1082	1061	1113	1114	1121	1165	1138	1158
15.2542	1472	1554	1493	1079	1124	1091	1084	1175	1128	1111	1081
15.2746	1538	1581	1442	1087	1108	1155	1146	1093	1117	1101	1169
15.2951	1490	1533	1463	1149	1120	1156	1135	1178	1080	1099	1114
15.3156	1477	1492	1439	1109	1119	1082	1120	1087	1142	1103	1172
15.336	1569	1604	1436	1190	1122	1119	1151	1134	1133	1148	1212
15.3565	1499	1550	1479	1139	1054	1101	1185	1176	1172	1072	1175
15.377	1445	1630	1463	1156	1125	1095	1107	1067	1117	1128	1121
15.3974	1457	1485	1485	1174	1084	1141	1119	1137	1103	1154	1114
15.4179	1461	1515	1400	1139	1097	1140	1111	1118	1101	1157	1147
15.4384	1505	1610	1432	1139	1093	1102	1194	1164	1131	1130	1143
15.4588	1518	1539	1434	1139	1116	1155	1175	1153	1131	1092	1139
15.4793	1541	1487	1400	1204	1136	1084	1165	1126	1130	1081	1132
15.4998	1557	1546	1549	1158	1149	1100	1175	1137	1154	1137	1137
15.5202	1480	1560	1400	1151	1105	1073	1168	1119	1140	1127	1096
15.5407	1521	1462	1404	1123	1087	1206	1209	1231	1197	1106	1108
15.5612	1478	1553	1507	1121	1153	1120	1144	1146	1195	1158	1125
15.5816	1491	1458	1371	1145	1056	1095	1105	1161	1110	1164	1106
15.6021	1387	1528	1379	1162	1091	1198	1104	1186	1172	1164	1165
15.6226	1485	1442	1385	1127	1129	1116	1204	1122	1199	1091	1120
15.643	1624	1451	1404	1131	1036	1143	1191	1187	1144	1132	1141
15.6635	1496	1496	1413	1202	1125	1166	1165	1143	1124	1109	1196
15.684	1488	1463	1425	1099	1197	1142	1165	1137	1133	1157	1153
15.7044	1556	1526	1421	1171	1102	1123	1178	1139	1180	1251	1170
15.7249	1537	1513	1363	1132	1111	1106	1152	1155	1178	1178	1201
15.7454	1615	1544	1421	1156	1109	1143	1150	1124	1140	1128	1182
15.7658	1548	1569	1427	1104	1189	1116	1149	1137	1175	1209	1170
15.7863	1442	1505	1396	1085	1129	1119	1205	1156	1122	1174	1122
15.8068	1525	1514	1444	1171	1130	1156	1223	1180	1172	1134	1142
15.8272	1565	1502	1381	1119	1103	1129	1173	1189	1163	1126	1147
15.8477	1528	1459	1406	1162	1163	1182	1148	1112	1147	1142	1132
15.8682	1567	1573	1421	1159	1098	1123	1132	1185	1161	1127	1165
15.8887	1580	1450	1342	1152	1179	1127	1193	1183	1116	1091	1148
15.9091	1513	1476	1378	1123	1067	1134	1205	1151	1156	1168	1211
15.9296	1441	1542	1351	1123	1100	1140	1173	1157	1121	1159	1194
15.95	1464	1505	1352	1141	1148	1133	1166	1157	1213	1186	1216
15.9705	1493	1524	1438	1104	1172	1167	1123	1156	1207	1223	1165
15.991	1547	1533	1419	1119	1139	1140	1179	1184	1152	1168	1206
16.0114	1556	1537	1463	1143	1113	1122	1158	1127	1172	1163	1154
16.0319	1519	1525	1463	1149	1135	1207	1182	1235	1153	1150	1156
16.0524	1524	1439	1394	1180	1106	1120	1148	1168	1180	1190	1192
16.0728	1499	1549	1353	1241	1138	1164	1154	1194	1221	1220	1156
16.0933	1532	1527	1464	1188	1179	1196	1175	1241	1163	1132	1183
16.1138	1477	1444	1431	1140	1105	1185	1221	1221	1171	1176	1241
16.1343	1536	1556	1509	1111	1092	1115	1177	1198	1190	1237	1244
16.1547	1518	1544	1511	1186	1166	1246	1158	1200	1217	1191	1170
16.1752	1482	1485	1419	1131	1231	1171	1132	1139	1215	1104	1178
16.1957	1525	1494	1454	1221	1094	1195	1161	1215	1208	1263	1230
16.2161	1550	1531	1416	1229	1095	1177	1227	1207	1170	1153	1256
16.2366	1577	1516	1424	1176	1131	1215	1212	1165	1148	1228	1241
16.2571	1560	1544	1438	1145	1175	1142	1192	1145	1256	1182	1217
16.2775	1596	1497	1410	1154	1163	1141	1182	1209	1199	1163	1212
16.298	1574	1513	1404	1114	1205	1221	1211	1163	1236	1185	1108
16.3185	1603	1583	1497	1187	1130	1175	1179	1216	1291	1181	1252
16.3389	1547	1505	1493	1191	1122	1210	1238	1150	1168	1174	1152
16.3594	1586	1548	1484	1136	1151	1194	1197	1262	1167	1233	1142
16.3799	1557	1588	1432	1197	1122	1214	1159	1211	1170	1143	1250
16.4003	1519	1597	1505	1177	1119	1160	1244	1188	1196	1236	1223
16.4208	1527	1495	1465	1147	1178	1198	1195	1216	1190	1252	1174
16.4413	1583	1481	1405	1157	1171	1205	1180	1282	1238	1217	1226
16.4617	1511	1547	1451	1138	1203	1153	1249	1160	1192	1212	1220
16.4822	1591	1491	1413	1154	1127	1191	1179	1200	1232	1245	1219
16.5027	1513	1448	1450	1150	1137	1224	1225	1219	1218	1231	1199
16.5231	1532	1502	1486	1110	1163	1163	1261	1210	1249	1256	1185
16.5436	1578	1602	1427	1216	1142	1242	1262	1220	1302	1238	1236
16.5641	1554	1493	1461	1228	1123	1145	1147	1171	1169	1206	1276
16.5845	1600	1512	1512	1212	1160	1242	1198	1154	1179	1273	1280
16.605	1560	1522	1483	1192	1139	1222	1188	1193	1263	1241	1211
16.6255	1552	1525	1521	1242	1134	1168	1223	1225	1217	1189	1238
16.6459	1567	1617	1431	1166	1144	1170	1152	1138	1208	1280	1175
16.6664	1526	1590	1378	1165	1173	1219	1203	1213	1227	1192	1133
16.6869	1584	1497	1449	1171	1225	1183	1205	1219	1244	1184	1160
16.7073	1582	1497	1473	1195	1181	1161	1201	1185	1203	1232	1275
16.7278	1608	1560	1515	1211	1150	1156	1312	1236	1243	1296	1258
16.7483	1525	1605	1458	1170	1185	1254	1171	1247	1174	1213	1168
16.7687	1609	1570	1417	1194	1190	1166	1226	1261	1173	1250	1198
16.7892	1625	1526	1468	1174	1136	1186	1185	1245	1218	1220	1212
16.8097	1488	1559	1501	1192	1180	1180	1209	1198	1201	1238	1229
16.8301	1593	1517	1465	1173	1173	1173	1215	1231	1218	1188	1199
16.8506	1572	1527	1456	1116	1190	1168	1151	1227	1276	1216	1186
16.8711	1497	1526	1482	1200	1148	1233	1206	1189	1278	1236	1277
16.8915	1589	1499	1448	1163	1181	1151	1158	1249	1197	1196	1169
16.912	1523	1542	1480	1191	1203	1208	1237	1202	1229	1174	1180
16.9325	1660	1662	1574	1163	1197	1188	1138	1266	1290	1253	1153
16.9529	1621	1545	1467	1188	1208	1245	1143	1243	1220	1223	1252
16.9734	1539	1548	1452	1176	1123	1153	1216	1241	1187	1233	1169
16.9939	1631	1591	1488	1165	1110	1123	1227	1241	1250	1231	1214
17.0143	1624	1550	1460	1179	1166	1260	1197	1259	1244	1189	1161
17.0348	1600	1552	1491	1195	1184	1167	1169	1264	1231	1227	1211
17.0553	1558	1568	1485	1143	1180	1190	1221	1216	1225	1203	1217
17.0757	1565	1605	1477	1166	1186	1241	1215	1193	1228	1251	1229
17.0962	1635	1577	1457	1178	1215	1185	1244	1205	1278	1234	1217
17.1167	1584	1523	1457	1159	1178	1183	1190	1321	1154	1222	1211
17.1371	1617	1569	1531	1191	1222	1123	1178	1283	1235	1171	1210
17.1576	1639	1591	1521	1176	1213	1182	1193	1279	1234	1202	1160
17.1781	1659	1598	1465	1191	1123	1264	1190	1238	1207	1267	1265
17.1986	1609	1576	1478	1132	1152	1192	1245	1280	1270	1294	1200
17.219	1583	1581	1484	1168	1169	1175	1271	1254	1221	1209	1265
17.2395	1657	1589	1449	1193	1186	1231	1268	1248	1241	1266	1215
17.2599	1590	1549	1554	1254	1174	1214	1204	1199	1270	1232	1226
17.2804	1617	1517	1487	1183	1192	1236	1191	1228	1249	1194	1287
17.3009	1592	1533	1460	1209	1154	1182	1202	1195	1248	1238	1275
17.3213	1546	1619	1414	1221	1126	1256	1204	1244	1251	1202	1304
17.3418	1559	1618	1547	1177	1199	1234	1251	1190	1200	1254	1247
17.3623	1541	1490	1530	1250	1161	1182	1202	1210	1236	1220	1226
17.3828	1580	1547	1510	1199	1187	1225	1219	1236	1243	1181	1233
17.4032	1518	1591	1521	1226	1141	1207	1260	1210	1254	1208	1236
17.4237	1555	1671	1511	1174	1173	1241	1210	1237	1238	1233	1191
17.4442	1630	1567	1544	1258	1171	1217	1237	1300	1266	1282	1254
17.4646	1661	1595	1478	1202	1237	1222	1302	1283	1279	1185	1257
17.4851	1585	1604	1488	1175	1147	1195	1235	1150	1298	1225	1221
17.5056	1615	1535	1502	1273	1196	1196	1207	1169	1222	1287	1237
17.526	1651	1614	1530	1183	1232	1212	1257	1295	1308	1335	1240
17.5465	1634	1648	1599	1162	1259	1189	1227	1340	1274	1250	1186
17.567	1612	1665	1555	1244	1231	1265	1314	1258	1256	1324	1204
17.5874	1667	1673	1533	1233	1304	1247	1292	1339	1274	1324	1317
17.6079	1647	1670	1585	1295	1258	1224	1264	1258	1298	1249	1270
17.6284	1670	1684	1571	1220	1282	1351	1376	1317	1333	1254	1325
17.6488	1670	1786	1556	1238	1266	1306	1298	1331	1247	1344	1320
17.6693	1736	1706	1626	1269	1303	1320	1339	1329	1287	1278	1348
17.6898	1801	1721	1677	1330	1263	1308	1327	1336	1413	1341	1412
17.7102	1851	1900	1755	1304	1249	1344	1370	1413	1348	1377	1327
17.7307	1967	1895	1832	1288	1362	1313	1371	1409	1355	1392	1330
17.7512	1939	1935	1811	1340	1324	1440	1397	1403	1479	1381	1383
17.7716	1997	2021	1791	1397	1331	1417	1449	1347	1448	1449	1367
17.7921	1863	1947	1835	1309	1345	1463	1422	1491	1543	1407	1494
17.8126	1812	1843	1832	1412	1394	1455	1419	1449	1511	1532	1479
17.833	1815	1655	1710	1395	1457	1400	1438	1555	1480	1466	1425
17.8535	1740	1660	1626	1380	1390	1475	1492	1431	1455	1459	1532
17.874	1736	1739	1624	1349	1357	1363	1361	1402	1441	1413	1338
17.8944	1681	1666	1597	1348	1380	1360	1428	1336	1410	1432	1348
17.9149	1703	1661	1695	1297	1330	1306	1354	1317	1342	1396	1370
17.9354	1686	1570	1537	1318	1340	1345	1349	1350	1387	1388	1305
17.9558	1721	1725	1561	1304	1289	1324	1296	1278	1396	1286	1371
17.9763	1658	1634	1559	1291	1302	1334	1286	1338	1296	1341	1342
17.9968	1699	1624	1620	1306	1230	1267	1281	1336	1311	1251	1261
18.0172	1627	1632	1572	1237	1304	1259	1288	1295	1328	1258	1299
18.0377	1676	1587	1574	1321	1196	1267	1252	1339	1318	1289	1280
18.0582	1719	1686	1514	1313	1282	1304	1247	1299	1251	1270	1336
18.0786	1694	1655	1558	1202	1291	1265	1245	1230	1299	1267	1283
18.0991	1613	1647	1514	1283	1267	1223	1274	1238	1301	1243	1417
18.1196	1662	1660	1501	1263	1283	1235	1204	1342	1270	1305	1252
18.14	1681	1628	1570	1244	1314	1287	1277	1293	1288	1316	1242
18.1605	1620	1756	1559	1235	1289	1227	1319	1296	1284	1289	1280
18.181	1715	1730	1568	1297	1232	1309	1272	1313	1313	1292	1253
18.2014	1639	1682	1580	1343	1244	1234	1284	1276	1242	1318	1199
18.2219	1708	1721	1572	1272	1281	1267	1221	1288	1226	1302	1309
18.2424	1716	1707	1622	1261	1332	1262	1308	1273	1303	1320	1268
18.2628	1649	1679	1542	1254	1323	1355	1300	1307	1197	1278	1330
18.2833	1723	1644	1662	1324	1260	1323	1238	1212	1269	1220	1285
18.3038	1705	1777	1641	1208	1316	1237	1298	1332	1244	1307	1301
18.3242	1807	1823	1580	1290	1291	1353	1276	1297	1233	1281	1290
18.3447	1759	1810	1696	1280	1240	1354	1310	1280	1329	1294	1287
18.3652	1813	1896	1732	1380	1297	1374	1266	1331	1235	1325	1257
18.3856	1870	1850	1738	1348	1324	1293	1353	1304	1344	1320	1198
18.4061	1813	1899	1746	1414	1289	1354	1339	1250	1251	1314	1283
18.4266	1944	2013	1850	1418	1373	1282	1381	1390	1338	1259	1285
18.4471	1947	2026	1821	1451	1339	1350	1292	1255	1299	1256	1263
18.4675	2021	2028	1804	1377	1442	1347	1275	1345	1351	1264	1244
18.488	1981	1943	1842	1438	1383	1346	1316	1312	1287	1241	1285
18.5084	2105	1935	1791	1380	1418	1300	1303	1228	1266	1260	1227
18.5289	2111	1843	1721	1372	1344	1300	1311	1204	1294	1203	1257
18.5494	2045	1911	1689	1397	1344	1300	1275	1266	1282	1268	1285
18.5698	2047	1926	1800	1410	1365	1339	1275	1301	1230	1274	1259
18.5903	1965	2056	1811	1329	1301	1369	1247	1258	1259	1235	1244
18.6108	2037	1917	1847	1432	1451	1324	1254	1286	1295	1241	1261
18.6313	2020	2000	1829	1427	1348	1372	1248	1254	1223	1263	1283
18.6517	1971	2031	1861	1365	1392	1386	1258	1246	1258	1256	1248
18.6722	2073	2037	1896	1419	1388	1315	1312	1260	1217	1259	1260
18.6927	2177	2104	1914	1461	1435	1369	1223	1302	1248	1253	1297
18.7131	2292	2116	1956	1418	1486	1419	1277	1289	1268	1311	1257
18.7336	2224	2247	1959	1536	1474	1412	1213	1245	1245	1287	1254
18.754	2364	2172	2054	1489	1430	1401	1224	1281	1325	1291	1257
18.7745	2423	2261	2120	1555	1507	1354	1266	1267	1273	1309	1241
18.795	2617	2446	2175	1550	1482	1413	1286	1229	1272	1292	1310
18.8155	2521	2369	2216	1571	1543	1427	1287	1276	1186	1296	1252
18.8359	2650	2603	2260	1708	1563	1419	1323	1303	1236	1235	1264
18.8564	2685	2596	2397	1629	1535	1453	1180	1280	1287	1268	1210
18.8769	2731	2576	2406	1725	1548	1470	1253	1301	1220	1271	1264
18.8973	2872	2713	2482	1760	1676	1524	1280	1217	1245	1275	1262
18.9178	2878	2787	2463	1785	1705	1482	1264	1266	1303	1335	1267
18.9383	2870	2791	2515	1810	1716	1571	1263	1214	1305	1284	1303
18.9587	2816	2736	2559	1827	1683	1562	1246	1254	1292	1247	1250
18.9792	2880	2859	2620	1840	1742	1614	1294	1266	1265	1296	1276
18.9997	2949	2839	2520	1766	1866	1479	1281	1217	1351	1291	1254
19.0201	2858	2739	2576	1896	1821	1549	1257	1255	1227	1267	1201
19.0406	2897	2640	2572	1928	1817	1497	1235	1275	1255	1272	1248
19.0611	2684	2682	2578	1857	1732	1517	1279	1236	1283	1277	1297
19.0815	2587	2661	2495	1819	1771	1434	1314	1283	1250	1285	1286
19.102	2554	2604	2315	1848	1750	1564	1249	1203	1261	1271	1252
19.1225	2534	2486	2349	1818	1752	1449	1285	1226	1293	1259	1311
19.1429	2451	2404	2245	1848	1729	1585	1230	1262	1281	1218	1297
19.1634	2412	2299	2212	1766	1691	1538	1237	1292	1217	1251	1238
19.1839	2333	2314	2148	1776	1685	1450	1308	1246	1244	1287	1296
19.2043	2246	2240	2067	1751	1588	1429	1253	1269	1247	1286	1258
19.2248	2075	2162	1980	1704	1613	1408	1287	1312	1257	1325	1268
19.2453	2103	2137	2062	1704	1529	1398	1262	1283	1235	1346	1256
19.2657	2056	2052	1915	1597	1457	1366	1269	1323	1218	1261	1346
19.2862	1995	2011	1870	1555	1492	1389	1230	1326	1281	1248	1318
19.3067	2037	1998	1849	1495	1444	1377	1291	1224	1244	1262	1254
19.3271	1905	1932	1847	1551	1497	1379	1312	1268	1230	1295	1288
19.3476	1963	1872	1800	1447	1450	1332	1211	1297	1297	1261	1285
19.3681	1937	1824	1819	1430	1431	1372	1303	1266	1339	1259	1340
19.3885	1847	1739	1786	1444	1366	1338	1269	1281	1247	1311	1297
19.409	1761	1784	1705	1485	1388	1329	1271	1234	1284	1280	1229
19.4295	1814	1843	1688	1361	1334	1303	1271	1300	1316	1240	1251
19.4499	1848	1786	1722	1395	1374	1338	1304	1288	1315	1272	1235
19.4704	1811	1768	1729	1398	1357	1383	1293	1264	1278	1221	1337
19.4909	1779	1751	1715	1401	1373	1290	1264	1320	1291	1242	1303
19.5113	1724	1764	1716	1401	1366	1327	1248	1305	1302	1294	1226
19.5318	1770	1786	1560	1285	1377	1349	1233	1372	1270	1259	1264
19.5523	1741	1797	1677	1317	1325	1299	1238	1257	1231	1291	1242
19.5727	1740	1762	1736	1391	1398	1295	1272	1308	1239	1336	1293
19.5932	1643	1757	1607	1269	1300	1228	1305	1236	1292	1292	1346
19.6137	1726	1719	1564	1347	1262	1302	1241	1265	1325	1325	1279
19.6341	1818	1674	1578	1364	1328	1265	1251	1276	1249	1215	1308
19.6546	1649	1770	1608	1332	1325	1283	1337	1300	1238	1278	1264
19.6751	1649	1709	1597	1358	1376	1277	1258	1232	1303	1192	1263
19.6956	1709	1711	1634	1319	1283	1341	1315	1343	1339	1263	1258
19.716	1728	1651	1646	1336	1287	1309	1291	1385	1293	1271	1283
19.7365	1726	1718	1587	1356	1246	1219	1275	1240	1332	1250	1262
19.7569	1699	1707	1652	1258	1279	1274	1281	1351	1289	1272	1287
19.7774	1696	1636	1573	1293	1379	1254	1267	1320	1239	1260	1231
19.7979	1731	1594	1512	1305	1330	1261	1233	1266	1322	1240	1298
19.8183	1668	1683	1518	1331	1297	1299	1271	1322	1274	1258	1343
19.8388	1751	1725	1566	1364	1307	1390	1316	1282	1207	1289	1311
19.8593	1657	1679	1583	1327	1234	1354	1299	1271	1283	1221	1271
19.8798	1648	1671	1501	1295	1203	1272	1244	1296	1294	1274	1256
19.9002	1682	1668	1552	1262	1224	1294	1286	1290	1256	1314	1313
19.9207	1681	1713	1494	1339	1281	1334	1292	1324	1303	1266	1289
19.9412	1664	1647	1580	1259	1210	1332	1305	1308	1250	1265	1285
19.9616	1694	1630	1595	1393	1275	1279	1384	1305	1233	1331	1312
19.9821	1701	1579	1532	1264	1278	1335	1311	1248	1267	1306	1319
20.0025	1591	1653	1604	1288	1249	1170	1217	1347	1249	1314	1300
20.023	1628	1652	1572	1298	1255	1292	1303	1290	1329	1307	1248
20.0435	1654	1730	1575	1329	1279	1324	1290	1362	1241	1282	1310
20.064	1681	1654	1627	1302	1285	1296	1313	1338	1298	1293	1269
20.0844	1613	1645	1594	1278	1259	1241	1278	1294	1266	1303	1270
20.1049	1708	1586	1670	1314	1347	1367	1317	1279	1259	1335	1291
20.1254	1695	1651	1561	1318	1269	1300	1333	1314	1292	1300	1313
20.1458	1605	1699	1611	1340	1276	1323	1291	1252	1312	1299	1280
20.1663	1587	1594	1580	1347	1298	1317	1293	1295	1227	1294	1338
20.1868	1605	1666	1641	1381	1242	1255	1295	1201	1277	1359	1292
20.2072	1683	1620	1585	1310	1286	1215	1270	1246	1274	1319	1350
20.2277	1709	1640	1595	1307	1287	1272	1244	1302	1334	1315	1312
20.2482	1606	1609	1571	1282	1315	1245	1272	1291	1278	1262	1372
20.2686	1760	1653	1626	1248	1361	1295	1252	1311	1286	1318	1282
20.2891	1701	1591	1529	1330	1301	1300	1245	1310	1251	1255	1305
20.3096	1673	1633	1631	1302	1319	1274	1299	1275	1298	1388	1375
20.33	1695	1644	1648	1379	1245	1341	1270	1257	1345	1293	1277
20.3505	1717	1656	1571	1327	1280	1248	1309	1255	1409	1274	1288
20.371	1655	1640	1565	1296	1310	1355	1336	1260	1332	1284	1323
20.3914	1686	1743	1529	1420	1280	1202	1273	1224	1309	1300	1267
20.4119	1616	1685	1563	1280	1311	1305	1306	1283	1226	1243	1313
20.4324	1649	1621	1612	1243	1236	1258	1369	1305	1312	1236	1279
20.4528	1660	1591	1632	1275	1284	1298	1337	1232	1282	1323	1300
20.4733	1621	1668	1484	1216	1303	1377	1274	1306	1312	1299	1386
20.4938	1649	1694	1585	1301	1305	1238	1279	1276	1322	1314	1305
20.5142	1687	1611	1596	1315	1226	1339	1289	1281	1290	1321	1334
20.5347	1680	1724	1556	1283	1278	1358	1305	1361	1332	1282	1329
20.5552	1688	1684	1610	1274	1330	1341	1282	1286	1218	1274	1325
20.5756	1720	1661	1559	1322	1267	1266	1273	1266	1368	1280	1326
20.5961	1646	1622	1668	1328	1276	1230	1303	1286	1266	1212	1325
20.6166	1670	1644	1634	1310	1297	1349	1295	1249	1286	1265	1330
20.637	1591	1557	1596	1279	1293	1250	1303	1261	1290	1295	1308
20.6575	1708	1620	1561	1325	1236	1309	1291	1250	1344	1298	1315
20.678	1616	1621	1576	1263	1265	1312	1242	1239	1298	1288	1312
20.6984	1669	1647	1609	1345	1297	1313	1325	1323	1402	1298	1291
20.7189	1589	1605	1569	1219	1293	1302	1348	1253	1305	1290	1314
20.7394	1625	1573	1552	1320	1285	1300	1256	1323	1288	1267	1344
20.7598	1732	1633	1588	1274	1346	1299	1304	1270	1347	1303	1267
20.7803	1687	1583	1616	1375	1333	1252	1287	1206	1273	1277	1251
20.8008	1655	1629	1625	1285	1310	1284	1347	1291	1322	1276	1305
20.8212	1698	1596	1566	1310	1288	1323	1311	1298	1319	1275	1314
20.8417	1692	1596	1523	1372	1292	1302	1346	1231	1279	1280	1317
20.8622	1646	1646	1567	1226	1265	1303	1310	1279	1267	1275	1269
20.8826	1691	1621	1569	1211	1283	1245	1288	1293	1314	1292	1277
20.9031	1665	1644	1663	1283	1332	1270	1322	1310	1315	1336	1260
20.9236	1684	1659	1588	1299	1280	1243	1281	1340	1272	1292	1324
20.944	1678	1671	1560	1266	1223	1310	1324	1289	1284	1326	1308
20.9645	1673	1615	1592	1316	1204	1336	1280	1320	1350	1297	1327
20.985	1647	1635	1614	1384	1256	1276	1339	1260	1268	1357	1327
21.0054	1683	1590	1617	1290	1326	1326	1285	1309	1300	1392	1298
21.0259	1629	1692	1623	1305	1298	1305	1247	1313	1311	1274	1251
21.0464	1646	1677	1521	1291	1289	1329	1306	1316	1267	1316	1328
21.0668	1675	1632	1554	1261	1307	1362	1271	1264	1266	1361	1290
21.0873	1641	1621	1654	1243	1284	1342	1319	1328	1346	1261	1246
21.1078	1574	1665	1581	1310	1294	1282	1345	1346	1257	1296	1224
21.1283	1588	1631	1570	1382	1293	1330	1258	1249	1296	1276	1321
21.1487	1658	1614	1586	1316	1340	1291	1243	1311	1239	1324	1340
21.1692	1710	1638	1576	1238	1372	1267	1314	1296	1286	1197	1318
21.1897	1689	1620	1633	1227	1311	1252	1376	1267	1322	1305	1297
21.2101	1558	1669	1528	1275	1314	1265	1332	1349	1313	1318	1283
21.2306	1628	1611	1576	1255	1319	1278	1280	1253	1309	1304	1286
21.251	1647	1652	1494	1317	1268	1267	1262	1306	1355	1322	1326
21.2715	1672	1618	1530	1241	1319	1284	1352	1261	1293	1310	1215
21.292	1550	1607	1563	1220	1307	1305	1273	1249	1249	1276	1266
21.3124	1656	1641	1594	1282	1293	1284	1284	1297	1329	1360	1288
21.3329	1618	1654	1558	1241	1290	1267	1263	1345	1315	1322	1299
21.3534	1632	1648	1505	1298	1252	1249	1268	1320	1371	1279	1312
21.3739	1697	1627	1512	1320	1268	1309	1258	1278	1286	1272	1346
21.3943	1616	1607	1559	1326	1310	1371	1334	1295	1335	1365	1253
21.4148	1692	1593	1556	1351	1297	1369	1286	1289	1299	1293	1324
21.4353	1741	1589	1681	1278	1319	1302	1345	1301	1290	1303	1324
21.4557	1593	1591	1596	1318	1302	1301	1291	1285	1297	1355	1256
21.4762	1615	1689	1532	1309	1326	1353	1341	1304	1285	1319	1295
21.4967	1625	1650	1570	1371	1244	1398	1303	1281	1330	1317	1346
21.5171	1665	1652	1593	1281	1327	1325	1287	1329	1339	1233	1295
21.5376	1649	1641	1546	1322	1265	1340	1262	1300	1349	1306	1350
21.5581	1647	1644	1590	1297	1336	1325	1355	1276	1269	1249	1291
21.5785	1705	1647	1650	1324	1272	1356	1312	1294	1327	1347	1347
21.599	1632	1653	1484	1311	1249	1301	1333	1298	1282	1267	1296
21.6195	1661	1631	1542	1345	1282	1242	1275	1286	1301	1315	1285
21.6399	1653	1682	1543	1320	1282	1344	1281	1280	1296	1292	1301
21.6604	1689	1570	1653	1275	1282	1356	1305	1267	1283	1256	1292
21.6809	1673	1600	1669	1301	1280	1260	1307	1318	1262	1317	1309
21.7013	1653	1620	1601	1289	1285	1310	1265	1296	1302	1252	1296
21.7218	1666	1640	1608	1357	1348	1305	1294	1363	1274	1310	1330
21.7423	1660	1685	1602	1241	1276	1328	1288	1346	1316	1289	1293
21.7627	1597	1690	1592	1317	1386	1318	1283	1305	1291	1267	1287
21.7832	1647	1715	1522	1363	1308	1308	1296	1327	1241	1320	1323
21.8037	1672	1618	1564	1387	1303	1319	1296	1304	1298	1317	1315
21.8241	1726	1672	1561	1299	1326	1267	1319	1232	1298	1265	1262
21.8446	1601	1635	1573	1278	1313	1345	1326	1282	1320	1370	1241
21.8651	1626	1614	1619	1332	1379	1325	1348	1320	1338	1314	1410
21.8855	1641	1642	1575	1292	1262	1333	1277	1313	1301	1371	1281
21.906	1622	1750	1569	1314	1291	1321	1271	1337	1268	1349	1311
21.9265	1649	1634	1553	1382	1368	1323	1359	1282	1286	1310	1331
21.9469	1592	1641	1579	1326	1312	1294	1292	1290	1322	1273	1341
21.9674	1676	1591	1511	1320	1311	1276	1292	1332	1300	1315	1412
21.9879	1698	1594	1586	1272	1323	1276	1350	1310	1256	1282	1365
22.0083	1641	1665	1577	1312	1289	1340	1278	1322	1272	1273	1314
22.0288	1700	1631	1581	1308	1328	1305	1303	1329	1351	1346	1292
22.0493	1644	1647	1565	1310	1271	1343	1363	1309	1302	1343	1325
22.0697	1579	1600	1515	1319	1356	1287	1325	1289	1302	1321	1304
22.0902	1615	1596	1552	1304	1368	1289	1323	1338	1273	1287	1330
22.1107	1666	1545	1570	1358	1272	1264	1322	1342	1309	1325	1214
22.1311	1632	1629	1553	1378	1308	1314	1293	1360	1361	1329	1291
22.1516	1628	1587	1606	1307	1318	1358	1350	1336	1340	1282	1355
22.1721	1566	1564	1568	1343	1235	1319	1315	1289	1325	1318	1289
22.1925	1612	1672	1603	1247	1262	1327	1315	1309	1286	1329	1312
22.213	1626	1631	1518	1267	1344	1301	1339	1300	1311	1274	1371
22.2335	1624	1576	1512	1322	1324	1296	1313	1328	1278	1258	1324
22.2539	1568	1615	1550	1322	1348	1316	1356	1294	1317	1294	1328
22.2744	1704	1592	1555	1360	1293	1358	1271	1378	1269	1277	1279
22.2949	1623	1672	1603	1379	1302	1388	1405	1400	1413	1291	1313
22.3153	1622	1649	1512	1354	1318	1385	1373	1333	1311	1367	1351
22.3358	1589	1651	1544	1360	1273	1296	1282	1321	1282	1335	1317
22.3563	1699	1663	1660	1320	1373	1328	1328	1350	1252	1337	1298
22.3768	1596	1607	1600	1321	1293	1316	1339	1307	1348	1310	1357
22.3972	1723	1634	1596	1337	1315	1282	1273	1357	1282	1330	1386
22.4177	1623	1691	1516	1332	1255	1277	1349	1306	1331	1321	1301
22.4382	1754	1685	1584	1345	1324	1217	1322	1291	1365	1352	1287
22.4586	1654	1711	1589	1331	1237	1304	1310	1347	1308	1344	1352
22.4791	1680	1632	1602	1277	1296	1330	1331	1400	1376	1261	1379
22.4995	1581	1611	1597	1305	1277	1312	1321	1316	1353	1317	1343
22.52	1703	1709	1624	1327	1267	1370	1283	1389	1358	1376	1368
22.5405	1610	1642	1570	1277	1269	1298	1338	1299	1302	1371	1318
22.5609	1680	1624	1584	1349	1264	1313	1342	1309	1364	1277	1287
22.5814	1639	1525	1627	1323	1297	1362	1331	1314	1287	1292	1388
22.6019	1630	1667	1594	1340	1299	1268	1329	1402	1292	1416	1306
22.6224	1650	1628	1663	1339	1309	1378	1317	1259	1290	1295	1370
22.6428	1607	1575	1597	1344	1359	1333	1300	1375	1395	1315	1394
22.6633	1699	1624	1578	1295	1243	1323	1379	1280	1321	1413	1357
22.6838	1631	1623	1569	1370	1393	1190	1382	1380	1306	1363	1301
22.7042	1663	1615	1607	1312	1348	1275	1327	1245	1346	1364	1357
22.7247	1704	1628	1529	1358	1375	1310	1384	1292	1297	1287	1351
22.7452	1622	1601	1582	1344	1314	1372	1344	1290	1354	1312	1336
22.7656	1669	1620	1624	1377	1270	1336	1304	1315	1322	1377	1246
22.7861	1638	1709	1572	1342	1330	1314	1288	1313	1354	1318	1310
22.8066	1638	1623	1606	1249	1307	1331	1313	1347	1334	1305	1335
22.827	1633	1638	1532	1296	1304	1336	1373	1323	1364	1276	1407
22.8475	1630	1646	1574	1385	1316	1384	1291	1294	1231	1289	1326
22.868	1595	1642	1542	1258	1344	1318	1319	1357	1295	1383	1342
22.8884	1606	1572	1583	1387	1351	1344	1316	1274	1332	1310	1333
22.9089	1561	1579	1625	1244	1325	1368	1296	1349	1325	1360	1318
22.9294	1603	1583	1559	1280	1367	1289	1335	1296	1279	1389	1269
22.9498	1620	1652	1607	1317	1297	1329	1311	1312	1359	1276	1375
22.9703	1680	1610	1529	1333	1347	1354	1386	1299	1339	1292	1327
22.9908	1686	1637	1554	1304	1313	1332	1316	1302	1349	1301	1389
23.0112	1671	1690	1634	1319	1322	1384	1363	1373	1290	1345	1227
23.0317	1633	1619	1617	1344	1267	1344	1333	1391	1375	1388	1306
23.0522	1634	1599	1571	1315	1277	1289	1411	1301	1326	1320	1316
23.0726	1678	1591	1526	1335	1348	1358	1355	1333	1331	1375	1320
23.0931	1668	1626	1581	1288	1344	1322	1386	1278	1241	1400	1363
23.1136	1606	1573	1549	1293	1299	1375	1348	1308	1334	1287	1325
23.134	1690	1668	1577	1313	1333	1347	1357	1347	1367	1318	1352
23.1545	1651	1670	1575	1361	1297	1272	1348	1312	1327	1333	1283
23.175	1656	1640	1547	1336	1326	1349	1354	1400	1338	1337	1326
23.1954	1650	1634	1564	1324	1361	1368	1327	1358	1322	1338	1427
23.2159	1619	1664	1617	1390	1318	1309	1349	1362	1336	1295	1301
23.2364	1690	1681	1598	1254	1252	1360	1346	1300	1362	1341	1356
23.2568	1620	1607	1595	1335	1280	1364	1330	1312	1307	1415	1376
23.2773	1631	1607	1600	1333	1311	1333	1340	1402	1410	1296	1343
23.2978	1642	1707	1544	1336	1273	1340	1332	1298	1357	1369	1311
23.3182	1720	1627	1540	1349	1358	1332	1342	1329	1300	1325	1333
23.3387	1600	1623	1626	1337	1289	1297	1269	1281	1335	1276	1301
23.3592	1689	1701	1639	1307	1402	1297	1314	1308	1338	1322	1385
23.3796	1707	1646	1570	1324	1390	1363	1363	1350	1307	1340	1340
23.4001	1643	1635	1571	1307	1373	1352	1305	1365	1364	1313	1304
23.4206	1674	1629	1576	1327	1241	1319	1351	1347	1355	1382	1300
23.441	1644	1618	1577	1267	1276	1393	1345	1376	1350	1361	1331
23.4615	1625	1646	1556	1378	1271	1293	1384	1334	1293	1303	1328
23.482	1648	1677	1472	1351	1285	1300	1370	1288	1358	1306	1377
23.5024	1674	1634	1554	1347	1335	1363	1372	1379	1338	1382	1286
23.5229	1693	1672	1577	1326	1323	1269	1277	1343	1316	1328	1294
23.5434	1581	1697	1599	1286	1343	1392	1338	1329	1338	1348	1316
23.5638	1629	1601	1646	1276	1324	1360	1306	1330	1322	1369	1332
23.5843	1653	1618	1571	1338	1329	1261	1358	1341	1376	1359	1330
23.6048	1628	1614	1619	1327	1323	1275	1336	1309	1304	1357	1341
23.6253	1723	1654	1624	1320	1280	1266	1311	1278	1369	1336	1281
23.6457	1697	1674	1519	1257	1316	1330	1364	1372	1334	1322	1375
23.6662	1625	1626	1541	1327	1325	1320	1348	1374	1364	1376	1367
23.6867	1728	1650	1547	1302	1272	1290	1353	1315	1406	1280	1365
23.7071	1617	1667	1638	1402	1344	1298	1337	1355	1348	1359	1348
23.7276	1714	1658	1631	1337	1330	1307	1405	1353	1381	1358	1314
23.748	1668	1759	1642	1321	1349	1339	1347	1388	1320	1357	1352
23.7685	1706	1672	1648	1216	1307	1304	1307	1292	1398	1325	1334
23.789	1657	1614	1598	1277	1287	1337	1388	1324	1390	1382	1287
23.8094	1676	1610	1528	1327	1304	1427	1298	1338	1297	1354	1349
23.8299	1590	1611	1609	1297	1304	1338	1290	1357	1301	1371	1362
23.8504	1564	1653	1568	1352	1363	1316	1355	1330	1321	1409	1347
23.8709	1576	1638	1593	1362	1376	1368	1323	1308	1387	1329	1401
23.8913	1633	1668	1595	1352	1258	1330	1317	1338	1303	1388	1309
23.9118	1638	1642	1576	1293	1337	1293	1320	1331	1338	1402	1312
23.9322	1717	1673	1553	1260	1300	1366	1316	1360	1380	1303	1414
23.9527	1662	1618	1524	1348	1338	1291	1289	1301	1346	1314	1335
23.9732	1638	1611	1529	1331	1249	1320	1345	1392	1343	1325	1337
23.9937	1687	1634	1627	1352	1309	1340	1316	1326	1415	1388	1322
24.0141	1664	1634	1569	1338	1296	1284	1322	1349	1414	1322	1329
24.0346	1682	1640	1586	1326	1320	1331	1303	1418	1343	1297	1359
24.0551	1598	1552	1562	1307	1341	1327	1341	1347	1333	1345	1345
24.0755	1651	1599	1595	1316	1376	1299	1325	1288	1328	1312	1304
24.096	1700	1618	1615	1329	1285	1387	1371	1374	1281	1371	1261
24.1165	1695	1663	1653	1353	1353	1338	1337	1345	1387	1302	1323
24.1369	1622	1615	1590	1345	1295	1307	1329	1322	1373	1354	1332
24.1574	1648	1574	1608	1299	1408	1364	1379	1307	1375	1259	1355
24.1779	1679	1624	1559	1365	1287	1389	1369	1351	1370	1291	1354
24.1983	1687	1637	1542	1367	1285	1347	1333	1340	1347	1334	1366
24.2188	1665	1651	1636	1327	1334	1333	1293	1331	1387	1335	1248
24.2393	1718	1618	1599	1354	1327	1339	1385	1305	1325	1359	1329
24.2597	1602	1654	1612	1298	1336	1371	1402	1337	1371	1353	1348
24.2802	1684	1691	1527	1342	1327	1312	1349	1389	1315	1341	1335
24.3007	1637	1588	1563	1334	1287	1348	1336	1388	1353	1352	1380
24.3211	1708	1640	1558	1394	1320	1354	1387	1323	1443	1298	1338
24.3416	1583	1624	1634	1355	1387	1296	1339	1349	1350	1384	1410
24.3621	1705	1626	1480	1356	1319	1360	1394	1378	1461	1297	1319
24.3825	1728	1631	1600	1327	1307	1317	1371	1347	1347	1405	1329
24.403	1670	1625	1531	1332	1334	1358	1324	1367	1308	1279	1351
24.4235	1614	1764	1623	1356	1288	1394	1314	1418	1350	1328	1407
24.4439	1603	1715	1494	1383	1346	1370	1321	1385	1355	1336	1320
24.4644	1639	1692	1604	1320	1349	1328	1439	1322	1408	1365	1393
24.4849	1659	1632	1666	1403	1359	1333	1299	1350	1283	1343	1445
24.5053	1650	1600	1581	1341	1346	1348	1337	1419	1370	1322	1269
24.5258	1697	1612	1653	1335	1343	1382	1343	1401	1415	1358	1428
24.5463	1718	1646	1529	1305	1265	1336	1289	1380	1388	1347	1393
24.5667	1597	1686	1515	1347	1313	1372	1367	1278	1339	1310	1325
24.5872	1718	1657	1564	1367	1250	1349	1358	1399	1434	1412	1380
24.6077	1625	1561	1551	1356	1351	1387	1334	1418	1361	1321	1359
24.6281	1619	1596	1530	1276	1398	1338	1376	1374	1361	1351	1334
24.6486	1759	1625	1607	1318	1288	1343	1373	1345	1362	1309	1379
24.6691	1631	1652	1650	1372	1342	1374	1364	1376	1408	1391	1376
24.6895	1570	1617	1580	1305	1336	1294	1381	1325	1374	1344	1329
24.71	1607	1671	1551	1348	1372	1371	1362	1322	1411	1333	1408
24.7305	1642	1604	1562	1341	1415	1401	1363	1336	1338	1306	1286
24.7509	1723	1674	1582	1379	1324	1341	1392	1372	1349	1474	1400
24.7714	1678	1659	1531	1303	1334	1409	1327	1335	1375	1385	1395
24.7919	1684	1690	1636	1294	1326	1335	1356	1375	1349	1350	1398
24.8123	1566	1686	1556	1403	1331	1350	1415	1341	1334	1342	1321
24.8328	1634	1648	1626	1343	1385	1347	1297	1309	1399	1310	1391
24.8533	1632	1709	1646	1333	1316	1345	1315	1375	1354	1346	1380
24.8738	1701	1664	1607	1384	1350	1356	1359	1354	1368	1343	1281
24.8942	1672	1655	1548	1383	1351	1380	1342	1370	1416	1347	1314
24.9147	1645	1675	1682	1348	1277	1340	1330	1326	1351	1366	1371
24.9352	1698	1676	1502	1363	1289	1367	1290	1343	1385	1406	1330
24.9556	1686	1599	1583	1285	1348	1392	1314	1387	1338	1394	1462
24.9761	1729	1657	1581	1362	1351	1356	1357	1314	1346	1416	1350
24.9965	1726	1568	1569	1338	1358	1324	1383	1369	1328	1363	1363
25.017	1665	1665	1615	1388	1340	1399	1334	1383	1286	1384	1364
25.0375	1680	1656	1555	1227	1396	1365	1343	1329	1338	1365	1379
25.058	1780	1696	1607	1307	1338	1364	1372	1354	1375	1384	1314
25.0784	1731	1642	1558	1353	1387	1360	1367	1418	1390	1375	1346
25.0989	1817	1617	1562	1327	1340	1429	1399	1329	1409	1378	1378
25.1194	1739	1702	1581	1416	1373	1363	1418	1377	1410	1402	1295
25.1398	1742	1604	1546	1303	1358	1412	1293	1348	1383	1343	1397
25.1603	1783	1642	1608	1345	1327	1427	1342	1376	1404	1413	1460
25.1807	1766	1616	1578	1301	1319	1381	1357	1325	1364	1348	1343
25.2012	1791	1666	1588	1367	1346	1411	1408	1422	1340	1291	1354
25.2217	1760	1662	1589	1360	1320	1408	1361	1347	1373	1317	1377
25.2422	1689	1657	1653	1301	1384	1359	1323	1402	1475	1379	1319
25.2626	1734	1715	1633	1308	1303	1336	1371	1446	1382	1388	1351
25.2831	1732	1628	1525	1397	1376	1388	1382	1328	1341	1397	1412
25.3036	1674	1687	1608	1350	1371	1329	1378	1383	1374	1442	1428
25.324	1721	1691	1569	1375	1309	1344	1359	1328	1344	1398	1416
25.3445	1710	1629	1593	1406	1344	1327	1396	1380	1342	1370	1408
25.365	1742	1663	1586	1389	1353	1357	1414	1394	1390	1425	1359
25.3854	1792	1590	1612	1416	1382	1395	1423	1417	1359	1373	1394
25.4059	1747	1665	1711	1288	1379	1410	1391	1350	1394	1390	1387
25.4264	1757	1647	1608	1396	1337	1333	1318	1324	1303	1346	1400
25.4468	1669	1648	1556	1398	1356	1354	1335	1414	1361	1394	1343
25.4673	1659	1681	1640	1394	1357	1376	1372	1372	1393	1405	1374
25.4878	1679	1652	1605	1294	1397	1335	1377	1368	1417	1369	1445
25.5082	1706	1659	1556	1364	1335	1453	1387	1368	1341	1425	1342
25.5287	1647	1643	1571	1366	1351	1418	1351	1402	1373	1392	1388
25.5492	1712	1588	1620	1342	1419	1379	1368	1446	1362	1369	1375
25.5696	1674	1655	1600	1361	1360	1337	1380	1404	1430	1422	1424
25.5901	1628	1639	1533	1307	1419	1381	1368	1423	1370	1338	1355
25.6106	1639	1591	1530	1338	1339	1337	1362	1402	1452	1354	1438
25.631	1635	1619	1642	1384	1351	1415	1356	1405	1381	1352	1377
25.6515	1668	1631	1576	1311	1445	1293	1352	1369	1465	1444	1387
25.672	1671	1683	1575	1390	1282	1316	1468	1366	1385	1370	1376
25.6924	1672	1732	1635	1341	1347	1390	1397	1372	1406	1399	1305
25.7129	1767	1662	1591	1414	1398	1381	1457	1410	1448	1339	1328
25.7334	1591	1688	1671	1376	1349	1383	1387	1412	1425	1345	1399
25.7538	1686	1654	1587	1338	1363	1364	1397	1417	1412	1384	1428
25.7743	1685	1661	1572	1396	1340	1355	1392	1384	1357	1385	1331
25.7948	1626	1672	1552	1344	1386	1429	1384	1314	1394	1481	1399
25.8152	1680	1668	1585	1338	1322	1388	1432	1350	1423	1441	1400
25.8357	1651	1653	1603	1345	1334	1397	1454	1418	1396	1415	1427
25.8562	1651	1632	1630	1301	1413	1377	1360	1451	1372	1416	1365
25.8766	1696	1738	1526	1397	1333	1415	1482	1411	1404	1339	1439
25.8971	1688	1728	1621	1343	1436	1386	1399	1453	1316	1405	1387
25.9176	1654	1625	1548	1428	1304	1328	1347	1371	1425	1502	1372
25.938	1642	1644	1556	1369	1387	1415	1443	1400	1370	1366	1423
25.9585	1716	1652	1635	1420	1428	1403	1343	1372	1359	1399	1444
25.979	1718	1614	1573	1377	1345	1375	1396	1410	1364	1408	1429
25.9994	1662	1661	1573	1373	1331	1390	1452	1347	1318	1443	1290
26.0199	1593	1677	1576	1368	1382	1356	1376	1396	1379	1380	1380
26.0404	1654	1668	1572	1430	1399	1412	1331	1437	1373	1362	1374
26.0608	1625	1643	1584	1405	1363	1409	1422	1409	1433	1391	1433
26.0813	1717	1697	1549	1364	1282	1365	1431	1422	1358	1412	1363
26.1018	1693	1664	1570	1392	1402	1348	1434	1389	1409	1422	1361
26.1222	1695	1628	1595	1333	1375	1391	1460	1444	1429	1437	1405
26.1427	1683	1615	1705	1425	1362	1351	1397	1440	1359	1473	1380
26.1632	1730	1618	1672	1260	1359	1424	1343	1427	1400	1428	1380
26.1837	1595	1622	1537	1350	1308	1350	1355	1294	1348	1403	1370
26.2041	1615	1685	1550	1412	1347	1411	1434	1432	1358	1331	1361
26.2246	1650	1669	1600	1370	1383	1372	1390	1396	1448	1376	1359
26.245	1668	1697	1583	1422	1382	1433	1369	1405	1408	1443	1353
26.2655	1681	1660	1548	1323	1316	1381	1390	1357	1410	1425	1467
26.286	1630	1644	1658	1416	1325	1397	1308	1399	1398	1364	1519
26.3065	1694	1671	1618	1416	1411	1396	1457	1445	1383	1370	1356
26.3269	1698	1742	1584	1309	1337	1405	1382	1480	1397	1454	1429
26.3474	1733	1616	1599	1407	1310	1381	1440	1411	1446	1363	1403
26.3679	1731	1663	1615	1380	1363	1358	1347	1410	1383	1415	1453
26.3883	1719	1599	1541	1375	1412	1338	1402	1314	1395	1367	1354
26.4088	1681	1644	1619	1353	1411	1379	1536	1442	1439	1414	1442
26.4292	1769	1666	1629	1397	1379	1350	1392	1450	1366	1372	1471
26.4497	1630	1710	1606	1503	1371	1455	1415	1468	1464	1424	1348
26.4702	1638	1538	1671	1435	1336	1363	1384	1455	1420	1430	1370
26.4906	1631	1661	1578	1349	1306	1387	1407	1388	1421	1351	1457
26.5111	1669	1686	1645	1303	1405	1294	1398	1385	1394	1439	1432
26.5316	1724	1656	1642	1411	1379	1399	1363	1384	1431	1386	1374
26.5521	1618	1696	1596	1378	1349	1381	1419	1445	1371	1457	1396
26.5725	1609	1630	1661	1450	1282	1465	1399	1410	1449	1453	1372
26.593	1582	1666	1671	1378	1352	1373	1425	1399	1347	1427	1392
26.6135	1653	1658	1565	1357	1369	1398	1341	1361	1461	1420	1345
26.6339	1681	1692	1579	1372	1374	1422	1391	1375	1339	1427	1367
26.6544	1655	1690	1548	1354	1329	1413	1362	1483	1549	1436	1473
26.6749	1627	1707	1611	1372	1360	1444	1429	1484	1401	1374	1440
26.6953	1669	1759	1533	1417	1320	1431	1428	1436	1419	1406	1328
26.7158	1705	1750	1620	1364	1347	1456	1437	1433	1392	1363	1372
26.7363	1632	1667	1542	1384	1360	1378	1418	1465	1417	1371	1459
26.7567	1628	1665	1653	1452	1353	1425	1342	1502	1466	1418	1407
26.7772	1675	1651	1538	1402	1487	1458	1410	1367	1370	1356	1431
26.7977	1671	1728	1612	1435	1432	1376	1413	1426	1420	1405	1469
26.8181	1771	1631	1537	1375	1416	1365	1461	1380	1436	1368	1352
26.8386	1674	1622	1606	1410	1429	1394	1431	1379	1372	1428	1427
26.8591	1714	1682	1647	1409	1415	1411	1368	1386	1406	1378	1439
26.8795	1670	1638	1655	1331	1374	1343	1398	1415	1384	1448	1412
26.9	1660	1663	1647	1368	1433	1410	1476	1427	1384	1392	1406
26.9205	1646	1704	1630	1394	1430	1398	1375	1295	1417	1415	1433
26.9409	1639	1714	1605	1350	1420	1399	1481	1487	1435	1396	1442
26.9614	1648	1600	1613	1409	1402	1435	1405	1388	1515	1392	1378
26.9819	1676	1668	1643	1369	1429	1432	1445	1454	1374	1405	1402
27.0023	1642	1644	1566	1410	1342	1377	1436	1437	1393	1356	1465
27.0228	1654	1720	1634	1416	1364	1406	1420	1377	1456	1408	1488
27.0433	1713	1615	1564	1373	1346	1400	1449	1406	1377	1404	1387
27.0637	1628	1710	1589	1374	1368	1447	1518	1359	1381	1466	1397
27.0842	1749	1671	1644	1413	1376	1375	1460	1414	1450	1425	1448
27.1047	1614	1635	1650	1422	1407	1380	1403	1420	1437	1410	1390
27.1251	1734	1639	1577	1423	1349	1428	1380	1378	1427	1395	1452
27.1456	1754	1662	1630	1378	1418	1389	1477	1386	1399	1395	1433
27.1661	1741	1635	1648	1388	1369	1393	1477	1415	1436	1451	1440
27.1865	1709	1641	1593	1373	1354	1384	1452	1462	1435	1431	1458
27.207	1690	1679	1552	1403	1400	1420	1448	1391	1440	1441	1400
27.2275	1691	1667	1588	1358	1394	1361	1415	1443	1435	1406	1353
27.2479	1557	1622	1665	1376	1395	1370	1399	1434	1421	1437	1400
27.2684	1652	1624	1571	1355	1358	1412	1380	1398	1452	1403	1483
27.2889	1598	1675	1588	1448	1384	1370	1428	1396	1356	1380	1437
27.3093	1690	1635	1609	1493	1430	1446	1422	1367	1426	1427	1478
27.3298	1691	1617	1561	1319	1400	1444	1414	1369	1396	1435	1355
27.3503	1737	1756	1547	1396	1350	1425	1434	1479	1463	1323	1417
27.3707	1628	1667	1514	1403	1415	1416	1474	1408	1463	1473	1442
27.3912	1682	1656	1560	1380	1360	1426	1418	1422	1408	1425	1424
27.4117	1629	1588	1654	1410	1403	1346	1470	1417	1370	1418	1403
27.4322	1719	1605	1586	1420	1403	1401	1416	1441	1410	1429	1455
27.4526	1621	1663	1594	1313	1377	1443	1420	1326	1487	1469	1358
27.4731	1593	1687	1644	1339	1390	1417	1405	1456	1464	1361	1473
27.4935	1614	1607	1630	1397	1427	1437	1444	1449	1417	1389	1372
27.514	1664	1630	1610	1385	1364	1463	1377	1404	1483	1450	1483
27.5345	1638	1635	1686	1400	1384	1462	1404	1473	1486	1433	1457
27.555	1609	1679	1616	1365	1418	1396	1355	1369	1470	1416	1503
27.5754	1619	1680	1622	1430	1402	1399	1479	1430	1418	1457	1429
27.5959	1654	1594	1533	1347	1348	1426	1426	1431	1372	1444	1466
27.6164	1634	1668	1625	1352	1409	1400	1481	1435	1388	1465	1463
27.6368	1678	1678	1616	1408	1438	1400	1465	1485	1516	1456	1381
27.6573	1684	1637	1647	1378	1442	1421	1411	1397	1482	1442	1421
27.6777	1636	1636	1670	1409	1443	1391	1438	1411	1446	1423	1437
27.6982	1703	1712	1556	1389	1451	1350	1396	1468	1490	1453	1445
27.7187	1688	1591	1617	1374	1335	1483	1391	1459	1393	1391	1420
27.7391	1649	1587	1538	1414	1427	1380	1460	1452	1494	1453	1425
27.7596	1681	1633	1602	1383	1356	1388	1496	1383	1504	1422	1422
27.7801	1671	1657	1589	1423	1372	1433	1432	1438	1448	1444	1422
27.8006	1626	1656	1602	1392	1314	1470	1368	1517	1453	1359	1435
27.821	1606	1693	1574	1406	1409	1463	1488	1474	1517	1443	1363
27.8415	1630	1721	1576	1389	1454	1430	1397	1425	1449	1473	1368
27.862	1676	1687	1592	1408	1422	1411	1488	1450	1477	1468	1499
27.8824	1657	1651	1638	1405	1376	1452	1416	1391	1478	1475	1398
27.9029	1706	1641	1634	1332	1364	1397	1443	1460	1497	1450	1418
27.9234	1618	1659	1645	1418	1422	1357	1424	1475	1415	1502	1438
27.9438	1651	1637	1541	1435	1441	1425	1433	1450	1458	1458	1482
27.9643	1626	1632	1645	1476	1459	1381	1503	1393	1496	1469	1469
27.9848	1637	1750	1614	1405	1433	1400	1411	1485	1466	1442	1478
28.0052	1627	1671	1579	1420	1388	1376	1359	1438	1426	1513	1551
28.0257	1633	1705	1635	1409	1430	1376	1515	1386	1396	1488	1433
28.0462	1657	1649	1662	1345	1416	1394	1451	1409	1403	1473	1459
28.0666	1670	1657	1646	1427	1473	1448	1497	1500	1413	1418	1489
28.0871	1662	1647	1609	1441	1463	1421	1447	1476	1512	1461	1507
28.1076	1657	1700	1599	1375	1367	1407	1392	1530	1362	1458	1466
28.128	1638	1674	1626	1388	1402	1501	1463	1455	1435	1466	1430
28.1485	1657	1749	1584	1436	1377	1407	1424	1432	1481	1453	1488
28.169	1657	1715	1643	1390	1349	1423	1414	1494	1458	1397	1524
28.1894	1701	1664	1579	1395	1468	1470	1463	1482	1446	1421	1484
28.2099	1640	1629	1661	1428	1382	1455	1507	1513	1494	1421	1514
28.2304	1700	1591	1666	1375	1449	1452	1482	1474	1475	1475	1434
28.2508	1646	1660	1597	1394	1405	1361	1482	1408	1463	1498	1474
28.2713	1688	1673	1650	1429	1384	1453	1488	1507	1427	1496	1479
28.2918	1706	1609	1644	1474	1372	1476	1473	1527	1512	1577	1429
28.3122	1681	1676	1624	1401	1381	1440	1467	1421	1496	1408	1551
28.3327	1677	1689	1662	1414	1387	1413	1463	1451	1430	1479	1483
28.3532	1667	1669	1631	1388	1429	1500	1558	1483	1452	1452	1466
28.3736	1670	1699	1657	1440	1465	1426	1529	1464	1487	1441	1457
28.3941	1723	1695	1703	1467	1383	1434	1479	1525	1513	1494	1507
28.4146	1673	1750	1650	1461	1477	1382	1476	1545	1437	1498	1539
28.435	1721	1708	1650	1383	1375	1499	1526	1478	1522	1485	1488
28.4555	1665	1724	1711	1496	1485	1429	1447	1549	1503	1553	1497
28.476	1743	1737	1682	1469	1402	1522	1600	1522	1537	1594	1473
28.4964	1749	1816	1614	1443	1445	1503	1522	1489	1509	1556	1589
28.5169	1726	1758	1662	1484	1405	1505	1573	1539	1591	1512	1533
28.5374	1771	1864	1715	1512	1451	1479	1609	1552	1582	1566	1535
28.5578	1821	1807	1782	1467	1470	1465	1579	1633	1575	1619	1562
28.5783	1889	1947	1837	1544	1483	1528	1599	1601	1580	1618	1686
28.5988	1962	2016	1887	1480	1579	1562	1718	1657	1683	1707	1623
28.6192	2036	2076	2053	1574	1686	1616	1648	1717	1785	1660	1811
28.6397	2192	2052	2041	1614	1650	1688	1752	1821	1766	1756	1719
28.6602	2257	2178	2077	1770	1691	1671	1807	1816	1809	1858	1840
28.6806	2242	2183	2093	1785	1769	1818	1824	1833	1841	1815	1833
28.7011	2098	2054	2061	1766	1760	1804	1851	1940	2005	1901	1905
28.7216	2011	2015	1965	1820	1893	1810	1858	1787	1911	1854	1909
28.742	1949	2029	1996	1754	1799	1827	1755	1823	1895	1842	1853
28.7625	2039	1935	1817	1786	1817	1823	1774	1851	1770	1890	1816
28.783	1924	1879	1780	1746	1658	1711	1878	1722	1717	1711	1735
28.8035	1713	1841	1798	1673	1701	1699	1723	1880	1803	1711	1681
28.8239	1725	1741	1837	1598	1684	1611	1648	1678	1700	1661	1646
28.8444	1805	1814	1697	1621	1584	1626	1636	1723	1644	1660	1654
28.8649	1728	1731	1691	1596	1669	1569	1605	1668	1599	1613	1607
28.8853	1671	1713	1693	1560	1464	1544	1556	1567	1621	1568	1603
28.9058	1696	1705	1674	1515	1493	1525	1575	1498	1614	1611	1634
28.9262	1765	1638	1652	1503	1574	1531	1553	1521	1554	1540	1488
28.9467	1659	1714	1629	1407	1520	1535	1557	1564	1584	1649	1581
28.9672	1678	1675	1744	1397	1465	1457	1566	1572	1497	1587	1514
28.9876	1679	1681	1597	1528	1485	1485	1550	1550	1613	1487	1485
29.0081	1659	1688	1608	1463	1450	1508	1549	1485	1502	1463	1492
29.0286	1652	1664	1633	1444	1478	1518	1537	1453	1471	1477	1458
29.0491	1671	1709	1618	1474	1396	1528	1530	1537	1490	1550	1560
29.0695	1682	1745	1565	1467	1432	1452	1483	1618	1459	1599	1528
29.09	1641	1679	1619	1399	1451	1499	1502	1500	1544	1474	1553
29.1105	1561	1616	1683	1438	1511	1496	1537	1559	1517	1507	1530
29.1309	1704	1647	1625	1430	1460	1473	1488	1456	1548	1418	1553
29.1514	1686	1677	1584	1418	1460	1476	1500	1430	1568	1493	1459
29.1719	1688	1620	1609	1438	1394	1514	1536	1521	1542	1487	1493
29.1923	1602	1626	1658	1429	1447	1416	1530	1483	1498	1539	1497
29.2128	1663	1728	1640	1473	1403	1479	1515	1516	1543	1477	1539
29.2333	1652	1674	1640	1487	1489	1432	1513	1477	1426	1480	1558
29.2537	1612	1685	1547	1434	1436	1449	1481	1524	1444	1502	1460
29.2742	1636	1671	1587	1412	1360	1533	1437	1443	1493	1487	1489
29.2947	1664	1627	1578	1458	1381	1421	1506	1517	1491	1512	1467
29.3151	1608	1707	1625	1425	1440	1425	1606	1509	1492	1454	1511
29.3356	1692	1640	1568	1416	1344	1430	1473	1522	1499	1413	1550
29.3561	1737	1597	1702	1370	1402	1423	1577	1484	1533	1513	1474
29.3765	1612	1671	1668	1476	1494	1498	1485	1496	1514	1451	1477
29.397	1676	1628	1602	1408	1443	1457	1493	1546	1485	1522	1491
29.4175	1601	1717	1621	1399	1552	1462	1485	1468	1515	1531	1460
29.4379	1720	1672	1619	1345	1490	1517	1454	1524	1473	1501	1532
29.4584	1659	1636	1567	1440	1413	1471	1492	1468	1504	1540	1540
29.4789	1673	1686	1640	1402	1423	1410	1488	1516	1452	1527	1454
29.4993	1615	1617	1588	1398	1420	1493	1480	1453	1478	1468	1523
29.5198	1646	1704	1615	1391	1407	1379	1469	1489	1410	1471	1455
29.5403	1572	1553	1622	1456	1428	1440	1500	1535	1432	1444	1483
29.5607	1650	1637	1594	1492	1380	1532	1497	1516	1489	1525	1541
29.5812	1717	1610	1616	1386	1462	1484	1502	1456	1443	1532	1544
29.6017	1660	1729	1540	1416	1439	1382	1392	1507	1458	1488	1546
29.6221	1635	1625	1625	1425	1470	1436	1441	1526	1448	1459	1565
29.6426	1710	1652	1573	1413	1404	1422	1552	1481	1457	1535	1472
29.6631	1710	1643	1577	1468	1467	1439	1487	1492	1516	1495	1529
29.6835	1623	1625	1630	1435	1443	1444	1473	1527	1542	1463	1466
29.704	1640	1677	1598	1484	1401	1442	1542	1466	1517	1523	1455
29.7245	1719	1688	1558	1484	1494	1416	1485	1436	1516	1541	1442
29.7449	1659	1623	1586	1381	1480	1504	1502	1499	1470	1467	1475
29.7654	1690	1643	1590	1355	1424	1480	1506	1443	1439	1511	1439
29.7859	1687	1598	1609	1470	1388	1387	1509	1538	1445	1443	1497
29.8063	1689	1680	1641	1483	1469	1465	1445	1545	1495	1552	1499
29.8268	1673	1673	1607	1423	1405	1468	1504	1505	1565	1513	1519
29.8473	1640	1645	1663	1413	1453	1481	1451	1482	1482	1420	1504
29.8677	1612	1706	1632	1367	1398	1530	1475	1509	1505	1515	1461
29.8882	1661	1719	1652	1419	1463	1412	1437	1532	1555	1463	1456
29.9087	1635	1660	1617	1466	1403	1455	1554	1464	1570	1430	1513
29.9291	1677	1663	1613	1418	1471	1445	1526	1528	1558	1522	1564
29.9496	1674	1679	1571	1351	1360	1440	1443	1501	1465	1483	1486
29.9701	1596	1677	1627	1450	1411	1505	1514	1538	1481	1425	1467
29.9905	1579	1647	1571	1447	1442	1396	1517	1546	1479	1475	1456
30.011	1636	1684	1532	1396	1389	1420	1521	1500	1530	1487	1556
30.0315	1645	1611	1598	1421	1431	1472	1441	1413	1441	1534	1451
30.052	1703	1624	1629	1428	1451	1455	1470	1487	1524	1518	1481
30.0724	1697	1680	1625	1497	1410	1400	1474	1489	1467	1567	1490
30.0929	1703	1617	1628	1418	1424	1481	1423	1447	1460	1400	1513
30.1134	1591	1729	1659	1412	1448	1492	1586	1454	1511	1442	1446
30.1338	1662	1621	1551	1359	1383	1472	1539	1457	1456	1537	1462
30.1543	1637	1748	1679	1392	1433	1429	1462	1531	1474	1505	1453
30.1747	1720	1647	1678	1450	1486	1447	1491	1458	1426	1567	1459
30.1952	1631	1650	1624	1430	1392	1446	1498	1449	1465	1472	1479
30.2157	1669	1640	1609	1414	1432	1500	1418	1454	1533	1522	1410
30.2361	1637	1703	1562	1390	1471	1456	1431	1476	1476	1455	1472
30.2566	1591	1614	1685	1405	1385	1564	1522	1402	1528	1527	1524
30.2771	1696	1626	1623	1457	1464	1448	1519	1543	1492	1517	1479
30.2976	1648	1664	1609	1424	1479	1445	1519	1482	1539	1448	1498
30.318	1592	1645	1620	1489	1434	1390	1536	1442	1550	1470	1482
30.3385	1597	1651	1637	1402	1457	1579	1455	1495	1471	1481	1541
30.359	1651	1634	1607	1463	1406	1484	1458	1424	1521	1599	1543
30.3794	1616	1702	1646	1500	1450	1446	1447	1490	1522	1485	1516
30.3999	1610	1709	1551	1454	1451	1448	1521	1468	1490	1492	1535
30.4204	1761	1674	1626	1464	1435	1521	1496	1511	1551	1467	1528
30.4408	1649	1590	1681	1449	1428	1464	1494	1527	1526	1486	1533
30.4613	1692	1674	1692	1477	1413	1505	1540	1550	1441	1555	1478
30.4818	1682	1766	1573	1397	1472	1485	1491	1474	1480	1465	1487
30.5022	1679	1635	1673	1503	1532	1462	1497	1508	1497	1545	1534
30.5227	1701	1673	1648	1426	1452	1507	1519	1529	1534	1501	1603
30.5432	1679	1618	1670	1443	1464	1494	1592	1522	1451	1542	1519
30.5636	1663	1687	1622	1451	1450	1449	1502	1478	1512	1475	1534
30.5841	1667	1659	1616	1458	1449	1473	1531	1554	1591	1570	1557
30.6046	1693	1718	1692	1499	1497	1512	1499	1489	1532	1576	1521
30.625	1763	1725	1725	1436	1480	1557	1498	1556	1558	1565	1576
30.6455	1726	1764	1684	1495	1572	1563	1569	1444	1548	1593	1441
30.666	1789	1784	1657	1413	1430	1521	1574	1597	1516	1518	1561
30.6864	1823	1940	1765	1449	1522	1511	1542	1541	1599	1629	1551
30.7069	1829	1761	1747	1536	1531	1544	1613	1643	1586	1617	1556
30.7274	1877	1817	1823	1558	1483	1530	1615	1518	1598	1562	1615
30.7478	1901	1896	1786	1528	1558	1570	1615	1590	1595	1664	1583
30.7683	1949	1913	1816	1531	1631	1584	1643	1706	1632	1641	1760
30.7888	1859	1914	1885	1562	1615	1586	1635	1730	1664	1734	1662
30.8092	1844	1917	1844	1632	1656	1676	1669	1666	1719	1759	1642
30.8297	1848	1789	1830	1617	1666	1680	1685	1727	1620	1732	1693
30.8502	1814	1817	1784	1513	1578	1650	1668	1690	1730	1748	1664
30.8706	1879	1821	1779	1595	1626	1677	1570	1712	1662	1681	1615
30.8911	1832	1791	1797	1564	1618	1616	1638	1718	1631	1675	1680
30.9116	1743	1763	1827	1592	1602	1621	1619	1648	1632	1622	1615
30.932	1753	1692	1809	1550	1530	1653	1628	1626	1664	1612	1588
30.9525	1788	1807	1696	1518	1441	1519	1555	1669	1610	1603	1644
30.973	1670	1755	1718	1507	1581	1559	1555	1628	1554	1629	1631
30.9934	1765	1714	1705	1534	1498	1537	1596	1560	1515	1562	1550
31.0139	1728	1756	1707	1511	1551	1489	1602	1533	1592	1537	1613
31.0344	1672	1775	1733	1462	1476	1548	1579	1606	1610	1560	1595
31.0548	1765	1662	1648	1506	1533	1495	1523	1545	1513	1495	1607
31.0753	1687	1766	1619	1533	1433	1507	1584	1601	1488	1439	1560
31.0958	1699	1704	1652	1450	1482	1437	1516	1578	1536	1523	1621
31.1162	1653	1615	1632	1451	1455	1518	1564	1532	1562	1556	1536
31.1367	1673	1764	1591	1475	1486	1497	1562	1524	1612	1537	1563
31.1572	1722	1699	1616	1449	1468	1519	1541	1480	1556	1541	1455
31.1776	1658	1666	1655	1560	1509	1472	1571	1504	1517	1542	1485
31.1981	1632	1619	1603	1407	1452	1450	1543	1495	1609	1453	1547
31.2186	1802	1753	1689	1479	1485	1556	1539	1584	1547	1504	1531
31.239	1690	1703	1672	1516	1472	1507	1542	1600	1595	1551	1550
31.2595	1670	1696	1694	1464	1399	1515	1467	1508	1587	1517	1569
31.28	1698	1701	1697	1408	1470	1432	1544	1523	1420	1571	1487
31.3004	1690	1647	1648	1379	1507	1472	1531	1547	1572	1474	1526
31.3209	1728	1698	1623	1550	1444	1427	1550	1468	1584	1527	1567
31.3414	1633	1750	1669	1463	1559	1475	1535	1546	1496	1558	1587
31.3619	1738	1711	1657	1491	1465	1515	1580	1495	1532	1552	1521
31.3823	1704	1724	1637	1434	1491	1501	1533	1480	1526	1551	1582
31.4028	1735	1745	1660	1453	1480	1540	1489	1552	1571	1558	1537
31.4232	1644	1699	1651	1473	1433	1478	1530	1574	1559	1518	1514
31.4437	1661	1689	1678	1453	1442	1568	1546	1542	1546	1471	1560
31.4642	1685	1681	1619	1434	1424	1563	1540	1547	1569	1564	1543
31.4846	1668	1713	1711	1428	1528	1479	1579	1507	1566	1573	1545
31.5051	1651	1698	1620	1502	1481	1505	1584	1552	1591	1542	1511
31.5256	1684	1681	1695	1400	1487	1468	1542	1553	1555	1546	1511
31.5461	1605	1696	1683	1488	1447	1483	1568	1601	1606	1560	1546
31.5665	1648	1711	1671	1452	1515	1459	1576	1572	1591	1556	1517
31.587	1676	1744	1666	1483	1403	1511	1592	1565	1587	1553	1641
31.6075	1685	1651	1637	1468	1478	1455	1530	1567	1595	1550	1604
31.6279	1688	1685	1657	1543	1483	1505	1501	1490	1525	1566	1558
31.6484	1637	1723	1669	1534	1511	1458	1551	1516	1578	1539	1570
31.6688	1690	1651	1654	1456	1475	1537	1557	1574	1577	1645	1531
31.6893	1655	1719	1608	1456	1527	1526	1497	1535	1574	1639	1596
31.7098	1693	1693	1653	1520	1447	1518	1533	1560	1528	1627	1536
31.7303	1729	1707	1675	1456	1531	1528	1560	1538	1544	1545	1546
31.7507	1758	1777	1657	1548	1554	1593	1581	1609	1607	1654	1579
31.7712	1782	1657	1696	1592	1495	1542	1584	1563	1570	1615	1613
31.7917	1688	1701	1718	1482	1523	1542	1588	1601	1658	1550	1655
31.8121	1747	1794	1723	1516	1516	1500	1647	1572	1567	1591	1588
31.8326	1791	1727	1734	1486	1484	1549	1653	1567	1596	1601	1682
31.8531	1744	1802	1650	1502	1481	1569	1665	1557	1611	1637	1629
31.8735	1730	1778	1764	1546	1425	1565	1626	1640	1564	1702	1650
31.894	1825	1791	1743	1462	1543	1552	1695	1598	1592	1590	1668
31.9145	1768	1829	1819	1488	1570	1642	1606	1630	1627	1644	1633
31.9349	1789	1805	1791	1514	1517	1685	1655	1645	1664	1664	1740
31.9554	1792	1895	1841	1588	1615	1632	1781	1676	1676	1781	1687
31.9759	1886	2047	1854	1577	1621	1602	1710	1686	1720	1737	1737
31.9963	1904	1933	2016	1557	1586	1681	1860	1803	1832	1848	1828
32.0168	2047	2079	2018	1625	1644	1742	1806	1741	1880	1832	1872
32.0373	2061	2262	2124	1711	1735	1838	1893	1865	1887	1897	1973
32.0577	2185	2395	2226	1694	1815	1802	2028	2016	1969	2099	2049
32.0782	2334	2575	2428	1797	1815	1918	2185	2113	2159	2163	2109
32.0987	2441	2681	2562	1936	1958	1984	2168	2260	2239	2278	2320
32.1191	2659	2719	2677	2007	1983	2141	2325	2335	2199	2322	2297
32.1396	2659	2672	2617	2179	2154	2189	2358	2373	2425	2279	2451
32.1601	2748	2624	2477	2104	2185	2257	2318	2331	2381	2307	2384
32.1805	2606	2523	2363	2191	2219	2249	2325	2338	2340	2383	2361
32.201	2519	2428	2398	2130	2185	2261	2222	2318	2325	2289	2261
32.2215	2378	2379	2280	2168	2185	2141	2111	2175	2159	2242	2128
32.2419	2320	2142	2170	2169	2045	2099	2184	2065	2193	2174	2171
32.2624	2176	1967	2171	2033	2025	2094	1948	2054	2012	2064	2016
32.2829	2107	1989	1975	1961	1904	1918	1984	2036	1917	2011	1927
32.3033	1915	1926	1991	1908	1785	1875	1896	1879	1915	1906	1948
32.3238	1989	1878	1892	1802	1869	1909	1838	1919	1908	1899	1809
32.3443	1816	1898	1833	1729	1813	1791	1835	1707	1856	1801	1797
32.3647	1803	1879	1899	1660	1719	1800	1800	1802	1747	1748	1744
32.3852	1800	1782	1804	1663	1758	1706	1768	1771	1730	1648	1796
32.4057	1842	1845	1843	1597	1645	1723	1718	1660	1697	1676	1721
32.4261	1808	1788	1696	1658	1615	1685	1645	1675	1730	1727	1754
32.4466	1841	1829	1755	1596	1566	1676	1701	1709	1830	1670	1624
32.4671	1739	1701	1759	1600	1570	1685	1646	1652	1662	1636	1744
32.4875	1720	1778	1804	1635	1614	1606	1663	1645	1654	1702	1673
32.508	1781	1766	1742	1545	1586	1629	1659	1657	1675	1717	1635
32.5285	1768	1682	1692	1593	1628	1600	1623	1578	1642	1644	1681
32.5489	1771	1735	1677	1632	1560	1584	1686	1610	1670	1586	1595
32.5694	1793	1707	1687	1508	1493	1606	1539	1627	1640	1636	1537
32.5899	1737	1691	1680	1532	1638	1586	1596	1593	1653	1581	1639
32.6103	1782	1754	1666	1557	1607	1602	1730	1626	1664	1592	1675
32.6308	1752	1663	1730	1513	1526	1526	1530	1577	1623	1659	1565
32.6513	1800	1794	1657	1489	1568	1535	1597	1652	1643	1663	1575
32.6718	1734	1783	1760	1557	1436	1543	1636	1533	1585	1635	1621
32.6922	1694	1740	1691	1534	1596	1561	1549	1514	1564	1698	1568
32.7127	1700	1768	1655	1505	1509	1584	1658	1513	1686	1692	1587
32.7332	1830	1741	1756	1492	1525	1537	1617	1558	1570	1631	1534
32.7536	1745	1714	1724	1513	1531	1630	1602	1570	1664	1619	1593
32.7741	1775	1751	1699	1549	1549	1605	1581	1619	1533	1658	1564
32.7946	1748	1783	1671	1469	1543	1534	1534	1576	1582	1546	1608
32.815	1815	1754	1735	1539	1522	1587	1608	1590	1569	1688	1634
32.8355	1785	1773	1825	1583	1507	1526	1594	1592	1567	1631	1606
32.8559	1741	1799	1734	1498	1500	1648	1595	1558	1627	1590	1612
32.8764	1746	1748	1747	1555	1492	1577	1589	1509	1502	1557	1555
32.8969	1794	1809	1757	1556	1488	1582	1588	1577	1620	1503	1574
32.9173	1806	1786	1717	1527	1544	1581	1601	1678	1578	1639	1592
32.9378	1784	1760	1766	1536	1529	1602	1588	1596	1578	1631	1559
32.9583	1806	1792	1748	1556	1585	1486	1532	1544	1511	1611	1567
32.9787	1810	1798	1700	1414	1533	1563	1575	1580	1554	1532	1584
32.9992	1769	1863	1737	1588	1581	1503	1546	1595	1593	1655	1531
33.0197	1855	1772	1733	1632	1506	1603	1572	1546	1549	1570	1604
33.0402	1810	1862	1807	1525	1596	1591	1563	1582	1578	1607	1528
33.0606	1801	1876	1778	1571	1514	1585	1591	1597	1600	1558	1530
33.0811	1857	1805	1757	1587	1595	1512	1551	1567	1497	1639	1512
33.1016	1787	1799	1757	1559	1620	1566	1554	1606	1593	1549	1588
33.122	1850	1788	1805	1584	1563	1547	1547	1587	1483	1550	1521
33.1425	1902	1830	1838	1518	1532	1543	1528	1591	1599	1598	1585
33.163	1789	1778	1787	1490	1580	1551	1509	1636	1545	1553	1599
33.1834	1815	1804	1750	1519	1576	1562	1525	1539	1571	1544	1522
33.2039	1808	1842	1710	1600	1545	1560	1586	1527	1576	1559	1564
33.2244	1878	1759	1787	1593	1513	1520	1606	1581	1542	1625	1531
33.2448	1816	1795	1792	1596	1637	1591	1536	1580	1574	1592	1531
33.2653	1799	1825	1789	1542	1592	1473	1606	1490	1577	1558	1630
33.2858	1772	1806	1790	1563	1607	1589	1532	1534	1578	1545	1574
33.3062	1872	1871	1718	1617	1561	1463	1569	1565	1568	1607	1524
33.3267	1885	1842	1781	1544	1574	1567	1514	1582	1583	1598	1542
33.3472	1830	1735	1733	1497	1540	1651	1531	1574	1547	1508	1568
33.3676	1921	1852	1768	1578	1565	1646	1529	1563	1567	1491	1572
33.3881	1865	1831	1756	1598	1589	1543	1478	1663	1640	1544	1509
33.4086	1792	1872	1736	1580	1553	1547	1599	1575	1620	1590	1582
33.429	1837	1838	1733	1565	1562	1604	1603	1562	1531	1493	1520
33.4495	1806	1816	1722	1547	1556	1522	1577	1601	1452	1540	1531
33.47	1786	1745	1835	1591	1498	1562	1495	1568	1614	1608	1516
33.4904	1877	1843	1785	1500	1586	1534	1544	1548	1535	1511	1496
33.5109	1811	1796	1787	1531	1497	1481	1484	1623	1618	1553	1533
33.5314	1819	1803	1784	1544	1563	1558	1523	1534	1565	1543	1605
33.5518	1841	1765	1739	1595	1574	1578	1580	1523	1538	1630	1512
33.5723	1745	1806	1768	1555	1522	1537	1588	1553	1544	1462	1501
33.5928	1813	1781	1763	1549	1524	1587	1563	1581	1567	1560	1541
33.6132	1714	1762	1806	1616	1615	1557	1545	1548	1590	1557	1603
33.6337	1816	1737	1731	1535	1537	1575	1540	1554	1520	1585	1565
33.6542	1873	1743	1720	1622	1574	1554	1582	1617	1513	1566	1592
33.6746	1862	1799	1729	1529	1496	1674	1517	1548	1500	1531	1586
33.6951	1921	1787	1708	1558	1532	1577	1553	1574	1567	1658	1624
33.7156	1761	1803	1764	1551	1601	1564	1572	1544	1650	1517	1600
33.736	1713	1680	1740	1478	1551	1562	1537	1637	1620	1544	1526
33.7565	1814	1813	1708	1532	1527	1586	1484	1602	1586	1597	1582
33.777	1854	1784	1721	1572	1506	1564	1507	1560	1553	1593	1525
33.7974	1850	1805	1708	1528	1538	1561	1507	1529	1525	1484	1543
33.8179	1726	1746	1740	1519	1555	1528	1547	1466	1512	1506	1581
33.8384	1754	1802	1688	1532	1548	1574	1514	1560	1646	1623	1583
33.8588	1728	1789	1719	1630	1548	1605	1587	1517	1535	1517	1493
33.8793	1808	1793	1674	1566	1532	1570	1511	1591	1543	1503	1610
33.8998	1773	1811	1677	1538	1623	1614	1557	1582	1529	1533	1603
33.9203	1682	1759	1785	1577	1579	1525	1586	1508	1505	1530	1574
33.9407	1737	1739	1582	1584	1484	1541	1559	1560	1530	1562	1561
33.9612	1721	1708	1734	1521	1539	1548	1553	1571	1510	1541	1565
33.9817	1735	1689	1697	1571	1515	1525	1587	1568	1533	1602	1509
34.0021	1716	1744	1687	1590	1535	1633	1535	1595	1609	1567	1582
34.0226	1721	1780	1678	1464	1558	1610	1584	1536	1582	1427	1507
34.0431	1787	1795	1710	1520	1527	1490	1562	1538	1588	1498	1537
34.0635	1775	1771	1730	1538	1475	1478	1501	1625	1620	1595	1546
34.084	1757	1713	1762	1502	1643	1563	1461	1536	1610	1512	1599
34.1044	1719	1767	1766	1520	1602	1629	1490	1578	1506	1520	1587
34.1249	1712	1747	1689	1543	1498	1510	1565	1498	1536	1507	1550
34.1454	1775	1756	1694	1588	1514	1478	1566	1586	1566	1562	1566
34.1658	1731	1667	1746	1544	1536	1478	1501	1615	1530	1607	1551
34.1863	1754	1762	1669	1484	1517	1542	1569	1490	1561	1567	1520
34.2068	1686	1677	1603	1566	1557	1560	1551	1540	1550	1553	1549
34.2272	1841	1737	1689	1536	1496	1527	1548	1555	1597	1577	1621
34.2477	1762	1675	1667	1495	1508	1566	1605	1537	1586	1568	1548
34.2682	1773	1783	1770	1552	1488	1599	1556	1549	1543	1619	1576
34.2886	1793	1683	1718	1493	1549	1526	1554	1575	1536	1551	1574
34.3091	1709	1754	1694	1477	1533	1558	1605	1564	1574	1549	1534
34.3296	1699	1741	1595	1506	1531	1550	1530	1505	1597	1538	1670
34.3501	1768	1742	1725	1547	1475	1541	1560	1615	1614	1501	1518
34.3705	1772	1681	1635	1547	1536	1569	1596	1590	1594	1582	1541
34.391	1769	1793	1714	1510	1475	1518	1634	1567	1562	1563	1605
34.4115	1755	1736	1751	1562	1603	1527	1603	1620	1646	1547	1562
34.4319	1777	1744	1743	1471	1528	1532	1500	1558	1587	1540	1641
34.4524	1733	1757	1652	1499	1547	1592	1555	1525	1584	1559	1534
34.4729	1787	1727	1718	1534	1584	1552	1515	1587	1537	1553	1577
34.4933	1714	1735	1716	1514	1574	1637	1528	1557	1507	1587	1580
34.5138	1688	1812	1790	1513	1591	1614	1586	1612	1507	1597	1496
34.5343	1775	1769	1694	1503	1561	1596	1506	1580	1609	1554	1586
34.5547	1705	1790	1732	1576	1507	1545	1643	1573	1500	1580	1601
34.5752	1791	1775	1730	1541	1559	1622	1606	1534	1595	1567	1552
34.5957	1758	1793	1699	1464	1593	1533	1638	1576	1550	1596	1544
34.6161	1821	1735	1737	1510	1602	1564	1632	1645	1579	1604	1582
34.6366	1744	1796	1746	1558	1551	1584	1572	1556	1629	1598	1668
34.6571	1737	1788	1678	1546	1603	1593	1556	1616	1713	1672	1553
34.6775	1766	1840	1686	1613	1557	1578	1545	1623	1599	1622	1609
34.698	1779	1771	1700	1556	1522	1498	1578	1599	1688	1649	1527
34.7185	1766	1770	1788	1542	1557	1637	1583	1612	1516	1585	1610
34.7389	1827	1760	1848	1590	1557	1614	1610	1578	1613	1610	1590
34.7594	1768	1747	1712	1547	1513	1614	1647	1603	1559	1618	1635
34.7799	1721	1826	1718	1602	1587	1532	1634	1529	1609	1636	1569
34.8003	1818	1825	1650	1587	1573	1541	1554	1602	1641	1596	1633
34.8208	1819	1780	1766	1565	1568	1481	1528	1507	1597	1709	1570
34.8413	1697	1801	1821	1559	1566	1560	1497	1550	1590	1645	1615
34.8617	1801	1807	1710	1595	1498	1584	1612	1556	1575	1622	1567
34.8822	1854	1866	1817	1601	1510	1500	1624	1642	1566	1558	1589
34.9027	1801	1733	1755	1554	1558	1554	1638	1613	1679	1601	1521
34.9231	1770	1816	1770	1574	1527	1504	1627	1617	1565	1634	1604
34.9436	1711	1781	1766	1644	1612	1674	1606	1614	1645	1598	1565
34.9641	1791	1794	1775	1500	1610	1577	1569	1543	1578	1612	1660
34.9845	1804	1767	1733	1495	1513	1632	1577	1601	1577	1606	1605
35.005	1818	1789	1707	1547	1597	1669	1640	1621	1591	1674	1668
35.0255	1737	1860	1717	1604	1618	1557	1628	1625	1534	1668	1680
35.0459	1822	1705	1733	1634	1628	1617	1612	1653	1635	1586	1613
35.0664	1820	1817	1820	1611	1556	1614	1659	1564	1618	1673	1639
35.0869	1840	1846	1719	1642	1604	1623	1633	1588	1619	1660	1607
35.1073	1806	1789	1791	1584	1549	1601	1624	1574	1611	1643	1629
35.1278	1829	1767	1813	1580	1583	1627	1633	1654	1611	1728	1644
35.1483	1706	1774	1821	1569	1649	1565	1606	1639	1619	1713	1700
35.1687	1758	1811	1808	1562	1672	1614	1619	1659	1711	1698	1683
35.1892	1764	1831	1761	1516	1504	1588	1639	1670	1595	1667	1679
35.2097	1801	1763	1695	1576	1595	1624	1658	1610	1619	1604	1730
35.2302	1821	1790	1813	1555	1630	1515	1670	1603	1626	1607	1681
35.2506	1843	1710	1812	1610	1582	1638	1700	1677	1649	1626	1684
35.2711	1815	1843	1699	1587	1616	1581	1662	1646	1656	1681	1636
35.2916	1740	1789	1744	1592	1616	1548	1667	1662	1693	1689	1555
35.312	1798	1809	1719	1608	1602	1614	1608	1678	1633	1634	1673
35.3325	1822	1826	1789	1612	1651	1595	1654	1572	1597	1686	1674
35.3529	1864	1798	1708	1553	1574	1576	1659	1666	1658	1653	1628
35.3734	1809	1800	1687	1617	1648	1636	1621	1618	1666	1572	1663
35.3939	1735	1812	1795	1533	1639	1645	1627	1660	1691	1644	1657
35.4143	1784	1849	1797	1590	1604	1665	1600	1665	1704	1680	1610
35.4348	1747	1821	1783	1533	1539	1602	1759	1671	1618	1652	1661
35.4553	1812	1789	1780	1581	1619	1670	1638	1680	1725	1706	1643
35.4757	1808	1828	1762	1584	1537	1713	1637	1717	1692	1666	1649
35.4962	1828	1794	1875	1626	1635	1638	1666	1722	1727	1648	1699
35.5167	1840	1836	1842	1592	1586	1629	1700	1690	1732	1724	1762
35.5371	1821	1856	1888	1599	1590	1723	1726	1744	1692	1747	1733
35.5576	1858	1879	1813	1609	1621	1664	1710	1725	1698	1732	1686
35.5781	1822	1924	1914	1625	1636	1684	1783	1656	1756	1736	1800
35.5986	1903	1940	1806	1638	1651	1716	1790	1745	1805	1743	1736
35.619	1917	1944	1836	1673	1688	1677	1744	1716	1740	1761	1826
35.6395	1971	1918	1866	1664	1673	1670	1711	1865	1711	1736	1820
35.66	1966	1980	1950	1641	1658	1748	1818	1834	1770	1785	1837
35.6804	2019	2050	2036	1656	1734	1717	1913	1857	1842	1915	1813
35.7009	2110	2094	2079	1637	1752	1854	1855	1877	1789	1776	1897
35.7214	2132	2251	2157	1794	1800	1783	1927	1989	1800	1864	1960
35.7418	2251	2269	2177	1718	1801	1924	1898	1945	1980	1995	2007
35.7623	2352	2499	2242	1831	1871	1960	1988	2085	2036	2050	2096
35.7828	2517	2604	2539	1913	1964	1961	2124	2086	2101	2060	2130
35.8032	2692	2875	2629	1903	2036	2179	2278	2209	2225	2297	2207
35.8237	3015	3036	2947	2138	2108	2243	2352	2379	2367	2400	2340
35.8442	3132	3133	2964	2272	2278	2479	2611	2520	2568	2544	2471
35.8646	3107	3179	3128	2379	2459	2608	2686	2732	2611	2692	2607
35.8851	2961	3011	2911	2483	2529	2672	2753	2773	2901	2814	2749
35.9056	2779	2769	2685	2622	2639	2617	2776	2759	2767	2785	2798
35.926	2611	2677	2703	2546	2539	2752	2770	2749	2746	2685	2831
35.9465	2665	2510	2569	2416	2602	2533	2536	2674	2616	2606	2573
35.967	2518	2451	2406	2423	2459	2595	2484	2543	2503	2616	2598
35.9874	2347	2242	2196	2266	2325	2383	2384	2471	2438	2475	2437
36.0079	2132	2130	2131	2343	2235	2304	2308	2371	2307	2379	2387
36.0284	2104	2054	1999	2124	2125	2164	2159	2222	2172	2244	2215
36.0488	2027	2046	1975	2025	1988	2095	2122	2073	2103	2170	2114
36.0693	1995	1973	1885	1914	1955	1968	2056	1981	2121	2066	2059
36.0898	2004	1958	1971	1865	1788	1891	1977	1921	2030	1935	2005
36.1102	1935	1974	1923	1825	1763	1836	1885	1948	1896	1970	1929
36.1307	1869	1900	1862	1773	1736	1773	1899	1889	1900	1841	1927
36.1512	1892	1961	1937	1753	1683	1802	1875	1902	1854	1855	1845
36.1716	1919	1965	1963	1687	1734	1807	1895	1835	1835	1781	1866
36.1921	1933	2020	1954	1661	1679	1731	1852	1848	1881	1916	1832
36.2126	1985	2040	1969	1722	1796	1799	1873	1851	1810	1770	1855
36.233	2086	2082	2043	1706	1775	1803	1886	1790	1812	1867	1872
36.2535	2077	2133	2066	1702	1731	1820	1858	1904	1859	1797	1841
36.274	2170	2022	2032	1811	1800	1850	1916	1925	1888	1890	1886
36.2944	2130	2049	2118	1795	1826	1810	1940	1864	1893	1833	1821
36.3149	2081	2169	2035	1728	1886	1838	1870	1809	1849	1909	1812
36.3354	2138	2009	2001	1819	1863	1953	1947	1827	1764	1827	1840
36.3558	2040	2061	2005	1794	1814	1791	1843	1852	1817	1844	1831
36.3763	2085	2025	1947	1842	1707	1797	1831	1777	1767	1812	1776
36.3968	2088	1979	1885	1761	1708	1801	1800	1785	1670	1639	1761
36.4172	1984	1877	1803	1728	1746	1790	1800	1727	1771	1805	1713
36.4377	1978	1891	1869	1673	1645	1659	1706	1765	1744	1770	1717
36.4582	1888	1805	1800	1711	1676	1666	1709	1655	1680	1629	1633
36.4786	1908	1867	1711	1672	1631	1637	1635	1656	1640	1644	1651
36.4991	1825	1829	1771	1629	1600	1623	1634	1656	1653	1668	1556
36.5196	1822	1704	1728	1604	1691	1593	1629	1610	1630	1626	1664
36.5401	1786	1777	1760	1618	1581	1666	1583	1712	1637	1642	1631
36.5605	1763	1828	1815	1600	1621	1532	1568	1635	1666	1659	1599
36.581	1749	1771	1729	1569	1542	1561	1627	1689	1626	1630	1650
36.6014	1725	1778	1716	1562	1506	1544	1595	1652	1591	1595	1639
36.6219	1768	1688	1671	1585	1549	1628	1609	1652	1620	1576	1588
36.6424	1768	1710	1718	1616	1506	1581	1587	1560	1597	1612	1623
36.6628	1803	1759	1682	1518	1588	1585	1561	1608	1624	1607	1623
36.6833	1722	1740	1694	1521	1607	1576	1629	1562	1695	1630	1593
36.7038	1834	1694	1663	1567	1483	1505	1555	1579	1649	1630	1548
36.7242	1803	1732	1657	1489	1529	1549	1546	1564	1565	1539	1615
36.7447	1840	1766	1706	1550	1520	1518	1533	1520	1583	1521	1534
36.7652	1777	1706	1668	1499	1472	1531	1527	1467	1598	1609	1555
36.7856	1816	1767	1690	1468	1544	1581	1602	1657	1607	1547	1523
36.8061	1793	1655	1696	1457	1494	1551	1613	1600	1561	1543	1572
36.8266	1709	1713	1658	1530	1550	1518	1579	1495	1507	1577	1581
36.8471	1823	1735	1749	1458	1513	1554	1621	1564	1540	1579	1532
36.8675	1792	1739	1767	1565	1545	1529	1536	1520	1557	1512	1548
36.888	1732	1777	1715	1577	1520	1537	1581	1531	1540	1551	1552
36.9085	1747	1862	1700	1522	1601	1525	1585	1524	1594	1511	1649
36.9289	1798	1762	1653	1488	1559	1531	1609	1578	1513	1503	1494
36.9494	1745	1852	1732	1557	1527	1543	1529	1561	1477	1550	1568
36.9699	1776	1772	1736	1532	1579	1590	1526	1592	1509	1532	1567
36.9903	1660	1768	1694	1509	1558	1505	1601	1584	1512	1597	1520
37.0108	1787	1755	1632	1520	1529	1527	1511	1501	1570	1521	1601
37.0313	1810	1753	1685	1508	1554	1559	1580	1566	1512	1532	1594
37.0517	1824	1826	1724	1582	1521	1571	1548	1486	1518	1581	1533
37.0722	1720	1695	1682	1497	1577	1583	1539	1525	1573	1448	1501
37.0927	1789	1739	1653	1547	1542	1582	1544	1566	1556	1591	1550
37.1131	1788	1798	1706	1576	1582	1558	1442	1494	1574	1509	1561
37.1336	1867	1713	1710	1549	1601	1542	1584	1542	1534	1612	1565
37.1541	1789	1865	1686	1483	1493	1540	1520	1554	1526	1499	1477
37.1745	1826	1790	1740	1517	1507	1526	1526	1555	1560	1513	1506
37.195	1732	1810	1709	1536	1588	1535	1562	1510	1568	1538	1582
37.2155	1813	1776	1830	1612	1607	1549	1465	1505	1473	1513	1545
37.2359	1849	1747	1748	1567	1529	1465	1525	1556	1539	1564	1482
37.2564	1775	1823	1777	1585	1544	1560	1538	1579	1473	1555	1567
37.2769	1783	1762	1730	1597	1517	1587	1452	1518	1498	1543	1482
37.2973	1879	1858	1805	1622	1554	1578	1507	1490	1527	1544	1484
37.3178	1771	1792	1807	1603	1544	1522	1540	1510	1450	1491	1571
37.3383	1763	1863	1795	1561	1564	1583	1543	1458	1511	1464	1552
37.3587	1844	1790	1808	1632	1601	1536	1543	1549	1451	1495	1469
37.3792	1814	1870	1797	1662	1524	1579	1512	1495	1522	1500	1467
37.3997	1823	1809	1861	1554	1589	1550	1550	1551	1531	1509	1504
37.4201	1781	1845	1875	1609	1582	1615	1566	1535	1504	1556	1471
37.4406	1885	1846	1841	1605	1628	1561	1527	1541	1494	1549	1531
37.4611	1892	1801	1781	1553	1590	1485	1540	1526	1549	1536	1551
37.4815	1794	1853	1855	1639	1567	1576	1550	1503	1490	1517	1444
37.502	1777	1896	1838	1671	1676	1587	1520	1494	1592	1610	1545
37.5225	1894	1871	1778	1629	1575	1528	1583	1514	1478	1555	1481
37.5429	1774	1886	1812	1605	1671	1448	1509	1521	1506	1533	1450
37.5634	1903	1913	1771	1638	1611	1566	1524	1527	1478	1550	1530
37.5839	1792	1869	1835	1573	1640	1623	1566	1578	1489	1538	1449
37.6043	1825	1853	1813	1668	1658	1538	1549	1520	1531	1535	1526
37.6248	1840	1837	1879	1540	1637	1615	1569	1618	1510	1551	1598
37.6453	1897	1880	1860	1678	1610	1601	1606	1552	1613	1641	1533
37.6657	1868	1946	1853	1612	1621	1582	1616	1555	1577	1595	1517
37.6862	1832	1856	1872	1631	1639	1603	1536	1576	1563	1513	1634
37.7067	1855	1896	1811	1605	1619	1550	1570	1572	1627	1556	1532
37.7271	1935	1916	1917	1630	1645	1616	1645	1590	1585	1653	1585
37.7476	1910	1969	1945	1689	1694	1645	1586	1589	1591	1662	1580
37.7681	1862	1948	1942	1736	1691	1647	1664	1665	1604	1635	1660
37.7886	1962	2032	1972	1708	1675	1624	1761	1693	1689	1689	1717
37.809	2020	1975	1946	1692	1745	1684	1622	1740	1678	1682	1644
37.8295	1985	1995	1953	1748	1776	1696	1708	1605	1681	1550	1595
37.8499	1960	1959	1890	1792	1755	1704	1677	1716	1670	1636	1757
37.8704	2049	1875	1912	1739	1716	1701	1698	1718	1745	1731	1630
37.8909	2032	1976	1903	1736	1729	1696	1631	1628	1673	1657	1679
37.9113	1922	1960	1939	1658	1688	1681	1736	1706	1663	1669	1611
37.9318	1950	1912	1821	1694	1752	1674	1642	1626	1631	1635	1574
37.9523	1948	1894	1820	1663	1766	1622	1599	1607	1604	1636	1615
37.9727	1866	1901	1889	1718	1627	1730	1673	1615	1597	1675	1632
37.9932	1854	1854	1802	1636	1703	1592	1637	1572	1593	1599	1613
38.0137	1831	1882	1810	1657	1617	1622	1568	1509	1610	1589	1531
38.0341	1789	1801	1733	1668	1694	1586	1552	1505	1548	1545	1497
38.0546	1788	1788	1755	1635	1588	1570	1568	1542	1526	1515	1521
38.0751	1783	1831	1730	1663	1595	1582	1577	1560	1547	1606	1560
38.0956	1750	1770	1668	1543	1577	1575	1523	1458	1518	1507	1546
38.116	1729	1757	1684	1595	1640	1619	1498	1558	1535	1607	1555
38.1365	1763	1742	1665	1604	1616	1555	1575	1512	1502	1398	1535
38.157	1781	1733	1688	1534	1568	1602	1518	1503	1537	1531	1554
38.1774	1698	1699	1664	1547	1602	1603	1511	1550	1579	1535	1535
38.1979	1774	1795	1691	1570	1568	1519	1558	1539	1650	1449	1462
38.2184	1694	1711	1703	1591	1596	1558	1561	1577	1525	1523	1478
38.2388	1677	1689	1629	1565	1538	1549	1493	1577	1544	1451	1472
38.2593	1727	1661	1624	1487	1515	1473	1546	1580	1433	1556	1503
38.2798	1772	1669	1757	1507	1523	1569	1583	1440	1542	1440	1489
38.3002	1733	1648	1687	1526	1494	1534	1586	1513	1540	1495	1571
38.3207	1684	1667	1587	1538	1557	1446	1495	1496	1414	1526	1531
38.3412	1702	1670	1758	1602	1527	1483	1504	1523	1490	1553	1496
38.3616	1733	1653	1666	1486	1490	1542	1494	1496	1490	1542	1529
38.3821	1686	1706	1577	1509	1492	1484	1456	1517	1479	1475	1526
38.4026	1644	1714	1712	1518	1478	1545	1543	1509	1501	1543	1463
38.423	1703	1583	1636	1494	1501	1522	1528	1487	1472	1490	1479
38.4435	1589	1717	1617	1517	1540	1450	1499	1500	1536	1494	1488
38.464	1603	1661	1659	1473	1442	1513	1471	1480	1529	1583	1532
38.4844	1686	1695	1733	1508	1508	1527	1474	1407	1481	1501	1519
38.5049	1708	1703	1581	1507	1502	1501	1541	1574	1481	1465	1532
38.5254	1647	1618	1692	1465	1511	1465	1494	1564	1540	1479	1517
38.5458	1613	1649	1691	1474	1444	1501	1519	1508	1465	1475	1528
38.5663	1642	1626	1721	1405	1487	1562	1491	1480	1527	1521	1496
38.5868	1648	1717	1623	1478	1475	1533	1470	1537	1453	1553	1485
38.6072	1687	1609	1653	1500	1428	1558	1515	1529	1482	1423	1518
38.6277	1665	1664	1635	1425	1507	1538	1488	1554	1460	1538	1547
38.6482	1680	1603	1666	1439	1429	1540	1484	1481	1487	1481	1473
38.6686	1674	1647	1624	1483	1485	1452	1476	1542	1486	1429	1481
38.6891	1707	1664	1571	1498	1568	1526	1562	1523	1483	1523	1562
38.7096	1627	1602	1611	1481	1441	1517	1468	1434	1501	1517	1470
38.73	1635	1593	1558	1476	1484	1512	1540	1486	1456	1532	1479
38.7505	1617	1651	1652	1504	1398	1410	1529	1476	1460	1510	1538
38.771	1713	1651	1624	1413	1464	1460	1498	1462	1419	1461	1458
38.7914	1625	1634	1589	1475	1514	1481	1479	1489	1399	1473	1451
38.8119	1683	1703	1629	1423	1507	1438	1507	1447	1480	1499	1457
38.8324	1701	1666	1708	1546	1501	1499	1505	1432	1496	1479	1452
38.8528	1624	1616	1564	1456	1501	1502	1420	1532	1495	1540	1558
38.8733	1634	1620	1605	1461	1459	1479	1518	1505	1484	1469	1497
38.8938	1635	1679	1628	1428	1416	1470	1468	1529	1533	1478	1545
38.9142	1634	1657	1626	1561	1511	1512	1471	1466	1424	1474	1547
38.9347	1652	1658	1608	1447	1512	1516	1473	1436	1517	1498	1436
38.9552	1592	1627	1604	1481	1475	1486	1501	1553	1469	1445	1452
38.9756	1597	1618	1576	1467	1559	1497	1485	1519	1514	1477	1465
38.9961	1649	1611	1613	1503	1418	1434	1502	1451	1519	1451	1554
39.0166	1565	1650	1638	1557	1478	1506	1444	1513	1497	1483	1525
39.037	1669	1731	1578	1410	1503	1544	1490	1427	1478	1527	1498
39.0575	1615	1626	1630	1407	1453	1446	1508	1542	1436	1524	1513
39.078	1647	1616	1682	1462	1481	1463	1601	1527	1478	1465	1486
39.0984	1633	1526	1560	1523	1430	1427	1490	1514	1448	1447	1526
39.1189	1716	1694	1604	1473	1500	1430	1528	1512	1546	1502	1496
39.1394	1590	1663	1617	1447	1491	1464	1531	1531	1473	1517	1537
39.1598	1594	1657	1601	1494	1483	1538	1535	1519	1536	1538	1556
39.1803	1660	1657	1644	1483	1499	1485	1512	1478	1482	1557	1497
39.2008	1633	1627	1634	1464	1497	1498	1508	1522	1529	1489	1533
39.2212	1584	1640	1677	1546	1396	1480	1463	1511	1471	1480	1496
39.2417	1630	1619	1604	1573	1446	1438	1512	1512	1513	1510	1534
39.2622	1638	1654	1635	1478	1458	1516	1515	1528	1457	1483	1490
39.2826	1656	1603	1566	1458	1492	1477	1484	1457	1450	1451	1501
39.3031	1607	1605	1558	1515	1468	1422	1503	1502	1474	1470	1408
39.3236	1634	1642	1641	1530	1501	1505	1522	1428	1490	1485	1482
39.3441	1625	1667	1610	1485	1473	1506	1485	1480	1541	1536	1567
39.3645	1639	1643	1592	1478	1454	1485	1478	1503	1428	1533	1467
39.385	1663	1634	1591	1511	1431	1458	1504	1521	1491	1527	1521
39.4055	1620	1662	1604	1492	1450	1430	1508	1549	1439	1551	1489
39.4259	1646	1594	1653	1471	1479	1479	1422	1491	1428	1508	1554
39.4464	1577	1661	1628	1457	1499	1499	1529	1520	1528	1528	1451
39.4669	1582	1581	1655	1522	1517	1547	1554	1505	1537	1513	1503
39.4873	1583	1632	1603	1463	1541	1416	1493	1455	1523	1500	1448
39.5078	1651	1562	1587	1533	1424	1503	1447	1602	1471	1486	1566
39.5283	1651	1654	1597	1524	1484	1487	1470	1511	1514	1553	1542
39.5487	1595	1679	1610	1483	1486	1621	1383	1452	1501	1485	1492
39.5692	1585	1604	1604	1409	1451	1534	1527	1405	1449	1469	1479
39.5897	1573	1591	1588	1484	1483	1499	1460	1521	1471	1467	1509
39.6101	1624	1652	1525	1463	1450	1563	1438	1508	1496	1430	1481
39.6306	1632	1674	1617	1428	1483	1507	1475	1461	1426	1571	1599
39.6511	1628	1662	1580	1513	1485	1416	1463	1554	1515	1487	1515
39.6715	1660	1526	1587	1534	1522	1463	1458	1482	1492	1429	1492
39.692	1614	1700	1617	1511	1451	1492	1477	1508	1514	1504	1490
39.7125	1617	1601	1653	1462	1463	1467	1496	1474	1395	1513	1559
39.7329	1617	1705	1630	1517	1481	1520	1452	1439	1464	1552	1509
39.7534	1595	1665	1694	1402	1458	1490	1434	1547	1538	1463	1482
39.7739	1650	1618	1740	1418	1504	1497	1476	1482	1519	1469	1422
39.7943	1639	1617	1623	1446	1450	1514	1439	1498	1453	1504	1500
39.8148	1583	1634	1587	1441	1421	1463	1537	1467	1597	1542	1536
39.8353	1642	1616	1588	1430	1507	1503	1508	1476	1518	1521	1521
39.8557	1648	1597	1639	1486	1447	1468	1500	1498	1539	1485	1511
39.8762	1701	1664	1613	1514	1447	1437	1491	1464	1489	1498	1528
39.8967	1596	1659	1599	1528	1477	1500	1531	1486	1520	1444	1515
39.9171	1594	1731	1675	1531	1493	1453	1492	1535	1513	1499	1513
39.9376	1613	1621	1547	1478	1473	1473	1568	1503	1545	1526	1528
39.9581	1661	1575	1576	1418	1521	1487	1489	1540	1519	1536	1543
39.9785	1605	1626	1641	1486	1496	1470	1490	1476	1494	1489	1537
39.999	1721	1617	1598	1482	1503	1478	1519	1436	1497	1568	1519
40.0195	1594	1634	1682	1383	1467	1455	1526	1515	1517	1436	1454
40.0399	1676	1693	1615	1513	1531	1545	1497	1470	1503	1454	1514
40.0604	1610	1614	1592	1545	1494	1479	1451	1545	1484	1484	1535
40.0809	1540	1612	1576	1446	1522	1502	1493	1531	1508	1470	1476
40.1013	1669	1685	1610	1541	1412	1503	1483	1544	1471	1512	1514
40.1218	1551	1642	1579	1496	1473	1493	1477	1485	1548	1546	1487
40.1423	1654	1623	1633	1523	1481	1522	1486	1508	1536	1476	1488
40.1627	1602	1689	1575	1519	1512	1566	1482	1494	1526	1417	1559
40.1832	1675	1662	1656	1443	1494	1582	1601	1509	1507	1490	1461
40.2037	1584	1609	1573	1383	1506	1551	1500	1522	1532	1543	1495
40.2241	1551	1618	1589	1481	1538	1489	1591	1411	1529	1507	1528
40.2446	1658	1601	1662	1467	1400	1462	1522	1467	1527	1502	1472
40.2651	1641	1699	1602	1418	1507	1405	1483	1552	1499	1573	1554
40.2855	1633	1613	1578	1505	1449	1547	1496	1439	1480	1472	1471
40.306	1653	1586	1532	1469	1538	1533	1591	1461	1571	1531	1558
40.3265	1620	1585	1560	1461	1523	1425	1528	1507	1587	1543	1562
40.3469	1599	1568	1616	1558	1501	1528	1486	1546	1487	1493	1477
40.3674	1630	1658	1681	1570	1440	1446	1569	1534	1516	1459	1500
40.3879	1648	1613	1594	1503	1565	1442	1453	1516	1488	1523	1489
40.4083	1606	1638	1643	1465	1458	1489	1542	1550	1512	1513	1530
40.4288	1632	1727	1578	1521	1417	1446	1576	1484	1559	1579	1505
40.4493	1670	1657	1573	1414	1446	1508	1502	1455	1476	1582	1512
40.4697	1649	1659	1610	1463	1469	1519	1536	1526	1520	1486	1498
40.4902	1553	1597	1533	1473	1488	1476	1468	1517	1515	1535	1519
40.5107	1614	1567	1602	1433	1481	1416	1575	1540	1526	1508	1582
40.5311	1632	1582	1583	1411	1493	1480	1499	1471	1472	1529	1494
40.5516	1673	1647	1651	1481	1489	1504	1431	1521	1473	1560	1522
40.5721	1628	1639	1647	1457	1520	1485	1525	1459	1460	1523	1533
40.5926	1625	1629	1677	1481	1425	1552	1454	1486	1544	1553	1497
40.613	1658	1724	1684	1506	1474	1537	1502	1525	1512	1494	1539
40.6335	1678	1620	1610	1443	1454	1526	1528	1558	1484	1543	1547
40.654	1649	1569	1619	1492	1415	1562	1477	1567	1566	1524	1636
40.6744	1600	1608	1596	1426	1520	1486	1572	1491	1527	1447	1510
40.6949	1621	1670	1603	1514	1410	1506	1513	1496	1536	1459	1543
40.7154	1588	1656	1622	1487	1499	1466	1563	1520	1475	1485	1511
40.7358	1663	1628	1635	1483	1493	1502	1475	1522	1544	1523	1497
40.7563	1667	1637	1588	1426	1483	1542	1540	1596	1533	1514	1485
40.7768	1650	1607	1589	1458	1479	1474	1585	1497	1477	1488	1553
40.7972	1621	1616	1605	1430	1534	1468	1489	1492	1518	1563	1579
40.8177	1693	1680	1585	1479	1448	1483	1439	1438	1570	1641	1510
40.8382	1701	1643	1556	1527	1482	1537	1468	1551	1529	1529	1464
40.8586	1643	1636	1690	1493	1525	1459	1567	1467	1573	1556	1430
40.8791	1715	1554	1662	1489	1518	1386	1475	1540	1546	1578	1521
40.8996	1626	1677	1683	1404	1460	1508	1537	1506	1602	1466	1524
40.92	1634	1645	1627	1508	1558	1533	1461	1536	1503	1568	1548
40.9405	1571	1647	1585	1540	1486	1486	1440	1501	1457	1479	1532
40.961	1574	1604	1544	1440	1531	1541	1511	1524	1463	1554	1570
40.9814	1622	1663	1634	1485	1511	1529	1528	1502	1530	1483	1560
41.0019	1614	1595	1511	1515	1522	1420	1519	1513	1437	1466	1444
41.0224	1702	1577	1594	1522	1526	1435	1580	1467	1522	1562	1470
41.0428	1587	1580	1624	1472	1454	1560	1554	1466	1591	1527	1542
41.0633	1654	1662	1587	1514	1519	1478	1501	1528	1496	1494	1440
41.0838	1635	1730	1606	1442	1485	1487	1494	1527	1535	1581	1550
41.1042	1586	1584	1652	1579	1503	1454	1491	1549	1526	1442	1451
41.1247	1636	1650	1665	1434	1513	1556	1518	1513	1537	1544	1522
41.1452	1622	1671	1613	1510	1474	1533	1548	1512	1511	1555	1562
41.1656	1646	1583	1634	1529	1541	1533	1520	1586	1467	1470	1555
41.1861	1624	1622	1646	1563	1518	1555	1492	1528	1502	1541	1424
41.2066	1589	1632	1617	1517	1513	1550	1576	1559	1515	1571	1545
41.227	1683	1631	1534	1522	1576	1519	1574	1586	1542	1525	1573
41.2475	1639	1594	1587	1493	1549	1486	1515	1532	1550	1500	1489
41.268	1592	1683	1647	1507	1501	1483	1439	1455	1540	1526	1486
41.2884	1682	1623	1650	1436	1491	1502	1456	1505	1535	1539	1615
41.3089	1642	1711	1624	1545	1459	1513	1514	1499	1542	1526	1464
41.3294	1587	1649	1704	1521	1549	1518	1640	1486	1568	1481	1546
41.3498	1700	1701	1578	1476	1433	1481	1606	1522	1482	1461	1456
41.3703	1690	1702	1631	1441	1490	1497	1542	1488	1471	1549	1538
41.3908	1626	1587	1579	1524	1552	1509	1543	1468	1463	1537	1497
41.4112	1615	1636	1634	1471	1571	1471	1578	1603	1509	1504	1572
41.4317	1709	1651	1723	1512	1476	1527	1537	1532	1466	1432	1522
41.4522	1595	1608	1695	1502	1539	1552	1499	1528	1530	1522	1496
41.4726	1627	1633	1685	1504	1504	1608	1550	1496	1546	1515	1495
41.4931	1707	1677	1656	1515	1502	1518	1512	1451	1516	1535	1501
41.5136	1652	1622	1572	1504	1555	1500	1532	1519	1580	1496	1482
41.534	1658	1676	1626	1470	1543	1609	1563	1504	1501	1568	1531
41.5545	1630	1627	1617	1463	1565	1476	1575	1495	1504	1501	1539
41.575	1617	1701	1704	1453	1543	1549	1508	1528	1609	1485	1580
41.5954	1595	1621	1649	1463	1502	1549	1546	1514	1444	1593	1521
41.6159	1721	1644	1654	1509	1558	1550	1572	1574	1508	1526	1525
41.6364	1597	1726	1618	1522	1543	1561	1557	1548	1589	1471	1512
41.6568	1683	1679	1638	1516	1518	1510	1510	1530	1530	1539	1527
41.6773	1646	1694	1661	1489	1434	1520	1524	1552	1520	1611	1517
41.6978	1623	1568	1567	1483	1493	1544	1525	1506	1440	1557	1478
41.7182	1656	1646	1663	1455	1493	1535	1569	1434	1512	1501	1535
41.7387	1694	1635	1572	1572	1503	1540	1554	1498	1594	1537	1579
41.7592	1756	1706	1686	1535	1504	1498	1506	1457	1532	1558	1502
41.7796	1705	1678	1653	1579	1496	1505	1543	1523	1482	1492	1581
41.8001	1680	1658	1625	1533	1550	1460	1514	1540	1551	1455	1527
41.8206	1693	1655	1664	1533	1471	1539	1561	1575	1514	1535	1477
41.8411	1658	1663	1680	1578	1487	1477	1547	1492	1540	1575	1513
41.8615	1639	1644	1607	1486	1507	1492	1542	1606	1487	1478	1544
41.882	1694	1655	1592	1493	1529	1541	1515	1457	1526	1572	1510
41.9025	1767	1664	1622	1509	1462	1496	1599	1599	1528	1502	1560
41.9229	1650	1585	1685	1555	1561	1569	1547	1567	1499	1526	1494
41.9434	1651	1599	1678	1468	1516	1480	1509	1576	1512	1499	1515
41.9639	1688	1642	1666	1492	1569	1532	1561	1515	1552	1537	1528
41.9843	1630	1696	1661	1474	1522	1531	1557	1444	1499	1544	1548
42.0048	1630	1673	1676	1508	1532	1542	1520	1539	1561	1500	1537
42.0252	1597	1661	1634	1558	1549	1460	1564	1524	1482	1496	1448
42.0457	1669	1695	1667	1479	1479	1515	1521	1522	1572	1490	1534
42.0662	1631	1678	1662	1524	1527	1547	1583	1569	1444	1549	1528
42.0867	1689	1587	1640	1498	1609	1591	1463	1569	1534	1538	1524
42.1071	1655	1705	1663	1558	1513	1454	1592	1501	1507	1579	1558
42.1276	1575	1659	1661	1520	1532	1377	1510	1459	1515	1561	1567
42.1481	1640	1715	1678	1492	1557	1554	1554	1494	1560	1507	1507
42.1685	1681	1629	1646	1487	1543	1490	1521	1468	1542	1514	1553
42.189	1640	1660	1638	1557	1572	1567	1508	1530	1567	1458	1495
42.2095	1657	1690	1646	1516	1547	1565	1531	1468	1617	1479	1542
42.2299	1677	1640	1625	1549	1492	1540	1579	1502	1489	1578	1622
42.2504	1652	1693	1545	1578	1532	1540	1516	1572	1551	1542	1468
42.2709	1618	1699	1678	1531	1497	1551	1557	1578	1524	1490	1455
42.2913	1693	1623	1676	1509	1525	1486	1471	1524	1540	1519	1605
42.3118	1663	1655	1601	1511	1494	1591	1538	1567	1482	1452	1591
42.3323	1665	1596	1564	1506	1516	1562	1455	1438	1514	1495	1559
42.3527	1677	1702	1600	1545	1529	1537	1566	1511	1496	1568	1483
42.3732	1691	1665	1681	1524	1487	1478	1524	1574	1572	1575	1553
42.3937	1717	1617	1693	1543	1486	1573	1492	1543	1577	1573	1550
42.4141	1694	1604	1706	1507	1506	1461	1647	1562	1563	1522	1539
42.4346	1680	1628	1695	1575	1586	1546	1501	1496	1552	1494	1567
42.4551	1633	1637	1640	1572	1566	1501	1471	1528	1511	1515	1578
42.4755	1656	1628	1669	1542	1565	1493	1574	1565	1534	1526	1488
42.496	1659	1711	1615	1546	1492	1503	1520	1556	1528	1469	1491
42.5165	1633	1705	1690	1515	1526	1483	1557	1583	1528	1500	1505
42.5369	1717	1735	1621	1501	1525	1489	1540	1526	1496	1534	1566
42.5574	1623	1641	1666	1577	1460	1482	1617	1515	1559	1567	1562
42.5779	1732	1802	1645	1511	1545	1563	1620	1505	1509	1509	1512
42.5983	1695	1665	1664	1513	1528	1505	1512	1521	1605	1529	1597
42.6188	1690	1713	1654	1550	1571	1557	1552	1563	1536	1469	1552
42.6393	1675	1798	1730	1485	1646	1599	1569	1524	1589	1574	1629
42.6597	1653	1648	1658	1553	1526	1571	1571	1510	1477	1534	1541
42.6802	1725	1662	1661	1588	1552	1485	1511	1546	1584	1541	1565
42.7007	1664	1827	1615	1513	1518	1465	1606	1547	1567	1573	1568
42.7211	1572	1712	1718	1579	1483	1580	1578	1569	1530	1521	1635
42.7416	1717	1695	1627	1535	1474	1613	1593	1639	1589	1547	1536
42.7621	1617	1764	1697	1634	1588	1606	1588	1535	1565	1537	1573
42.7825	1704	1643	1741	1518	1531	1526	1568	1600	1587	1565	1504
42.803	1729	1656	1678	1547	1597	1572	1609	1558	1630	1438	1575
42.8235	1743	1631	1642	1504	1528	1457	1544	1577	1521	1621	1637
42.8439	1723	1699	1758	1578	1535	1589	1576	1502	1592	1558	1525
42.8644	1755	1801	1670	1558	1530	1536	1561	1611	1613	1537	1516
42.8849	1710	1724	1689	1525	1613	1555	1499	1565	1542	1541	1563
42.9053	1697	1696	1711	1618	1555	1580	1584	1563	1546	1555	1525
42.9258	1733	1743	1735	1557	1540	1465	1515	1532	1562	1547	1603
42.9463	1710	1647	1671	1507	1609	1562	1533	1563	1543	1514	1570
42.9667	1672	1768	1690	1540	1532	1546	1591	1581	1631	1558	1502
42.9872	1701	1789	1658	1541	1499	1522	1569	1553	1489	1590	1554
43.0077	1709	1777	1718	1517	1530	1528	1573	1582	1555	1502	1512
43.0281	1672	1692	1671	1577	1624	1606	1573	1529	1590	1507	1572
43.0486	1734	1715	1690	1525	1530	1537	1594	1548	1499	1599	1545
43.0691	1757	1644	1707	1553	1472	1557	1534	1623	1529	1579	1537
43.0896	1674	1733	1702	1476	1577	1615	1547	1478	1621	1561	1562
43.11	1702	1650	1710	1575	1556	1577	1636	1584	1541	1546	1574
43.1305	1614	1808	1697	1594	1553	1553	1547	1522	1566	1559	1608
43.151	1751	1708	1639	1569	1596	1563	1564	1517	1530	1513	1537
43.1714	1645	1776	1733	1522	1503	1519	1523	1542	1555	1552	1495
43.1919	1664	1707	1744	1598	1465	1585	1484	1535	1552	1534	1549
43.2124	1635	1679	1683	1598	1554	1563	1538	1625	1529	1645	1565
43.2328	1634	1792	1673	1598	1516	1584	1530	1538	1548	1580	1509
43.2533	1700	1711	1688	1630	1541	1647	1513	1602	1519	1587	1568
43.2737	1765	1731	1758	1594	1560	1576	1521	1563	1585	1555	1511
43.2942	1737	1682	1646	1664	1543	1601	1472	1581	1539	1545	1675
43.3147	1709	1704	1695	1576	1502	1523	1527	1620	1553	1539	1520
43.3351	1660	1730	1781	1511	1592	1550	1573	1517	1550	1534	1604
43.3556	1709	1717	1662	1507	1504	1577	1594	1573	1551	1588	1560
43.3761	1634	1726	1688	1592	1585	1503	1495	1509	1586	1581	1610
43.3966	1696	1689	1668	1572	1575	1517	1548	1502	1531	1482	1570
43.417	1673	1704	1655	1561	1552	1554	1572	1579	1581	1539	1642
43.4375	1716	1740	1647	1588	1526	1489	1502	1555	1536	1568	1523
43.458	1727	1765	1652	1484	1601	1531	1564	1593	1544	1492	1633
43.4784	1762	1800	1630	1541	1527	1530	1562	1542	1605	1485	1639
43.4989	1656	1735	1655	1579	1537	1593	1568	1518	1513	1613	1575
43.5194	1701	1735	1678	1456	1538	1558	1540	1520	1547	1499	1502
43.5398	1742	1648	1713	1586	1538	1628	1536	1578	1580	1539	1561
43.5603	1693	1688	1707	1561	1548	1577	1597	1524	1544	1607	1563
43.5808	1712	1722	1731	1585	1607	1580	1541	1629	1522	1579	1574
43.6012	1668	1747	1691	1608	1596	1665	1542	1564	1517	1534	1554
43.6217	1723	1778	1692	1624	1572	1609	1548	1618	1487	1597	1537
43.6422	1693	1721	1725	1550	1554	1575	1526	1523	1502	1582	1582
43.6626	1721	1658	1726	1564	1518	1536	1552	1685	1521	1564	1577
43.6831	1705	1680	1683	1577	1528	1604	1601	1568	1601	1561	1559
43.7036	1671	1718	1693	1528	1554	1522	1490	1567	1560	1550	1590
43.724	1717	1790	1674	1593	1607	1524	1621	1548	1607	1564	1492
43.7445	1746	1708	1699	1663	1585	1600	1530	1465	1575	1491	1570
43.765	1804	1727	1687	1603	1532	1566	1543	1606	1575	1551	1547
43.7854	1730	1733	1705	1554	1508	1615	1542	1679	1561	1656	1558
43.8059	1719	1743	1790	1541	1606	1620	1594	1544	1536	1603	1569
43.8264	1657	1676	1687	1592	1535	1517	1530	1624	1537	1574	1602
43.8468	1736	1783	1747	1572	1603	1551	1590	1533	1567	1518	1715
43.8673	1755	1743	1731	1564	1633	1560	1520	1585	1653	1543	1648
43.8878	1692	1780	1703	1610	1657	1553	1624	1638	1628	1627	1606
43.9082	1776	1718	1803	1486	1619	1498	1577	1553	1623	1597	1666
43.9287	1701	1787	1705	1639	1564	1568	1480	1559	1590	1539	1621
43.9492	1660	1896	1747	1587	1520	1545	1508	1580	1624	1571	1689
43.9696	1731	1862	1790	1617	1551	1629	1629	1590	1584	1556	1602
43.9901	1805	1776	1747	1593	1564	1603	1652	1591	1667	1604	1635
44.0106	1774	1765	1798	1671	1600	1555	1591	1580	1597	1585	1558
44.031	1688	1782	1740	1604	1601	1560	1662	1671	1555	1565	1549
44.0515	1791	1820	1752	1665	1625	1529	1696	1589	1605	1710	1619
44.072	1826	1801	1935	1633	1669	1640	1680	1715	1603	1611	1659
44.0924	1815	1838	1727	1531	1698	1643	1701	1690	1630	1670	1599
44.1129	1780	1972	1823	1655	1622	1643	1603	1672	1608	1696	1636
44.1334	1874	1828	1887	1653	1717	1717	1630	1681	1703	1662	1627
44.1538	1823	2017	1899	1665	1770	1757	1679	1687	1643	1646	1671
44.1743	1939	1968	1901	1744	1709	1723	1703	1694	1695	1786	1739
44.1948	1929	1917	1975	1755	1726	1743	1788	1764	1792	1766	1753
44.2152	1970	2024	1962	1804	1743	1870	1861	1804	1762	1786	1747
44.2357	1969	1956	2013	1842	1690	1806	1843	1800	1737	1762	1803
44.2562	1853	1856	1880	1744	1835	1702	1761	1761	1829	1791	1892
44.2766	1762	1847	1906	1794	1753	1726	1776	1779	1791	1783	1789
44.2971	1893	1892	1827	1807	1656	1778	1700	1666	1810	1748	1760
44.3176	1834	1803	1806	1791	1751	1744	1791	1716	1832	1678	1773
44.3381	1859	1807	1859	1765	1711	1697	1719	1735	1800	1749	1771
44.3585	1815	1779	1822	1636	1694	1670	1710	1757	1734	1696	1696
44.379	1778	1772	1796	1683	1673	1731	1742	1657	1674	1751	1714
44.3995	1769	1838	1794	1667	1695	1704	1646	1718	1623	1570	1562
44.4199	1688	1812	1724	1661	1686	1649	1690	1584	1679	1632	1557
44.4404	1661	1749	1710	1685	1689	1640	1622	1643	1539	1626	1538
44.4609	1706	1671	1726	1593	1620	1590	1603	1658	1634	1633	1614
44.4813	1711	1692	1671	1653	1597	1602	1605	1531	1566	1654	1558
44.5018	1654	1702	1721	1621	1584	1619	1590	1695	1615	1617	1581
44.5222	1767	1725	1705	1611	1613	1583	1575	1667	1666	1608	1663
44.5427	1711	1728	1677	1610	1636	1622	1575	1635	1589	1537	1617
44.5632	1721	1737	1675	1572	1582	1606	1525	1640	1670	1536	1548
44.5836	1718	1666	1678	1571	1543	1600	1510	1572	1555	1545	1574
44.6041	1657	1692	1641	1575	1530	1553	1613	1593	1598	1510	1597
44.6246	1724	1611	1653	1506	1601	1577	1546	1636	1588	1563	1615
44.6451	1656	1745	1658	1526	1553	1655	1542	1541	1511	1602	1517
44.6655	1666	1726	1703	1599	1521	1527	1550	1494	1565	1586	1645
44.686	1677	1712	1673	1622	1621	1562	1615	1545	1513	1531	1575
44.7065	1686	1650	1687	1532	1637	1504	1578	1612	1577	1519	1461
44.7269	1767	1752	1690	1616	1530	1571	1590	1571	1582	1517	1570
44.7474	1604	1729	1632	1538	1521	1595	1581	1623	1569	1465	1575
44.7679	1750	1686	1689	1511	1554	1570	1547	1547	1588	1510	1560
44.7883	1641	1693	1642	1566	1528	1558	1499	1505	1538	1494	1522
44.8088	1687	1686	1642	1553	1556	1560	1550	1488	1563	1633	1572
44.8293	1706	1653	1638	1623	1562	1592	1538	1484	1539	1472	1530
44.8497	1657	1732	1689	1542	1506	1522	1538	1574	1553	1580	1565
44.8702	1663	1694	1669	1611	1515	1544	1536	1525	1509	1582	1518
44.8907	1657	1690	1635	1590	1501	1580	1528	1595	1566	1562	1600
44.9111	1700	1638	1665	1556	1484	1506	1550	1515	1572	1616	1490
44.9316	1654	1758	1696	1548	1520	1537	1614	1587	1566	1537	1586
44.9521	1720	1759	1619	1555	1533	1557	1454	1585	1533	1468	1494
44.9725	1670	1715	1645	1494	1485	1487	1454	1576	1513	1579	1535
44.993	1690	1712	1626	1514	1500	1518	1584	1527	1588	1599	1591
45.0135	1580	1683	1656	1467	1493	1592	1575	1514	1496	1603	1597
45.0339	1717	1683	1639	1564	1621	1520	1588	1560	1526	1593	1551
45.0544	1648	1701	1690	1536	1502	1521	1494	1505	1566	1554	1565
45.0749	1662	1710	1615	1567	1576	1458	1533	1585	1474	1572	1560
45.0953	1629	1701	1648	1511	1550	1531	1504	1521	1634	1603	1460
45.1158	1673	1701	1697	1521	1533	1545	1510	1551	1588	1574	1511
45.1363	1672	1759	1601	1553	1524	1549	1551	1549	1530	1545	1495
45.1567	1656	1720	1627	1519	1525	1581	1477	1510	1567	1589	1588
45.1772	1643	1704	1676	1527	1590	1575	1490	1581	1521	1588	1565
45.1977	1617	1615	1717	1551	1606	1585	1533	1565	1594	1486	1586
45.2181	1623	1692	1729	1517	1540	1482	1513	1437	1599	1547	1491
45.2386	1691	1653	1659	1540	1500	1559	1603	1573	1470	1525	1591
45.2591	1608	1675	1679	1504	1499	1513	1527	1563	1497	1603	1502
45.2795	1713	1586	1613	1549	1501	1525	1573	1506	1554	1537	1527
45.3	1669	1661	1675	1539	1617	1573	1503	1591	1588	1560	1602
45.3205	1688	1685	1681	1540	1539	1497	1600	1561	1625	1509	1575
45.3409	1696	1709	1591	1549	1493	1538	1528	1533	1577	1490	1592
45.3614	1576	1669	1634	1568	1497	1540	1512	1513	1491	1530	1491
45.3819	1636	1763	1535	1532	1600	1580	1575	1584	1567	1599	1548
45.4023	1647	1725	1603	1557	1570	1594	1515	1519	1581	1583	1560
45.4228	1669	1711	1624	1568	1538	1528	1474	1511	1462	1541	1567
45.4433	1638	1651	1688	1616	1515	1605	1532	1553	1556	1543	1530
45.4637	1697	1635	1665	1529	1498	1507	1539	1648	1551	1542	1581
45.4842	1695	1686	1673	1585	1660	1563	1506	1522	1475	1558	1539
45.5047	1642	1715	1654	1601	1563	1491	1513	1507	1594	1531	1512
45.5251	1556	1724	1661	1558	1545	1590	1563	1480	1571	1522	1513
45.5456	1667	1755	1643	1572	1541	1525	1578	1570	1519	1545	1530
45.5661	1666	1686	1647	1591	1537	1603	1539	1544	1494	1535	1497
45.5866	1669	1692	1734	1535	1594	1513	1528	1535	1571	1575	1464
45.607	1573	1692	1625	1448	1518	1552	1583	1521	1493	1535	1530
45.6275	1668	1590	1722	1520	1543	1541	1571	1503	1554	1528	1523
45.648	1670	1672	1656	1513	1522	1524	1520	1542	1497	1495	1553
45.6684	1665	1614	1634	1556	1529	1519	1555	1502	1504	1549	1569
45.6889	1692	1644	1665	1555	1457	1497	1502	1505	1558	1553	1518
45.7094	1598	1719	1661	1570	1534	1550	1636	1553	1489	1495	1540
45.7298	1657	1699	1679	1568	1486	1631	1552	1542	1494	1542	1533
45.7503	1618	1671	1644	1517	1444	1521	1553	1518	1607	1534	1504
45.7707	1637	1662	1619	1579	1553	1504	1550	1513	1576	1488	1526
45.7912	1652	1655	1654	1567	1482	1592	1516	1606	1537	1564	1518
45.8117	1656	1696	1666	1535	1596	1587	1514	1566	1509	1539	1627
45.8321	1642	1578	1631	1610	1517	1576	1576	1546	1616	1526	1526
45.8526	1630	1688	1643	1525	1584	1578	1565	1492	1549	1440	1523
[truncated: 2,157 more rows]

## Sheet: Fig.3e+Supplementary Fig. 24b
	temperature
2-Theta	25	100	120	140	160	180	200	200-1h	200-2h	200-3h	200-4h
degree
5.0001	4599	4595	4616	4443	4438	4559	4437	4487	4592	4612	4395
5.02057	4611	4565	4475	4485	4355	4341	4433	4472	4374	4477	4405
5.04104	4640	4572	4602	4290	4347	4392	4424	4344	4398	4430	4340
5.0615	4561	4497	4576	4303	4275	4211	4198	4380	4421	4433	4349
5.08197	4644	4404	4457	4382	4349	4353	4431	4409	4385	4428	4235
5.10244	4453	4560	4467	4229	4198	4379	4303	4423	4468	4302	4366
5.1229	4488	4540	4449	4310	4350	4277	4426	4396	4251	4320	4369
5.14337	4612	4445	4459	4263	4122	4226	4268	4233	4328	4395	4269
5.16384	4541	4423	4323	4315	4317	4153	4187	4261	4264	4252	4265
5.18431	4468	4400	4365	4298	4350	4221	4279	4208	4350	4260	4282
5.20477	4497	4417	4400	4298	4322	4135	4226	4234	4326	4311	4203
5.22524	4452	4482	4440	4146	4196	4181	4135	4132	4264	4197	4224
5.24571	4407	4398	4273	4269	4184	4207	4196	4233	4150	4231	4084
5.26617	4353	4281	4263	4129	4186	4127	4194	4145	4107	4142	4171
5.28664	4352	4372	4198	4215	4041	4230	4131	4246	4159	4236	4205
5.30711	4411	4429	4171	4280	4188	4119	4233	4191	4203	4225	3990
5.32758	4347	4262	4176	4153	4105	4192	4013	4208	4172	4178	4084
5.34804	4305	4270	4236	4181	4116	4145	4069	4169	4177	4248	4168
5.36851	4459	4311	4151	4125	4110	4121	3985	4157	4130	4228	4136
5.38898	4353	4297	4235	4143	4039	4071	4147	4084	4126	4121	4089
5.40944	4258	4268	4272	4171	4106	3979	4109	4080	4194	4143	4198
5.42991	4315	4238	4193	4129	4017	4014	4088	4084	4201	4110	3932
5.45038	4338	4348	4167	4067	4128	4143	4101	4091	4173	4110	4082
5.47085	4197	4275	4365	4118	4000	4005	4070	4150	4090	4230	4044
5.49131	4397	4323	4159	4121	4092	4150	3995	4155	4141	4133	4189
5.51178	4285	4167	4209	4147	4109	4000	4123	4025	4236	4101	4076
5.53225	4296	4331	4212	4129	3951	4106	4107	4201	4247	4208	4123
5.55271	4312	4314	4191	4005	4134	4039	4049	4175	4039	4170	4071
5.57318	4353	4237	4250	4174	4123	4197	4093	4027	4187	4150	3994
5.59365	4254	4352	4240	4098	4117	4105	3997	4179	4229	4288	3999
5.61412	4426	4389	4269	4179	4062	3935	4101	4115	4131	4193	4031
5.63458	4291	4367	4216	4032	4011	3997	3956	4100	4164	4127	4123
5.65505	4345	4398	4204	4110	4023	3968	4015	4207	4158	4048	4136
5.67552	4378	4248	4400	4117	4194	4154	4203	4137	4144	4311	4032
5.69599	4350	4403	4300	4096	4058	4087	4022	4043	4162	4159	4106
5.71645	4394	4356	4243	4247	4127	4112	4074	4078	4117	4266	4128
5.73692	4370	4283	4375	4079	4127	4237	4087	4213	4281	4298	4193
5.75739	4425	4495	4311	4147	4159	4114	4178	4145	4240	4200	4241
5.77785	4471	4260	4362	4043	4157	4070	4189	4154	4140	4295	4084
5.79832	4371	4380	4217	4252	4179	4120	4189	4162	4240	4190	4311
5.81879	4432	4383	4343	4110	4195	4264	4103	4078	4257	4243	4148
5.83926	4343	4378	4297	4273	4269	4177	4206	4185	4282	4259	4266
5.85972	4385	4459	4451	4203	4189	4243	4224	4298	4259	4245	4265
5.88019	4371	4473	4454	4255	4228	4225	4300	4249	4331	4310	4231
5.90066	4538	4413	4371	4190	4258	4214	4324	4252	4329	4421	4272
5.92112	4553	4533	4457	4263	4389	4186	4300	4300	4401	4509	4390
5.94159	4544	4487	4540	4281	4431	4290	4326	4453	4325	4392	4210
5.96206	4543	4492	4566	4434	4374	4445	4339	4407	4469	4535	4322
5.98253	4713	4498	4397	4444	4380	4359	4373	4324	4393	4439	4325
6.00299	4565	4642	4564	4428	4375	4473	4269	4429	4306	4298	4349
6.02346	4669	4718	4488	4565	4290	4511	4377	4497	4494	4464	4505
6.04393	4674	4595	4624	4431	4420	4463	4570	4491	4537	4464	4448
6.06439	4874	4635	4571	4506	4457	4427	4527	4436	4540	4504	4480
6.08486	4704	4753	4587	4531	4575	4462	4585	4490	4582	4394	4546
6.10533	4691	4557	4657	4585	4430	4413	4581	4456	4556	4427	4509
6.1258	4823	4683	4685	4543	4584	4618	4496	4508	4459	4663	4451
6.14626	4811	4767	4724	4576	4532	4504	4666	4705	4553	4486	4630
6.16673	4820	4762	4567	4597	4601	4655	4589	4551	4531	4398	4506
6.1872	4802	4776	4753	4647	4475	4591	4581	4698	4654	4595	4514
6.20767	4855	4911	4668	4556	4572	4712	4621	4629	4755	4633	4532
6.22813	4908	4763	4774	4668	4693	4581	4609	4718	4708	4768	4623
6.2486	4843	4858	4809	4664	4652	4673	4534	4679	4713	4880	4650
6.26907	4918	4762	4855	4675	4664	4700	4707	4587	4883	4773	4611
6.28953	4876	5014	4769	4642	4731	4647	4687	4667	4758	4735	4549
6.31	4954	4813	4867	4758	4684	4661	4630	4790	4703	4716	4706
6.33047	4965	4926	4714	4749	4752	4564	4718	4780	4791	4701	4682
6.35094	4877	4874	4904	4786	4912	4542	4746	4676	4836	4800	4608
6.3714	4942	4935	4845	4727	4716	4751	4597	4886	4775	4806	4582
6.39187	4912	4878	4910	4776	4623	4601	4680	4786	4812	4802	4724
6.41234	4891	4958	4921	4835	4559	4672	4754	4620	4619	4720	4793
6.4328	4908	5021	4945	4737	4680	4605	4706	4740	4708	4700	4669
6.45327	4881	5044	4948	4713	4601	4578	4588	4659	4787	4768	4557
6.47374	4930	4908	4632	4779	4673	4694	4629	4683	4779	4753	4530
6.49421	4877	4882	4828	4602	4578	4670	4614	4755	4739	4781	4648
6.51467	4766	4745	4860	4760	4508	4501	4539	4544	4763	4694	4675
6.53514	4928	4886	4872	4684	4514	4577	4518	4667	4634	4684	4634
6.55561	4845	4793	4814	4596	4544	4535	4571	4549	4786	4637	4667
6.57607	4858	4762	4668	4681	4428	4605	4458	4810	4566	4544	4600
6.59654	4760	4744	4717	4590	4555	4688	4530	4529	4731	4576	4555
6.61701	4814	4770	4712	4571	4585	4554	4543	4478	4542	4650	4453
6.63748	4783	4748	4670	4520	4535	4479	4524	4504	4641	4579	4569
6.65794	4673	4645	4647	4472	4479	4533	4458	4555	4547	4374	4469
6.67841	4630	4684	4520	4428	4546	4498	4483	4553	4523	4562	4413
6.69888	4669	4647	4523	4547	4400	4450	4425	4535	4517	4507	4458
6.71934	4745	4597	4675	4308	4333	4300	4396	4497	4551	4410	4336
6.73981	4577	4596	4426	4390	4337	4202	4422	4347	4413	4420	4338
6.76028	4548	4446	4485	4381	4312	4211	4244	4439	4397	4414	4231
6.78075	4513	4502	4522	4367	4202	4320	4316	4298	4303	4399	4360
6.80121	4495	4515	4446	4315	4299	4256	4230	4298	4345	4364	4304
6.82168	4342	4423	4266	4177	4224	4235	4197	4221	4342	4202	4254
6.84215	4390	4399	4446	4117	4038	4140	4221	4175	4266	4235	4099
6.86262	4322	4320	4240	4106	4122	4118	4155	4140	4247	4115	4140
6.88308	4385	4354	4332	4097	4164	4020	4185	4102	4219	4121	4124
6.90355	4334	4306	4199	4119	4046	3948	4088	4056	4173	4130	4109
6.92402	4225	4206	4189	4098	4071	3926	3982	4165	4152	4182	4064
6.94448	4147	4096	4192	4088	3854	4147	3859	3998	3952	4034	3968
6.96495	4198	4064	4051	3858	3873	3850	3867	3854	3967	4059	3880
6.98542	4103	3960	3945	3877	3841	3808	3925	3934	3990	3893	3822
7.00589	3994	4022	4016	3796	3829	3878	3871	3930	3798	3864	3854
7.02635	3969	3983	3907	3844	3837	3812	3787	3825	3900	3941	3697
7.04682	3980	3870	3872	3825	3786	3735	3733	3727	3856	3665	3671
7.06729	4037	3963	3902	3723	3767	3701	3584	3690	3769	3625	3715
7.08775	3842	3810	3752	3795	3672	3537	3651	3724	3645	3677	3727
7.10822	3788	3683	3766	3527	3574	3575	3565	3720	3730	3590	3514
7.12869	3838	3660	3738	3501	3534	3638	3505	3531	3655	3605	3581
7.14916	3765	3803	3657	3430	3413	3370	3590	3525	3570	3543	3558
7.16962	3760	3515	3555	3466	3430	3453	3408	3425	3450	3487	3447
7.19009	3615	3580	3530	3349	3344	3262	3437	3448	3325	3413	3476
7.21056	3502	3572	3529	3387	3431	3305	3352	3345	3530	3411	3268
7.23102	3510	3460	3441	3293	3403	3307	3294	3402	3295	3279	3339
7.25149	3426	3439	3476	3320	3308	3303	3247	3364	3245	3231	3222
7.27196	3419	3372	3250	3217	3147	3212	3149	3225	3160	3205	3117
7.29243	3469	3421	3319	3078	3124	3158	3083	3123	3258	3286	3029
7.31289	3249	3312	3268	3054	3039	3007	3099	3033	3134	3194	3158
7.33336	3189	3328	3244	2926	2921	3048	2967	3028	3039	3160	3068
7.35383	3356	3246	3202	3010	3039	3039	2954	3025	3021	3083	2940
7.3743	3272	3119	3056	2951	2955	2957	2991	3122	2994	3014	2970
7.39476	3057	3114	3061	2946	2893	2901	2919	2863	2995	2927	2938
7.41523	3148	3111	3074	2832	2814	2766	2890	2885	2955	2950	2966
7.4357	3122	3019	2931	2804	2773	2848	2815	2837	2728	2932	2900
7.45616	3103	3021	2890	2891	2761	2826	2754	2847	2943	2780	2801
7.47663	2951	2908	3035	2812	2766	2707	2771	2724	2763	2852	2725
7.4971	3089	2930	2806	2655	2747	2657	2778	2809	2766	2678	2660
7.51757	2944	2934	2874	2713	2577	2663	2622	2802	2804	2754	2662
7.53803	2871	2940	2896	2708	2661	2575	2624	2684	2740	2670	2633
7.5585	2840	2805	2769	2654	2554	2561	2578	2697	2625	2651	2579
7.57897	2889	2783	2763	2579	2599	2553	2568	2600	2565	2567	2609
7.59943	2865	2835	2757	2589	2481	2539	2559	2651	2495	2585	2695
7.6199	2758	2777	2637	2486	2594	2515	2529	2566	2560	2512	2477
7.64037	2777	2811	2694	2569	2486	2494	2511	2574	2561	2563	2408
7.66084	2826	2679	2687	2514	2473	2482	2488	2512	2531	2531	2509
7.6813	2719	2619	2644	2437	2432	2477	2461	2438	2421	2433	2428
7.70177	2659	2707	2642	2427	2420	2440	2409	2476	2421	2456	2403
7.72224	2765	2747	2520	2382	2398	2314	2401	2407	2373	2393	2390
7.7427	2726	2644	2519	2299	2259	2366	2394	2370	2393	2416	2363
7.76317	2703	2543	2579	2433	2378	2379	2262	2390	2363	2265	2321
7.78364	2592	2547	2524	2369	2398	2320	2307	2326	2411	2346	2303
7.80411	2665	2551	2424	2347	2282	2348	2296	2265	2341	2285	2239
7.82457	2506	2459	2395	2291	2336	2333	2186	2265	2271	2351	2238
7.84504	2590	2553	2512	2245	2213	2306	2358	2327	2332	2314	2284
7.86551	2520	2467	2391	2270	2217	2251	2274	2340	2192	2114	2304
7.88597	2545	2451	2526	2253	2196	2185	2292	2252	2173	2229	2230
7.90644	2421	2448	2387	2369	2256	2177	2148	2295	2229	2178	2192
7.92691	2533	2454	2424	2280	2190	2289	2236	2183	2173	2175	2226
7.94738	2561	2357	2338	2227	2112	2179	2121	2172	2171	2158	2134
7.96784	2523	2393	2369	2172	2032	2208	2052	2179	2221	2218	2131
7.98831	2353	2337	2359	2198	2144	2126	2109	2104	2061	2162	2190
8.00878	2402	2404	2330	2081	2155	2139	2176	2100	2164	2177	2023
8.02925	2362	2381	2303	2180	2115	2165	2072	2100	2118	2107	2135
8.04971	2296	2326	2318	2085	2056	2141	2050	2153	2111	2173	2021
8.07018	2331	2324	2291	2082	2068	2048	2043	2040	2041	2149	2160
8.09065	2470	2304	2248	2027	2036	2099	2066	2095	2187	2020	2030
8.11111	2337	2251	2255	2069	2054	1968	2029	2034	2076	2133	2086
8.13158	2338	2302	2240	2028	2061	1980	2013	2041	1989	1963	2040
8.15205	2366	2317	2176	2094	1999	1999	1949	2056	2038	1979	1997
8.17252	2264	2233	2179	2093	2007	2037	2039	2092	2068	2048	2048
8.19298	2337	2264	2194	2000	1904	2081	1930	1985	2041	1953	1957
8.21345	2315	2237	2184	2037	2005	1989	1919	1949	2017	2049	1969
8.23392	2394	2257	2160	1959	1990	2032	1961	1905	2067	2010	1939
8.25438	2315	2282	2124	1889	1929	1884	1891	1951	1996	2010	1989
8.27485	2293	2214	2120	2064	1991	1947	1936	1951	1958	1959	2011
8.29532	2224	2176	2082	2017	1881	1838	1903	1938	2035	1944	1899
8.31579	2252	2219	2181	1898	1980	1910	1949	1836	1935	1933	1917
8.33625	2243	2190	2087	1921	1965	1930	1887	1933	1934	1939	1839
8.35672	2267	2083	2064	1875	1890	1897	1987	1879	1961	1926	1911
8.37719	2196	2185	2093	1860	1902	1819	1914	1942	1915	1912	1885
8.39765	2178	2159	2024	1895	1868	1843	1844	1868	1889	1929	1845
8.41812	2263	2123	2055	1910	1908	1830	1922	1910	1918	1861	1816
8.43859	2236	2111	2064	1828	1851	1884	1863	1830	1809	1895	1815
8.45906	2138	2120	2088	1929	1829	1739	1895	1899	1826	1830	1895
8.47952	2205	2149	2007	1843	1866	1842	1809	1831	1816	1810	1961
8.49999	2142	2144	1969	1876	1806	1778	1846	1787	1871	1844	1818
8.52046	2110	2048	2054	1879	1842	1849	1815	1822	1871	1840	1761
8.54093	2141	2075	2019	1909	1729	1811	1713	1785	1837	1821	1693
8.56139	2084	2032	1980	1838	1704	1767	1849	1838	1788	1813	1828
8.58186	2126	2049	1992	1799	1766	1703	1761	1749	1832	1816	1761
8.60233	2046	1993	1862	1730	1751	1757	1755	1749	1767	1765	1749
8.62279	2062	2003	1959	1753	1697	1781	1676	1799	1795	1775	1723
8.64326	1985	1990	2000	1776	1726	1699	1684	1762	1748	1692	1749
8.66373	2117	1856	1867	1719	1838	1701	1764	1725	1768	1724	1766
8.6842	2069	1921	1901	1796	1721	1702	1675	1716	1724	1694	1720
8.70466	2077	1946	1894	1814	1763	1689	1643	1785	1763	1843	1708
8.72513	2018	2049	1907	1683	1670	1688	1654	1676	1651	1646	1617
8.7456	2088	1968	1866	1666	1705	1666	1671	1679	1730	1651	1667
8.76606	2014	1975	1806	1660	1642	1681	1670	1634	1641	1701	1627
8.78653	1961	1936	1864	1732	1663	1624	1632	1615	1723	1676	1673
8.807	2003	1945	1893	1646	1595	1631	1603	1657	1597	1678	1639
8.82747	1967	1899	1879	1588	1599	1643	1629	1625	1625	1627	1649
8.84793	1928	1844	1796	1722	1607	1610	1563	1685	1676	1626	1679
8.8684	1962	1911	1798	1575	1617	1631	1593	1638	1621	1624	1654
8.88887	1871	1824	1808	1612	1552	1583	1580	1659	1696	1590	1592
8.90933	1853	1799	1852	1668	1556	1603	1615	1586	1603	1586	1676
8.9298	1811	1870	1749	1682	1543	1557	1537	1574	1604	1594	1616
8.95027	1911	1772	1806	1587	1546	1500	1527	1506	1632	1612	1610
8.97074	1921	1858	1735	1503	1573	1479	1521	1515	1591	1632	1561
8.9912	1864	1907	1736	1530	1479	1552	1499	1481	1577	1546	1513
9.01167	1941	1856	1694	1527	1483	1500	1558	1592	1573	1559	1524
9.03214	1859	1769	1749	1536	1429	1536	1498	1509	1472	1529	1558
9.05261	1867	1714	1753	1613	1496	1450	1514	1564	1625	1528	1495
9.07307	1877	1798	1676	1491	1474	1470	1554	1573	1516	1482	1444
9.09354	1792	1754	1705	1449	1498	1533	1515	1498	1468	1522	1523
9.11401	1797	1699	1718	1455	1482	1463	1445	1465	1438	1543	1487
9.13447	1834	1686	1732	1494	1499	1420	1516	1416	1446	1472	1447
9.15494	1795	1640	1730	1469	1504	1439	1448	1487	1513	1521	1416
9.17541	1767	1734	1692	1452	1558	1391	1435	1458	1492	1458	1462
9.19588	1749	1744	1652	1410	1414	1421	1464	1460	1410	1443	1425
9.21634	1780	1679	1595	1497	1420	1440	1485	1463	1442	1426	1428
9.23681	1771	1699	1674	1485	1458	1418	1439	1452	1428	1445	1443
9.25728	1788	1717	1631	1469	1468	1397	1463	1420	1453	1414	1412
9.27774	1775	1734	1658	1455	1401	1449	1391	1358	1393	1439	1511
9.29821	1731	1666	1542	1445	1320	1310	1383	1414	1446	1314	1372
9.31868	1768	1595	1572	1455	1368	1327	1374	1424	1406	1426	1386
9.33915	1813	1644	1593	1412	1362	1407	1379	1466	1438	1340	1388
9.35961	1641	1640	1609	1354	1402	1324	1397	1322	1406	1405	1384
9.38008	1747	1727	1501	1459	1405	1362	1339	1405	1420	1307	1351
9.40055	1727	1600	1614	1428	1315	1326	1345	1344	1399	1294	1371
9.42101	1673	1673	1593	1400	1251	1329	1320	1366	1334	1293	1371
9.44148	1667	1654	1620	1382	1293	1318	1344	1327	1343	1417	1385
9.46195	1722	1662	1519	1356	1366	1423	1302	1426	1386	1325	1371
9.48242	1681	1656	1542	1345	1291	1291	1298	1301	1332	1321	1285
9.50288	1675	1681	1524	1378	1290	1326	1319	1338	1283	1375	1343
9.52335	1627	1583	1562	1292	1309	1255	1348	1248	1327	1358	1280
9.54382	1717	1551	1454	1286	1294	1396	1264	1337	1322	1310	1297
9.56428	1661	1499	1515	1250	1279	1257	1293	1318	1193	1276	1311
9.58475	1635	1553	1488	1362	1327	1205	1171	1302	1251	1252	1290
9.60522	1695	1486	1457	1315	1290	1252	1245	1192	1338	1204	1255
9.62569	1568	1590	1524	1291	1254	1273	1220	1274	1243	1309	1330
9.64615	1617	1507	1423	1296	1234	1257	1208	1233	1270	1263	1270
9.66662	1560	1531	1406	1250	1259	1257	1310	1309	1213	1244	1256
9.68709	1549	1528	1441	1257	1145	1282	1253	1252	1223	1245	1198
9.70756	1587	1556	1473	1279	1245	1270	1210	1281	1281	1224	1267
9.72802	1491	1508	1461	1254	1209	1290	1194	1275	1225	1201	1210
9.74849	1545	1513	1456	1240	1225	1226	1266	1211	1234	1232	1242
9.76896	1588	1453	1431	1226	1236	1257	1239	1204	1242	1270	1209
9.78942	1481	1449	1408	1232	1238	1141	1172	1193	1155	1187	1182
9.80989	1548	1487	1449	1220	1187	1198	1175	1164	1218	1231	1173
9.83036	1522	1477	1388	1226	1191	1174	1182	1198	1147	1185	1159
9.85083	1548	1454	1391	1223	1179	1239	1192	1232	1178	1156	1149
9.87129	1433	1420	1415	1209	1208	1122	1196	1167	1249	1185	1143
9.89176	1514	1455	1372	1128	1173	1173	1141	1165	1238	1169	1150
9.91223	1450	1457	1408	1189	1177	1225	1246	1170	1248	1181	1134
9.93269	1461	1360	1339	1188	1114	1138	1094	1135	1119	1187	1197
9.95316	1483	1386	1329	1135	1154	1136	1150	1111	1101	1092	1214
9.97363	1444	1341	1378	1127	1141	1155	1129	1139	1079	1110	1150
9.9941	1477	1283	1347	1104	1195	1133	1162	1087	1104	1134	1123
10.0146	1420	1355	1331	1099	1181	1116	1116	1089	1135	1112	1108
10.035	1461	1344	1330	1114	1094	1083	1095	1073	1118	1159	1067
10.0555	1453	1352	1348	1121	1063	1072	1088	1082	1130	1148	1116
10.076	1466	1384	1260	1146	1117	1137	1070	1154	1090	1108	1094
10.0964	1338	1358	1317	1042	1017	1115	1069	1074	1112	1039	1093
10.1169	1425	1379	1302	1027	1042	1052	1048	1133	1072	1077	1022
10.1374	1410	1395	1290	1053	1049	1061	1105	1095	1110	1023	1080
10.1578	1408	1359	1258	1054	1066	1063	1021	1071	1051	1081	1049
10.1783	1421	1326	1240	1026	1056	1078	1048	1047	1132	1118	1018
10.1988	1349	1318	1271	1052	1037	1004	1072	1058	1051	1086	1100
10.2192	1393	1331	1342	1092	1038	1040	1054	1059	1073	1059	1128
10.2397	1341	1222	1236	1095	1080	1008	1082	1053	1013	987	1079
10.2602	1329	1310	1265	1048	1014	1024	1085	1019	1055	1060	1054
10.2806	1421	1287	1228	1040	992	975	1034	1074	1006	1090	1053
10.3011	1315	1370	1276	1047	1049	988	1045	1004	1048	1089	1061
10.3216	1352	1306	1181	1055	1060	1029	990	1073	1018	977	997
10.342	1355	1275	1225	980	986	967	1013	969	1078	1050	1030
10.3625	1313	1232	1238	1005	1001	1011	1057	981	1062	1088	1017
10.383	1331	1283	1148	960	987	1023	1003	1049	977	1029	1026
10.4034	1291	1340	1194	1017	985	968	1008	1034	1037	1023	1065
10.4239	1269	1278	1229	943	952	1037	1001	978	968	1003	957
10.4444	1295	1254	1167	978	982	941	967	1012	1028	943	1008
10.4648	1349	1266	1260	1006	979	1025	1018	939	1008	930	968
10.4853	1319	1258	1238	974	928	981	927	977	990	985	977
10.5058	1303	1264	1172	965	975	976	904	977	960	938	991
10.5262	1292	1233	1124	989	982	957	950	1016	968	918	1033
10.5467	1188	1275	1203	956	950	935	988	939	981	951	925
10.5672	1284	1186	1214	994	985	973	933	1001	979	967	929
10.5876	1197	1150	1152	925	936	939	887	956	951	1037	946
10.6081	1293	1241	1200	928	930	963	886	938	966	1001	944
10.6286	1251	1242	1193	988	976	946	923	996	935	945	947
10.6491	1237	1215	1162	954	931	917	902	925	933	911	926
10.6695	1285	1179	1134	961	947	960	927	941	957	909	942
10.69	1238	1179	1152	947	905	886	886	918	913	919	938
10.7104	1242	1230	1174	889	916	964	927	899	972	944	922
10.7309	1269	1166	1163	906	916	936	979	893	877	941	892
10.7514	1212	1159	1114	903	924	960	886	914	920	907	877
10.7719	1178	1217	1126	991	953	912	982	870	973	945	898
10.7923	1167	1287	1108	904	949	919	926	880	925	894	967
10.8128	1216	1173	1115	952	898	908	917	929	908	956	884
10.8332	1276	1166	1116	956	910	873	867	869	868	898	887
10.8537	1272	1169	1133	959	854	866	866	954	900	905	909
10.8742	1243	1195	1103	913	880	923	898	997	954	946	864
10.8947	1178	1228	1100	917	889	875	903	923	899	952	880
10.9151	1158	1088	1171	885	911	941	886	882	951	877	909
10.9356	1280	1224	1144	930	885	913	860	879	867	892	823
10.956	1304	1193	1105	864	897	894	925	921	920	920	930
10.9765	1203	1156	1147	876	883	888	896	933	947	868	901
10.997	1246	1178	1080	894	931	883	882	888	917	899	857
11.0175	1274	1117	1129	897	901	876	853	909	911	876	894
11.0379	1245	1191	1166	914	893	861	847	863	894	920	911
11.0584	1212	1130	1152	851	912	862	892	856	934	910	870
11.0789	1189	1194	1153	917	866	821	884	871	885	905	881
11.0993	1276	1146	1068	879	895	909	872	878	898	922	942
11.1198	1201	1182	1118	852	876	890	883	922	893	903	858
11.1403	1206	1151	1095	869	893	950	894	868	921	934	875
11.1607	1332	1182	1109	859	868	867	853	887	915	871	908
11.1812	1252	1191	1116	898	901	881	853	891	886	899	854
11.2017	1307	1155	1097	879	866	897	855	896	935	841	895
11.2221	1261	1223	1075	914	879	843	878	857	908	895	893
11.2426	1247	1185	1113	872	870	873	895	902	918	884	893
11.2631	1218	1170	1036	886	869	881	892	870	866	851	832
11.2835	1198	1130	1091	908	826	840	896	904	906	889	927
11.304	1181	1128	1075	867	816	891	874	886	884	924	878
11.3245	1216	1172	1092	934	868	852	844	850	859	852	849
11.3449	1198	1192	1127	866	886	881	831	913	878	888	853
11.3654	1267	1162	1045	901	885	906	871	907	830	832	857
11.3859	1196	1181	1122	899	843	913	865	833	904	866	854
11.4063	1197	1131	1095	870	913	843	840	892	868	854	845
11.4268	1166	1228	1096	899	841	878	886	857	868	888	838
11.4473	1148	1184	1104	900	943	870	910	916	900	895	869
11.4677	1194	1159	1141	895	917	873	863	864	893	885	866
11.4882	1274	1148	1094	908	883	894	839	874	918	904	838
11.5087	1189	1173	1138	879	873	841	868	893	845	879	857
11.5291	1162	1069	1131	898	839	858	909	853	897	820	872
11.5496	1167	1137	1109	851	884	855	926	890	894	908	815
11.5701	1207	1172	1112	876	865	884	848	878	877	913	923
11.5905	1235	1171	1091	915	862	855	851	864	895	833	864
11.611	1205	1167	1105	931	856	873	889	876	881	849	929
11.6315	1225	1090	1119	898	876	872	843	838	862	894	846
11.6519	1267	1200	1122	907	857	876	860	850	854	899	854
11.6724	1229	1180	1118	918	877	865	848	896	871	894	877
11.6929	1212	1148	1102	939	860	878	909	941	951	941	887
11.7133	1229	1111	1164	947	892	894	878	856	913	861	827
11.7338	1207	1130	1120	826	897	846	864	845	903	823	917
11.7543	1202	1127	1057	886	909	887	879	896	909	821	882
11.7747	1222	1099	1131	906	843	853	869	901	893	888	900
11.7952	1205	1172	1081	937	858	899	894	897	891	914	872
11.8157	1330	1185	1131	886	843	927	899	924	895	945	926
11.8361	1295	1144	1106	843	903	875	842	912	859	957	871
11.8566	1234	1146	1070	921	837	881	885	880	842	913	854
11.8771	1273	1223	1075	873	888	910	955	934	890	910	909
11.8975	1233	1243	1126	872	905	863	876	897	873	855	893
11.918	1289	1149	1128	877	857	854	880	875	914	882	899
11.9385	1246	1173	1076	913	839	793	840	893	906	926	896
11.9589	1305	1162	1042	881	845	909	865	933	891	904	907
11.9794	1349	1149	1158	833	873	905	844	921	881	838	872
11.9999	1322	1143	1072	865	855	855	880	897	872	922	881
12.0204	1328	1144	1114	901	835	822	894	1010	904	935	855
12.0408	1397	1153	1136	929	873	880	856	948	877	896	870
12.0613	1447	1188	1127	859	838	888	926	906	863	894	903
12.0817	1518	1154	1137	901	849	865	871	970	902	915	879
12.1022	1520	1108	1092	888	929	839	921	922	859	888	879
12.1227	1600	1217	1116	921	919	826	863	882	863	894	899
12.1432	1653	1180	1162	912	906	894	881	901	889	902	889
12.1636	1534	1208	1129	948	905	856	831	895	852	893	870
12.1841	1413	1226	1077	864	898	871	910	892	942	910	916
12.2045	1450	1150	1057	946	864	899	882	899	872	892	938
12.225	1329	1243	1068	864	902	846	885	876	941	862	843
12.2455	1412	1185	1153	913	956	904	892	926	909	923	865
12.266	1303	1111	1163	929	829	823	896	897	849	856	876
12.2864	1273	1181	1142	927	909	835	883	873	892	912	891
12.3069	1240	1237	1144	878	930	887	884	935	931	929	979
12.3274	1325	1178	1093	952	854	932	892	893	892	928	929
12.3478	1240	1192	1063	851	905	844	920	909	905	907	878
12.3683	1249	1122	1142	897	901	857	885	926	912	930	867
12.3888	1261	1188	1143	882	881	877	894	956	902	887	855
12.4092	1262	1219	1075	927	899	828	918	868	892	956	843
12.4297	1297	1234	1123	874	887	895	905	923	889	906	875
12.4502	1222	1212	1095	965	897	895	849	942	872	853	926
12.4706	1207	1264	1145	909	882	880	912	954	921	899	904
12.4911	1231	1197	1149	957	907	909	900	946	931	956	951
12.5116	1217	1197	1172	944	866	877	924	845	875	922	946
12.532	1267	1194	1155	892	907	860	944	907	888	921	892
12.5525	1250	1168	1141	939	934	977	883	906	894	907	923
12.573	1240	1241	1115	878	898	943	906	835	946	938	905
12.5934	1224	1170	1163	923	840	884	915	927	898	893	902
12.6139	1286	1224	1164	879	909	903	895	958	910	920	910
12.6344	1237	1189	1158	914	890	956	905	918	938	898	917
12.6548	1314	1202	1176	939	856	914	900	903	918	915	922
12.6753	1262	1256	1144	911	929	866	977	877	885	940	975
12.6958	1283	1216	1121	941	878	885	869	970	904	938	913
12.7162	1219	1242	1135	892	909	946	869	913	914	902	872
12.7367	1255	1262	1167	923	894	859	986	883	900	963	978
12.7572	1262	1234	1143	920	918	910	928	972	886	942	927
12.7776	1225	1152	1214	904	904	903	897	931	927	936	947
12.7981	1265	1191	1140	928	919	930	902	940	921	922	911
12.8186	1266	1190	1180	940	921	907	897	966	922	955	921
12.839	1241	1217	1115	915	885	914	928	961	953	937	953
12.8595	1332	1223	1149	967	916	877	862	970	921	951	913
12.88	1273	1254	1175	921	962	920	888	912	981	951	918
12.9004	1255	1308	1177	923	923	958	901	935	971	957	954
12.9209	1291	1195	1166	890	935	896	975	926	902	917	895
12.9414	1317	1182	1154	961	921	954	935	1020	901	987	964
12.9618	1308	1285	1157	947	880	969	984	904	900	921	937
12.9823	1228	1266	1125	954	920	960	986	930	975	966	932
13.0028	1241	1171	1176	932	912	952	941	952	908	963	976
13.0232	1270	1148	1249	949	1004	975	937	919	967	959	920
13.0437	1279	1306	1127	944	893	1021	903	960	926	955	953
13.0642	1295	1246	1210	968	943	909	942	930	968	979	944
13.0846	1288	1228	1137	972	981	952	1027	944	942	935	988
13.1051	1239	1209	1214	982	948	892	955	967	966	907	961
13.1256	1306	1192	1119	910	974	892	924	942	932	945	930
13.146	1263	1263	1198	985	968	980	969	934	963	950	953
13.1665	1268	1190	1114	963	1017	941	961	965	963	919	965
13.187	1274	1339	1227	973	935	933	987	956	925	1001	974
13.2074	1257	1173	1190	924	934	949	952	935	1003	956	961
13.2279	1241	1220	1201	941	941	997	965	961	1007	982	916
13.2484	1284	1279	1190	936	920	933	898	969	959	947	944
13.2689	1262	1236	1195	1065	927	947	979	974	922	988	979
13.2893	1261	1234	1240	1007	1036	920	983	948	977	965	904
13.3098	1300	1227	1198	963	923	962	897	963	1039	1021	994
13.3302	1287	1253	1204	1013	965	944	981	1006	1004	1007	975
13.3507	1301	1306	1192	968	948	1014	953	970	956	940	967
13.3712	1272	1266	1150	995	986	968	954	933	975	926	1045
13.3917	1240	1333	1238	1002	948	957	996	978	958	1012	946
13.4121	1353	1241	1298	949	911	923	965	959	960	936	965
13.4326	1292	1314	1094	1011	958	982	910	957	975	950	1019
13.453	1321	1273	1222	1029	962	867	1000	977	971	992	917
13.4735	1351	1246	1276	1029	956	1032	994	938	948	1014	939
13.494	1291	1292	1277	955	939	940	993	943	991	939	1001
13.5145	1335	1261	1174	1034	922	912	956	947	990	923	985
13.5349	1282	1208	1225	957	967	931	911	949	906	980	1003
13.5554	1312	1244	1210	939	947	944	947	988	953	958	971
13.5759	1237	1258	1212	968	931	967	988	1018	974	977	979
13.5963	1256	1291	1214	968	959	1012	997	1012	903	976	1021
13.6168	1245	1346	1202	984	902	1007	955	1025	993	1050	979
13.6373	1303	1235	1193	1005	1010	991	960	950	1011	1013	972
13.6577	1311	1373	1181	947	926	977	1001	1029	984	963	961
13.6782	1220	1274	1263	964	1034	979	951	970	1040	994	976
13.6987	1357	1264	1230	977	956	993	952	1021	923	981	944
13.7191	1307	1241	1245	1014	1011	953	910	955	1002	959	1036
13.7396	1328	1331	1199	1011	952	974	954	1024	1017	1008	926
13.7601	1302	1252	1150	970	1002	948	979	1018	988	1054	989
13.7805	1364	1266	1216	1031	1010	973	992	963	1006	971	955
13.801	1259	1314	1231	984	950	1038	952	963	968	1024	957
13.8215	1310	1289	1251	961	967	986	984	971	997	961	940
13.8419	1298	1264	1292	976	965	982	975	1032	953	993	992
13.8624	1337	1240	1208	993	990	1010	969	1013	959	941	944
13.8829	1364	1244	1212	1031	986	964	916	966	933	989	958
13.9033	1296	1239	1208	1005	936	983	980	980	1007	981	1000
13.9238	1240	1300	1292	1006	973	1017	997	951	937	940	986
13.9443	1354	1241	1217	940	1005	987	961	973	931	1007	937
13.9647	1304	1280	1262	985	991	964	1014	1043	976	984	1003
13.9852	1346	1371	1288	1018	1033	987	952	980	859	1036	995
14.0057	1346	1267	1172	990	944	999	925	973	968	946	993
14.0261	1336	1246	1292	1028	997	993	939	1001	953	1024	1020
14.0466	1369	1269	1267	1004	958	967	982	936	948	954	1000
14.0671	1346	1304	1314	966	975	975	1013	944	993	984	1043
14.0875	1343	1262	1245	966	964	970	957	1030	992	961	983
14.108	1361	1325	1224	1061	982	1032	980	1005	1021	1014	960
14.1285	1298	1327	1256	993	997	995	950	980	1028	1003	995
14.1489	1250	1273	1304	959	961	996	1058	1050	1002	1007	1005
14.1694	1328	1304	1202	1027	937	908	1013	1021	1008	1046	1010
14.1899	1337	1320	1213	1039	1021	1032	1015	1011	1040	991	1018
14.2103	1377	1285	1254	960	994	951	990	1092	988	1008	999
14.2308	1370	1319	1309	1004	960	1002	1019	980	1027	1042	972
14.2513	1329	1322	1254	1074	1028	1000	995	1015	932	981	1011
14.2717	1325	1319	1285	1023	971	979	973	999	993	970	970
14.2922	1290	1316	1247	1031	1023	1031	1007	1026	955	1012	1016
14.3127	1342	1326	1250	1025	1038	987	1020	995	1036	1046	973
14.3331	1365	1210	1361	1058	948	1051	1019	1016	1043	977	1015
14.3536	1339	1235	1222	999	945	979	996	1074	962	933	986
14.3741	1344	1287	1267	1047	1016	1008	1009	1026	1035	977	981
14.3945	1338	1329	1253	977	952	955	996	1025	946	1027	1027
14.415	1304	1369	1252	1016	1029	990	1008	1044	940	1043	975
14.4355	1430	1333	1319	1083	992	1016	1017	993	1009	969	988
14.4559	1329	1337	1282	1024	957	1000	1074	1051	995	943	967
14.4764	1366	1339	1245	1050	967	1071	1028	1000	943	973	1038
14.4969	1354	1344	1295	964	996	1056	989	1012	968	1025	1005
14.5174	1326	1300	1266	997	1032	1058	969	981	1011	1035	1042
14.5378	1283	1370	1256	1055	1020	1027	987	1034	991	992	1021
14.5583	1339	1310	1301	1066	1005	978	1004	1007	987	1015	1037
14.5787	1350	1319	1227	1022	1099	972	966	998	1040	1034	974
14.5992	1352	1339	1322	1011	1098	1002	965	1025	1002	1013	1021
14.6197	1281	1329	1192	1051	1038	977	983	1006	1000	952	1026
14.6402	1313	1340	1281	956	1049	1014	1050	1037	1023	1031	914
14.6606	1302	1286	1248	1020	1023	1020	918	1015	1029	957	1018
14.6811	1356	1301	1291	977	1031	952	987	974	1031	970	972
14.7015	1324	1295	1296	1024	1030	1041	1002	1018	976	1024	1032
14.722	1291	1243	1295	1017	1043	1010	964	1029	1024	991	1020
14.7425	1281	1349	1337	1048	1024	1017	1011	1045	1050	1053	995
14.763	1330	1343	1221	986	1047	1060	928	1056	995	1042	980
14.7834	1316	1262	1320	1044	1053	1065	993	1024	1005	1070	1003
14.8039	1257	1251	1270	1062	978	1038	1019	1016	1040	990	955
14.8244	1371	1349	1321	1020	1018	1075	972	1068	1046	971	991
14.8448	1325	1357	1250	1033	1071	999	1015	1013	1053	1046	983
14.8653	1314	1332	1295	987	1069	981	1067	1008	1007	1020	1023
14.8858	1332	1293	1268	1089	1027	994	1079	1054	1045	1046	1026
14.9062	1333	1307	1274	997	1042	1075	1088	1060	1077	953	1008
14.9267	1347	1294	1258	971	991	1064	999	1057	1049	1031	989
14.9472	1322	1317	1251	1023	1001	1031	1026	1054	1069	1018	1054
14.9676	1319	1347	1336	999	1042	1028	1067	1052	1058	970	988
14.9881	1320	1380	1287	1068	1066	1049	982	1007	1054	1083	1009
15.0086	1397	1375	1301	1018	1085	1033	1032	1037	1000	1002	1019
15.029	1309	1330	1290	1017	1046	1009	1010	1076	1099	983	1079
15.0495	1308	1364	1317	1039	1067	1081	1013	1000	1025	1052	1021
15.07	1356	1329	1317	1037	978	1101	977	1065	1056	1015	994
15.0904	1405	1309	1268	1067	1036	1084	976	1046	1026	1055	998
15.1109	1327	1431	1256	1070	1085	1044	1053	1059	1070	1068	1089
15.1314	1277	1334	1328	1035	1030	1036	1045	1104	1023	1019	957
15.1518	1347	1408	1312	1051	1076	1053	979	1064	1055	1007	1023
15.1723	1334	1403	1259	1012	1073	982	1015	1032	1057	1052	1103
15.1928	1349	1323	1334	1043	1064	1043	1020	1049	1034	1009	1048
15.2132	1294	1382	1274	1059	1040	1081	1027	1035	1081	1050	1009
15.2337	1395	1384	1301	1089	1025	1041	1037	1028	1053	992	1023
15.2542	1401	1362	1330	1055	1059	1068	1063	1081	1066	1075	1133
15.2746	1363	1341	1340	1084	1050	1071	1000	1047	1027	1046	1036
15.2951	1359	1415	1317	1081	1026	990	1031	1043	1010	1008	1057
15.3156	1399	1437	1340	1104	1077	1052	1076	1059	1020	1061	1004
15.336	1307	1376	1330	1074	1036	1077	1011	1098	1119	1077	1055
15.3565	1359	1396	1319	1003	1038	1079	1033	1020	1038	1083	1032
15.377	1438	1333	1289	1054	1097	1099	1076	1071	1104	1019	1060
15.3974	1342	1332	1231	1105	1129	1074	1056	1063	1073	1067	1075
15.4179	1319	1363	1355	1077	1064	1085	1044	1104	1056	1061	1044
15.4384	1378	1413	1335	1105	1090	1113	1066	1074	1031	1062	1060
15.4588	1367	1356	1392	1127	1066	1045	1059	1049	1036	1043	997
15.4793	1421	1364	1314	1089	1057	1054	1072	1115	1057	1086	1061
15.4998	1333	1346	1324	1036	1053	1038	1065	1118	1133	1038	1048
15.5202	1382	1370	1388	1067	1073	1049	1076	1094	1041	1087	1050
15.5407	1376	1408	1309	1045	1048	1081	1050	1119	1112	1075	1106
15.5612	1406	1388	1346	1061	1109	1080	1116	1085	1073	1085	1103
15.5816	1395	1365	1333	1061	1123	1170	1092	1049	1053	1097	1025
15.6021	1420	1395	1317	1073	1119	1097	1068	1070	1107	1046	1005
15.6226	1354	1380	1333	1089	1012	1028	1143	1093	1036	1041	1091
15.643	1366	1462	1340	1042	1088	1094	1069	1032	1031	1059	1107
15.6635	1412	1392	1286	1115	1037	1089	1050	1122	1055	1091	1088
15.684	1330	1445	1265	1105	1095	1073	1112	1164	1108	989	1048
15.7044	1417	1358	1279	1153	1033	1043	1080	1103	1061	1073	1037
15.7249	1437	1400	1326	1065	1035	1148	1091	1076	1072	1130	1087
15.7454	1331	1384	1349	1068	1094	1076	1072	1155	1123	1082	1089
15.7658	1412	1340	1309	1128	1048	1014	1073	1116	991	1018	1059
15.7863	1433	1298	1341	1113	1081	1075	1060	1032	1087	1040	1126
15.8068	1349	1371	1365	1096	1080	1097	1096	1063	1062	1110	1014
15.8272	1409	1401	1370	1123	1121	1099	1045	1088	1083	1102	1052
15.8477	1423	1315	1329	1112	1128	1131	1117	1153	1049	1091	1086
15.8682	1457	1313	1341	1111	1091	1109	1072	1082	1120	1149	1123
15.8887	1319	1341	1371	1136	1068	1069	1049	1154	1082	1049	1091
15.9091	1385	1396	1272	1117	1121	1159	1062	1107	1067	1084	1103
15.9296	1389	1430	1280	1130	1070	1095	1042	1082	1128	1131	1103
15.95	1334	1413	1338	1095	1060	1147	1167	1143	1110	1105	1095
15.9705	1381	1341	1355	1066	1149	1121	1109	1119	1101	1121	1104
15.991	1370	1392	1318	1138	1120	1114	1081	1120	1073	1059	1130
16.0114	1399	1405	1373	1156	1071	1143	1113	1160	1102	1077	1118
16.0319	1330	1437	1286	1131	1102	1100	1095	1103	1126	1081	1169
16.0524	1257	1397	1324	1145	1100	1069	1109	1141	1093	1040	1023
16.0728	1401	1425	1299	1123	1146	1070	1110	1120	1134	1114	1060
16.0933	1331	1391	1382	1130	1145	1117	1134	1087	1121	1115	1089
16.1138	1395	1359	1302	1103	1119	1063	1060	1058	1146	1146	1160
16.1343	1420	1408	1313	1146	1102	1075	1141	1138	1120	1153	1135
16.1547	1399	1435	1383	1152	1082	1056	1090	1118	1154	1118	1076
16.1752	1346	1357	1380	1083	1128	1165	1150	1095	1111	1122	1087
16.1957	1413	1388	1375	1056	1046	1127	1112	1159	1078	1119	1171
16.2161	1434	1417	1342	1071	1163	1136	1057	1137	1077	1111	1128
16.2366	1463	1470	1327	1111	1089	1124	1087	1129	1138	1165	1046
16.2571	1392	1390	1322	1070	1111	1094	1076	1104	1134	1146	1104
16.2775	1440	1340	1287	1096	1120	1144	1138	1107	1103	1065	1044
16.298	1351	1386	1313	1160	1145	1129	1103	1178	1040	1086	1061
16.3185	1390	1437	1336	1098	1099	1085	1071	1071	1139	1085	1136
16.3389	1418	1370	1365	1150	1073	1119	1148	1162	1107	1055	1091
16.3594	1405	1320	1374	1145	1111	1087	1062	1091	1156	1074	1107
16.3799	1518	1449	1395	1118	1100	1107	1064	1117	1094	1062	1153
16.4003	1465	1411	1360	1135	1176	1100	1100	1104	1138	1147	1100
16.4208	1389	1363	1331	1146	1133	1117	1114	1185	1105	1121	1154
16.4413	1404	1400	1371	1205	1130	1112	1150	1175	1160	1090	1059
16.4617	1440	1421	1395	1142	1073	1142	1139	1160	1134	1157	1154
16.4822	1421	1445	1291	1155	1079	1097	1115	1080	1148	1094	1130
16.5027	1435	1388	1406	1113	1101	1110	1064	1137	1076	1094	1097
16.5231	1360	1443	1370	1171	1140	1055	1122	1092	1077	1151	1080
16.5436	1471	1420	1385	1159	1127	1150	1049	1116	1101	1110	1128
16.5641	1456	1399	1358	1150	1076	1101	1114	1122	1109	1143	1172
16.5845	1407	1393	1388	1190	1090	1088	1085	1130	1131	1091	1187
16.605	1350	1358	1338	1120	1091	1132	1112	1100	1035	1101	1178
16.6255	1416	1415	1322	1086	1169	1070	1091	1084	1119	1098	1107
16.6459	1371	1389	1387	1194	1126	1089	1134	1091	1122	1121	1133
16.6664	1427	1491	1329	1121	1083	1152	1153	1147	1107	1150	1075
16.6869	1412	1444	1266	1108	1116	1080	1160	1086	1119	1089	1132
16.7073	1400	1389	1349	1094	1108	1098	1092	1150	1080	1125	1076
16.7278	1480	1474	1375	1071	1115	1115	1097	1076	1097	1127	1104
16.7483	1395	1391	1397	1141	1108	1137	1076	1129	1141	1091	1130
16.7687	1498	1385	1361	1081	1135	1120	1179	1110	1117	1110	1104
16.7892	1406	1421	1349	1140	1088	1092	1086	1084	1169	1129	1133
16.8097	1403	1413	1311	1158	1175	1129	1064	1159	1177	1102	1084
16.8301	1463	1353	1368	1178	1100	1092	1102	1183	1145	1047	1082
16.8506	1392	1436	1387	1121	1138	1116	1162	1120	1105	1097	1074
16.8711	1410	1414	1380	1156	1184	1137	1203	1088	1057	1094	1083
16.8915	1443	1381	1426	1100	1057	1155	1097	1097	1143	1143	1123
16.912	1356	1458	1395	1130	1081	1127	1138	1145	1160	1125	1102
16.9325	1438	1382	1332	1166	1142	1109	1129	1127	1186	1100	1057
16.9529	1419	1505	1346	1117	1100	1079	1157	1114	1164	1139	1083
16.9734	1382	1442	1359	1143	1058	1136	1129	1128	1121	1109	1062
16.9939	1477	1519	1390	1120	1085	1127	1085	1174	1158	1109	1130
17.0143	1420	1383	1452	1062	1088	1104	1122	1147	1177	1154	1126
17.0348	1439	1385	1452	1155	1143	1063	1150	1124	1103	1061	1097
17.0553	1417	1415	1390	1207	1162	1172	1107	1154	1097	1137	1080
17.0757	1368	1415	1321	1121	1123	1148	1128	1178	1089	1149	1187
17.0962	1447	1421	1393	1152	1143	1145	1152	1141	1138	1157	1117
17.1167	1495	1452	1348	1105	1182	1150	1041	1170	1178	1094	1159
17.1371	1473	1406	1375	1137	1060	1136	1120	1162	1155	1119	1126
17.1576	1397	1440	1392	1133	1125	1116	1157	1141	1164	1116	1134
17.1781	1366	1380	1406	1151	1206	1170	1117	1116	1116	1128	1100
17.1986	1448	1426	1402	1129	1146	1103	1168	1124	1148	1197	1091
17.219	1414	1488	1386	1135	1147	1141	1170	1156	1163	1146	1149
17.2395	1396	1378	1400	1186	1131	1135	1158	1106	1190	1127	1174
17.2599	1474	1336	1372	1189	1166	1075	1157	1169	1152	1170	1138
17.2804	1440	1422	1424	1176	1122	1122	1129	1128	1149	1194	1151
17.3009	1426	1452	1417	1189	1155	1135	1145	1134	1116	1165	1135
17.3213	1457	1427	1424	1198	1125	1098	1175	1119	1101	1149	1166
17.3418	1482	1417	1423	1179	1126	1155	1161	1162	1157	1135	1157
17.3623	1409	1493	1375	1132	1133	1117	1159	1152	1144	1188	1136
17.3828	1441	1402	1393	1172	1144	1100	1153	1112	1121	1205	1203
17.4032	1514	1497	1421	1162	1161	1167	1133	1194	1130	1147	1151
17.4237	1457	1455	1422	1172	1133	1207	1096	1146	1129	1165	1152
17.4442	1475	1474	1464	1190	1095	1150	1165	1229	1160	1205	1131
17.4646	1540	1475	1422	1189	1148	1142	1088	1174	1132	1205	1130
17.4851	1492	1412	1364	1143	1107	1196	1189	1131	1185	1167	1132
17.5056	1538	1497	1413	1215	1123	1164	1162	1113	1199	1150	1163
17.526	1494	1538	1478	1144	1211	1170	1224	1259	1212	1189	1195
17.5465	1473	1468	1470	1219	1286	1206	1168	1180	1209	1136	1171
17.567	1529	1490	1497	1210	1175	1164	1234	1205	1155	1187	1163
17.5874	1518	1588	1484	1209	1239	1256	1142	1164	1197	1211	1213
17.6079	1541	1539	1534	1159	1215	1201	1248	1169	1191	1191	1226
17.6284	1632	1586	1531	1197	1232	1151	1165	1198	1158	1201	1211
17.6488	1606	1699	1601	1233	1247	1212	1264	1271	1191	1271	1146
17.6693	1706	1698	1635	1352	1233	1247	1269	1206	1276	1238	1290
17.6898	1703	1667	1607	1273	1260	1297	1212	1283	1250	1228	1174
17.7102	1728	1778	1735	1226	1320	1297	1293	1185	1288	1188	1265
17.7307	1822	1805	1775	1340	1299	1368	1347	1320	1215	1217	1221
17.7512	1846	1921	1740	1393	1306	1301	1347	1245	1305	1338	1283
17.7716	1777	1817	1767	1419	1387	1345	1302	1254	1270	1228	1290
17.7921	1731	1714	1703	1459	1408	1357	1363	1331	1287	1327	1293
17.8126	1623	1660	1629	1376	1280	1326	1242	1292	1253	1222	1220
17.833	1669	1577	1604	1345	1379	1244	1278	1278	1275	1252	1182
17.8535	1534	1516	1488	1388	1227	1288	1264	1230	1205	1258	1262
17.874	1515	1553	1504	1239	1304	1328	1274	1260	1274	1178	1244
17.8944	1500	1481	1491	1326	1173	1248	1260	1223	1252	1216	1239
17.9149	1543	1517	1451	1230	1215	1253	1200	1172	1235	1145	1220
17.9354	1468	1506	1477	1241	1162	1308	1169	1154	1238	1262	1240
17.9558	1424	1521	1455	1281	1215	1199	1239	1225	1221	1182	1257
17.9763	1496	1449	1440	1176	1237	1207	1196	1252	1252	1182	1207
17.9968	1529	1489	1454	1228	1208	1243	1192	1181	1254	1231	1255
18.0172	1450	1464	1416	1169	1183	1195	1238	1305	1192	1224	1220
18.0377	1488	1458	1487	1227	1252	1188	1178	1213	1257	1172	1226
18.0582	1493	1478	1382	1224	1159	1264	1157	1221	1223	1249	1241
18.0786	1544	1460	1361	1216	1174	1181	1166	1228	1266	1223	1242
18.0991	1499	1497	1428	1206	1177	1201	1214	1199	1183	1215	1159
18.1196	1489	1467	1403	1183	1189	1227	1243	1245	1223	1197	1215
18.14	1474	1436	1334	1205	1111	1218	1192	1188	1280	1234	1237
18.1605	1488	1505	1450	1252	1145	1209	1226	1272	1176	1268	1245
18.181	1540	1464	1390	1213	1182	1165	1191	1273	1239	1239	1209
18.2014	1462	1497	1360	1222	1215	1253	1186	1210	1261	1200	1230
18.2219	1485	1472	1391	1174	1179	1188	1199	1171	1233	1151	1245
18.2424	1538	1450	1450	1200	1248	1218	1197	1305	1256	1262	1192
18.2628	1489	1473	1384	1202	1131	1191	1197	1228	1194	1236	1265
18.2833	1533	1490	1394	1187	1195	1196	1255	1198	1297	1248	1209
18.3038	1520	1468	1441	1226	1196	1197	1241	1206	1261	1188	1177
18.3242	1502	1503	1385	1203	1194	1295	1215	1213	1197	1269	1199
18.3447	1476	1430	1434	1214	1117	1199	1174	1195	1237	1232	1231
18.3652	1539	1524	1445	1133	1223	1216	1255	1229	1300	1202	1282
18.3856	1576	1485	1380	1214	1236	1112	1269	1267	1267	1213	1267
18.4061	1530	1532	1422	1238	1176	1159	1211	1266	1274	1244	1258
18.4266	1552	1460	1412	1179	1173	1239	1241	1278	1202	1300	1215
18.4471	1574	1480	1471	1162	1149	1188	1223	1229	1264	1252	1268
18.4675	1572	1471	1413	1210	1199	1222	1173	1280	1215	1244	1244
18.488	1585	1497	1449	1179	1258	1211	1206	1314	1230	1325	1245
18.5084	1538	1548	1451	1223	1254	1257	1227	1237	1266	1253	1307
18.5289	1574	1568	1449	1216	1183	1183	1232	1197	1241	1199	1246
18.5494	1650	1562	1471	1211	1199	1241	1252	1234	1264	1234	1295
18.5698	1614	1498	1487	1241	1205	1189	1225	1252	1271	1263	1225
18.5903	1652	1586	1429	1186	1151	1262	1224	1265	1204	1289	1229
18.6108	1663	1560	1414	1181	1179	1177	1208	1179	1205	1248	1210
18.6313	1644	1594	1425	1215	1223	1219	1259	1197	1256	1235	1242
18.6517	1763	1576	1468	1269	1108	1238	1309	1221	1243	1279	1255
18.6722	1771	1651	1519	1288	1192	1276	1212	1310	1275	1316	1247
18.6927	1896	1655	1449	1235	1205	1247	1197	1295	1194	1296	1237
18.7131	1845	1640	1417	1275	1154	1183	1274	1291	1216	1208	1201
18.7336	1880	1580	1557	1156	1229	1217	1217	1282	1266	1249	1259
18.754	1865	1733	1437	1227	1258	1225	1247	1332	1293	1258	1196
18.7745	2035	1641	1510	1273	1186	1281	1235	1232	1304	1267	1233
18.795	2025	1736	1579	1227	1213	1259	1259	1308	1253	1251	1199
18.8155	2087	1774	1480	1130	1205	1259	1241	1279	1320	1271	1242
18.8359	2184	1746	1542	1330	1312	1185	1235	1209	1255	1261	1285
18.8564	2087	1816	1604	1249	1162	1263	1254	1240	1294	1266	1263
18.8769	2261	1754	1567	1220	1189	1247	1254	1289	1309	1243	1281
18.8973	2267	1780	1567	1262	1251	1270	1256	1303	1334	1337	1276
18.9178	2307	1801	1623	1263	1254	1221	1207	1288	1239	1233	1275
18.9383	2310	1904	1569	1244	1229	1253	1324	1217	1306	1221	1276
18.9587	2283	1707	1559	1271	1177	1236	1234	1295	1253	1273	1269
18.9792	2276	1803	1528	1279	1237	1207	1283	1244	1259	1252	1306
18.9997	2334	1798	1576	1301	1224	1203	1230	1299	1234	1286	1265
19.0201	2298	1846	1543	1283	1257	1216	1251	1278	1236	1240	1284
19.0406	2264	1786	1519	1290	1260	1224	1216	1303	1308	1236	1230
19.0611	2233	1779	1586	1283	1190	1207	1178	1232	1278	1278	1214
19.0815	2100	1741	1433	1273	1231	1177	1220	1189	1236	1227	1213
19.102	2064	1695	1490	1266	1184	1210	1225	1257	1295	1237	1276
19.1225	2114	1651	1492	1202	1206	1185	1262	1267	1263	1288	1266
19.1429	1926	1721	1576	1260	1269	1221	1174	1217	1276	1209	1279
19.1634	1990	1627	1463	1258	1258	1188	1193	1255	1315	1268	1314
19.1839	1906	1626	1489	1228	1303	1260	1245	1313	1291	1255	1278
19.2043	1816	1617	1508	1325	1233	1181	1264	1305	1360	1263	1279
19.2248	1791	1627	1497	1275	1217	1226	1290	1323	1313	1278	1260
19.2453	1761	1558	1461	1250	1209	1261	1313	1309	1302	1292	1281
19.2657	1729	1569	1503	1233	1245	1266	1245	1286	1284	1260	1299
19.2862	1684	1574	1520	1173	1235	1268	1222	1267	1257	1311	1224
19.3067	1695	1549	1528	1251	1196	1250	1224	1261	1360	1379	1281
19.3271	1609	1535	1511	1213	1229	1273	1282	1253	1307	1295	1286
19.3476	1608	1517	1431	1221	1217	1227	1294	1239	1228	1293	1336
19.3681	1625	1508	1419	1221	1170	1225	1270	1335	1248	1310	1330
19.3885	1632	1516	1488	1197	1224	1203	1238	1214	1345	1277	1259
19.409	1595	1534	1434	1233	1262	1210	1259	1268	1328	1297	1280
19.4295	1547	1510	1466	1234	1245	1226	1274	1262	1278	1312	1286
19.4499	1578	1478	1380	1311	1164	1225	1221	1306	1262	1234	1259
19.4704	1554	1474	1481	1238	1113	1211	1284	1288	1251	1291	1277
19.4909	1516	1451	1353	1195	1211	1268	1227	1259	1290	1350	1278
19.5113	1557	1449	1407	1272	1267	1240	1210	1289	1275	1251	1265
19.5318	1551	1551	1404	1239	1288	1249	1290	1279	1281	1305	1308
19.5523	1581	1495	1416	1228	1266	1252	1261	1268	1318	1278	1342
19.5727	1437	1472	1352	1247	1201	1227	1193	1306	1180	1264	1308
19.5932	1486	1504	1402	1201	1262	1267	1261	1290	1357	1286	1263
19.6137	1507	1426	1453	1323	1297	1234	1278	1290	1248	1266	1272
19.6341	1537	1502	1381	1230	1326	1223	1285	1234	1317	1289	1251
19.6546	1440	1502	1440	1312	1269	1205	1202	1273	1311	1244	1265
19.6751	1462	1442	1424	1223	1213	1270	1231	1232	1273	1324	1297
19.6956	1521	1480	1418	1272	1168	1215	1248	1284	1219	1234	1225
19.716	1574	1513	1396	1287	1220	1200	1263	1302	1270	1277	1241
19.7365	1567	1393	1392	1218	1253	1235	1288	1271	1259	1352	1302
19.7569	1492	1458	1374	1220	1237	1163	1249	1253	1306	1255	1225
19.7774	1490	1465	1406	1241	1272	1216	1196	1303	1291	1238	1347
19.7979	1488	1482	1432	1232	1303	1286	1237	1310	1313	1368	1263
19.8183	1422	1442	1377	1205	1274	1246	1241	1269	1290	1286	1273
19.8388	1478	1489	1429	1237	1191	1207	1289	1348	1235	1260	1228
19.8593	1398	1387	1437	1272	1219	1259	1233	1361	1270	1308	1203
19.8798	1430	1426	1430	1191	1171	1252	1243	1367	1291	1306	1344
19.9002	1467	1385	1425	1200	1234	1270	1228	1186	1308	1270	1231
19.9207	1419	1416	1311	1222	1260	1291	1195	1285	1230	1282	1273
19.9412	1477	1453	1364	1210	1204	1259	1292	1258	1246	1255	1243
19.9616	1467	1406	1455	1237	1248	1186	1238	1279	1284	1325	1260
19.9821	1500	1480	1430	1234	1204	1134	1269	1271	1268	1269	1198
20.0025	1474	1458	1416	1330	1202	1255	1230	1226	1301	1335	1304
20.023	1461	1424	1452	1183	1202	1259	1225	1206	1255	1347	1259
20.0435	1475	1399	1404	1158	1194	1240	1186	1297	1268	1273	1267
20.064	1441	1509	1411	1205	1228	1192	1197	1310	1282	1242	1271
20.0844	1432	1396	1384	1231	1289	1246	1194	1326	1237	1200	1298
20.1049	1453	1421	1371	1199	1214	1273	1244	1267	1297	1257	1310
20.1254	1407	1448	1362	1241	1243	1217	1252	1282	1206	1274	1267
20.1458	1464	1438	1407	1166	1219	1199	1188	1227	1359	1243	1178
20.1663	1475	1433	1433	1236	1254	1275	1238	1243	1291	1243	1328
20.1868	1499	1316	1359	1248	1207	1185	1317	1273	1240	1278	1290
20.2072	1423	1401	1386	1149	1268	1238	1327	1229	1267	1237	1262
20.2277	1425	1429	1447	1237	1238	1192	1231	1285	1328	1269	1328
20.2482	1492	1414	1462	1185	1213	1227	1226	1284	1273	1235	1254
20.2686	1405	1433	1344	1222	1201	1194	1229	1240	1267	1214	1270
20.2891	1420	1445	1368	1228	1226	1220	1267	1254	1265	1240	1281
20.3096	1437	1416	1383	1258	1280	1232	1227	1239	1327	1293	1208
20.33	1456	1374	1371	1247	1213	1240	1249	1334	1306	1291	1217
20.3505	1402	1372	1322	1192	1230	1227	1215	1235	1257	1284	1264
20.371	1396	1432	1349	1191	1205	1199	1237	1291	1282	1243	1315
20.3914	1452	1436	1428	1168	1180	1213	1268	1285	1222	1232	1272
20.4119	1404	1464	1457	1240	1185	1211	1231	1243	1304	1253	1256
20.4324	1444	1402	1392	1179	1223	1215	1177	1258	1212	1259	1251
20.4528	1450	1365	1409	1147	1193	1249	1196	1278	1189	1262	1239
20.4733	1403	1438	1334	1168	1224	1223	1278	1215	1282	1244	1251
20.4938	1359	1333	1389	1183	1191	1297	1200	1286	1269	1226	1188
20.5142	1458	1452	1354	1207	1212	1194	1180	1229	1298	1262	1269
20.5347	1442	1380	1350	1217	1248	1206	1323	1265	1212	1259	1209
20.5552	1454	1402	1397	1130	1210	1217	1203	1253	1231	1350	1220
20.5756	1415	1422	1348	1237	1164	1225	1178	1231	1278	1257	1217
20.5961	1431	1366	1332	1186	1213	1172	1164	1318	1294	1257	1233
20.6166	1381	1386	1405	1166	1216	1247	1252	1258	1218	1251	1286
20.637	1460	1348	1374	1263	1189	1224	1217	1292	1257	1324	1263
20.6575	1400	1420	1378	1248	1163	1247	1258	1285	1270	1251	1234
20.678	1438	1477	1326	1149	1232	1230	1238	1214	1216	1273	1310
20.6984	1417	1366	1315	1185	1172	1244	1195	1260	1177	1213	1234
20.7189	1396	1433	1370	1211	1151	1191	1192	1251	1265	1262	1217
20.7394	1482	1396	1399	1178	1246	1270	1227	1210	1227	1240	1231
20.7598	1403	1450	1347	1228	1149	1157	1278	1208	1311	1224	1222
20.7803	1426	1485	1371	1208	1185	1198	1219	1297	1183	1309	1253
20.8008	1380	1371	1371	1164	1191	1187	1173	1281	1297	1201	1192
20.8212	1396	1432	1361	1203	1143	1241	1254	1252	1254	1183	1237
20.8417	1370	1431	1470	1200	1150	1220	1213	1243	1206	1285	1266
20.8622	1414	1413	1311	1153	1192	1174	1194	1260	1265	1197	1224
20.8826	1406	1433	1351	1174	1172	1179	1163	1212	1277	1263	1203
20.9031	1386	1330	1383	1270	1206	1200	1281	1203	1236	1279	1215
20.9236	1420	1401	1396	1239	1211	1244	1190	1240	1216	1268	1257
20.944	1400	1423	1279	1232	1224	1186	1209	1236	1234	1272	1218
20.9645	1464	1409	1355	1170	1234	1200	1199	1228	1248	1197	1226
20.985	1424	1450	1308	1183	1171	1134	1226	1213	1216	1274	1220
21.0054	1388	1471	1424	1224	1245	1181	1246	1185	1204	1235	1186
21.0259	1362	1349	1360	1201	1189	1130	1149	1271	1214	1194	1283
21.0464	1446	1388	1408	1227	1153	1214	1228	1237	1264	1269	1161
21.0668	1412	1386	1333	1189	1151	1234	1181	1197	1210	1164	1270
21.0873	1393	1397	1372	1226	1171	1244	1188	1218	1265	1256	1205
21.1078	1384	1405	1361	1113	1212	1265	1188	1207	1236	1289	1177
21.1283	1320	1398	1384	1221	1174	1124	1222	1227	1170	1248	1271
21.1487	1390	1417	1398	1189	1199	1200	1208	1220	1182	1250	1163
21.1692	1348	1354	1339	1188	1163	1229	1211	1197	1281	1151	1215
21.1897	1451	1452	1351	1191	1201	1211	1218	1263	1268	1264	1218
21.2101	1402	1362	1340	1141	1236	1235	1230	1266	1211	1247	1294
21.2306	1425	1392	1356	1164	1187	1195	1217	1267	1230	1282	1242
21.251	1448	1366	1375	1189	1223	1211	1218	1236	1233	1223	1224
21.2715	1382	1307	1367	1153	1196	1198	1168	1206	1339	1220	1169
21.292	1404	1411	1363	1220	1140	1190	1231	1248	1192	1219	1199
21.3124	1382	1346	1365	1216	1183	1198	1234	1192	1241	1210	1231
21.3329	1385	1389	1298	1157	1151	1162	1189	1237	1230	1153	1212
21.3534	1390	1383	1440	1142	1204	1232	1193	1181	1265	1237	1199
21.3739	1372	1480	1415	1179	1217	1191	1189	1259	1223	1293	1257
21.3943	1415	1354	1322	1216	1189	1174	1219	1290	1257	1161	1225
21.4148	1357	1401	1345	1150	1166	1272	1300	1219	1205	1254	1230
21.4353	1443	1360	1356	1177	1149	1212	1258	1259	1248	1295	1138
21.4557	1365	1392	1369	1219	1167	1244	1192	1250	1250	1282	1176
21.4762	1350	1416	1368	1164	1180	1216	1183	1276	1256	1166	1254
21.4967	1390	1444	1342	1159	1177	1192	1250	1201	1251	1261	1184
21.5171	1384	1394	1378	1186	1208	1201	1169	1217	1301	1246	1192
21.5376	1381	1402	1373	1198	1160	1175	1171	1214	1222	1196	1240
21.5581	1396	1390	1389	1229	1131	1223	1181	1154	1228	1215	1181
21.5785	1346	1429	1423	1200	1170	1102	1194	1199	1278	1215	1152
21.599	1396	1505	1327	1174	1186	1223	1166	1228	1288	1227	1206
21.6195	1385	1374	1361	1209	1133	1214	1228	1214	1209	1179	1212
21.6399	1378	1368	1300	1180	1184	1183	1211	1274	1241	1235	1286
21.6604	1404	1403	1403	1155	1201	1179	1183	1193	1209	1250	1261
21.6809	1338	1449	1437	1119	1178	1198	1248	1201	1260	1182	1175
21.7013	1361	1369	1337	1138	1244	1177	1174	1214	1268	1205	1195
21.7218	1356	1335	1359	1201	1180	1164	1304	1197	1225	1287	1270
21.7423	1382	1309	1346	1195	1125	1195	1154	1243	1197	1284	1206
21.7627	1378	1395	1356	1270	1172	1190	1225	1209	1178	1219	1238
21.7832	1477	1285	1348	1203	1199	1150	1194	1217	1203	1172	1151
21.8037	1373	1343	1356	1153	1119	1193	1149	1204	1253	1255	1198
21.8241	1371	1406	1334	1237	1181	1198	1191	1144	1260	1221	1238
21.8446	1351	1407	1361	1151	1241	1222	1290	1265	1218	1203	1180
21.8651	1393	1395	1314	1173	1244	1215	1188	1164	1190	1197	1165
21.8855	1345	1340	1255	1198	1184	1146	1182	1237	1284	1171	1137
21.906	1328	1414	1313	1173	1181	1188	1148	1258	1261	1159	1249
21.9265	1353	1416	1342	1194	1133	1206	1226	1195	1260	1152	1199
21.9469	1372	1393	1325	1185	1164	1187	1188	1227	1150	1183	1202
21.9674	1322	1347	1369	1175	1226	1171	1114	1243	1242	1185	1221
21.9879	1454	1403	1353	1193	1168	1150	1220	1277	1233	1220	1243
22.0083	1362	1390	1368	1111	1188	1210	1145	1261	1237	1179	1174
22.0288	1422	1371	1358	1146	1211	1228	1236	1255	1201	1226	1263
22.0493	1372	1358	1365	1183	1183	1158	1199	1256	1232	1178	1198
22.0697	1376	1453	1366	1148	1185	1219	1170	1149	1237	1216	1190
22.0902	1403	1325	1317	1165	1238	1153	1203	1244	1227	1178	1163
22.1107	1300	1382	1391	1170	1173	1230	1201	1262	1194	1208	1195
22.1311	1334	1393	1355	1229	1201	1251	1184	1208	1228	1149	1157
22.1516	1383	1409	1365	1158	1238	1190	1154	1191	1201	1228	1221
22.1721	1354	1353	1277	1147	1175	1198	1246	1206	1224	1185	1186
22.1925	1382	1341	1388	1210	1191	1192	1154	1291	1196	1214	1184
22.213	1424	1393	1318	1160	1127	1204	1151	1229	1154	1185	1248
22.2335	1350	1394	1379	1201	1154	1169	1206	1145	1188	1235	1116
22.2539	1309	1359	1278	1165	1231	1257	1221	1230	1266	1206	1213
22.2744	1406	1395	1394	1119	1172	1265	1152	1211	1148	1161	1207
22.2949	1399	1395	1318	1197	1186	1191	1138	1170	1241	1231	1225
22.3153	1322	1353	1368	1207	1150	1172	1130	1260	1174	1207	1193
22.3358	1436	1354	1371	1194	1212	1181	1187	1243	1122	1211	1204
22.3563	1330	1326	1344	1239	1179	1179	1187	1207	1219	1142	1150
22.3768	1336	1408	1313	1161	1138	1194	1188	1221	1167	1207	1152
22.3972	1359	1440	1347	1139	1086	1191	1194	1213	1144	1171	1202
22.4177	1352	1362	1285	1220	1209	1195	1111	1159	1179	1140	1241
22.4382	1341	1355	1338	1171	1177	1194	1197	1173	1191	1168	1157
22.4586	1301	1337	1351	1164	1175	1167	1184	1233	1167	1192	1168
22.4791	1403	1379	1279	1199	1147	1177	1180	1222	1226	1223	1201
22.4995	1377	1374	1387	1152	1149	1166	1139	1154	1214	1160	1138
22.52	1399	1366	1305	1212	1178	1179	1175	1244	1150	1178	1244
22.5405	1405	1375	1340	1191	1195	1181	1237	1250	1191	1195	1191
22.5609	1340	1292	1303	1114	1088	1174	1180	1213	1203	1240	1206
22.5814	1398	1417	1349	1161	1235	1217	1116	1212	1197	1202	1164
22.6019	1262	1412	1397	1189	1196	1156	1156	1247	1189	1193	1183
22.6224	1373	1348	1451	1169	1219	1194	1179	1170	1205	1127	1183
22.6428	1323	1416	1331	1170	1155	1170	1179	1279	1243	1160	1205
22.6633	1360	1441	1417	1231	1133	1138	1181	1210	1269	1198	1204
22.6838	1334	1389	1368	1269	1164	1178	1167	1187	1170	1226	1201
22.7042	1408	1368	1394	1167	1174	1185	1241	1173	1245	1195	1190
22.7247	1389	1387	1320	1203	1121	1199	1267	1299	1236	1213	1248
22.7452	1371	1361	1340	1179	1217	1140	1193	1142	1227	1164	1137
22.7656	1291	1427	1353	1192	1105	1154	1227	1186	1170	1245	1103
22.7861	1366	1375	1379	1171	1204	1210	1156	1147	1206	1259	1190
22.8066	1307	1366	1365	1124	1186	1163	1241	1236	1174	1178	1176
22.827	1376	1377	1346	1215	1145	1189	1171	1187	1227	1207	1181
22.8475	1448	1374	1361	1160	1172	1197	1107	1209	1258	1259	1192
22.868	1407	1311	1314	1153	1110	1126	1183	1125	1238	1217	1159
22.8884	1324	1329	1364	1216	1178	1102	1142	1249	1150	1170	1175
22.9089	1290	1334	1310	1172	1137	1174	1187	1142	1222	1163	1190
22.9294	1381	1360	1401	1120	1149	1214	1153	1188	1208	1207	1159
22.9498	1338	1349	1352	1135	1175	1167	1188	1190	1195	1271	1233
22.9703	1365	1301	1276	1118	1066	1142	1228	1189	1216	1115	1227
22.9908	1258	1370	1382	1175	1123	1146	1160	1190	1224	1090	1188
23.0112	1368	1374	1360	1169	1150	1268	1193	1132	1235	1192	1212
23.0317	1403	1384	1342	1210	1197	1123	1161	1220	1141	1213	1163
23.0522	1334	1377	1347	1159	1148	1195	1218	1214	1137	1184	1127
23.0726	1378	1368	1419	1169	1164	1154	1159	1193	1192	1190	1209
23.0931	1413	1366	1342	1199	1164	1178	1179	1161	1191	1159	1218
23.1136	1341	1391	1287	1194	1168	1165	1170	1141	1126	1142	1195
23.134	1332	1350	1343	1173	1155	1148	1191	1198	1201	1262	1142
23.1545	1347	1373	1340	1238	1120	1204	1219	1205	1232	1198	1172
23.175	1358	1423	1409	1219	1215	1181	1084	1197	1191	1146	1190
23.1954	1364	1367	1346	1116	1172	1159	1196	1181	1181	1222	1200
23.2159	1420	1364	1346	1177	1218	1183	1192	1232	1195	1171	1172
23.2364	1385	1330	1351	1203	1154	1123	1163	1239	1172	1158	1229
23.2568	1386	1314	1336	1202	1214	1174	1134	1222	1168	1152	1239
23.2773	1358	1284	1342	1156	1213	1059	1176	1171	1187	1172	1140
23.2978	1371	1359	1326	1187	1129	1196	1164	1156	1206	1216	1200
23.3182	1408	1373	1367	1154	1162	1164	1244	1187	1215	1184	1189
23.3387	1399	1329	1391	1220	1222	1165	1147	1180	1176	1194	1156
23.3592	1345	1395	1302	1256	1224	1138	1120	1248	1236	1185	1169
23.3796	1351	1376	1336	1210	1197	1218	1192	1205	1206	1195	1214
23.4001	1290	1399	1286	1170	1141	1178	1200	1226	1204	1206	1120
23.4206	1327	1347	1307	1192	1146	1165	1187	1186	1232	1158	1193
23.441	1428	1355	1318	1237	1225	1137	1173	1153	1161	1186	1136
23.4615	1348	1282	1314	1172	1202	1173	1179	1222	1163	1102	1214
23.482	1318	1384	1328	1205	1109	1156	1176	1129	1169	1177	1211
23.5024	1402	1354	1369	1125	1198	1131	1167	1217	1217	1203	1221
23.5229	1301	1378	1373	1242	1210	1196	1199	1219	1236	1177	1163
23.5434	1406	1401	1325	1146	1124	1176	1168	1229	1142	1183	1194
23.5638	1387	1348	1311	1236	1238	1164	1182	1136	1177	1182	1119
23.5843	1415	1308	1325	1249	1122	1128	1181	1152	1190	1197	1152
23.6048	1357	1416	1260	1167	1164	1157	1215	1187	1204	1204	1182
23.6253	1342	1329	1294	1120	1169	1142	1183	1193	1189	1185	1209
23.6457	1377	1369	1348	1160	1193	1164	1170	1224	1146	1170	1232
23.6662	1356	1374	1385	1182	1230	1151	1135	1187	1195	1219	1216
23.6867	1426	1370	1405	1234	1227	1163	1168	1176	1148	1188	1129
23.7071	1400	1377	1324	1143	1132	1157	1139	1185	1120	1243	1101
23.7276	1408	1268	1312	1197	1131	1182	1145	1192	1209	1189	1155
23.748	1292	1345	1415	1148	1180	1171	1161	1200	1206	1130	1137
23.7685	1394	1387	1309	1191	1187	1093	1163	1197	1175	1212	1166
23.789	1365	1372	1347	1158	1206	1178	1194	1149	1127	1192	1148
23.8094	1344	1334	1346	1249	1185	1165	1181	1227	1212	1178	1222
23.8299	1340	1403	1405	1106	1157	1154	1178	1270	1174	1208	1177
23.8504	1407	1361	1331	1208	1189	1128	1136	1125	1185	1228	1194
23.8709	1368	1338	1411	1155	1174	1131	1121	1174	1206	1165	1206
23.8913	1354	1379	1325	1199	1171	1131	1162	1175	1141	1178	1153
23.9118	1384	1244	1346	1219	1209	1188	1149	1273	1125	1180	1165
23.9322	1458	1338	1308	1136	1118	1187	1193	1184	1174	1205	1171
23.9527	1386	1349	1336	1177	1120	1226	1181	1224	1187	1163	1189
23.9732	1306	1360	1336	1215	1169	1117	1125	1155	1209	1149	1158
23.9937	1309	1329	1308	1189	1198	1125	1160	1161	1160	1166	1162
24.0141	1407	1422	1350	1175	1155	1166	1197	1186	1147	1120	1204
24.0346	1325	1354	1345	1178	1140	1159	1143	1186	1251	1215	1175
24.0551	1323	1390	1312	1176	1203	1218	1124	1169	1146	1168	1155
24.0755	1371	1330	1418	1206	1177	1140	1177	1206	1174	1191	1143
24.096	1360	1403	1249	1155	1117	1181	1184	1190	1145	1137	1166
24.1165	1376	1327	1360	1230	1132	1223	1170	1252	1113	1185	1190
24.1369	1369	1281	1312	1216	1217	1183	1233	1148	1207	1170	1151
24.1574	1401	1354	1352	1151	1186	1118	1164	1175	1136	1170	1229
24.1779	1329	1406	1337	1086	1116	1200	1193	1151	1206	1188	1242
24.1983	1359	1348	1313	1148	1164	1157	1110	1267	1193	1202	1197
24.2188	1344	1386	1382	1163	1165	1210	1160	1152	1166	1208	1212
24.2393	1362	1393	1347	1118	1162	1223	1145	1205	1165	1185	1160
24.2597	1383	1388	1320	1131	1133	1151	1239	1217	1155	1235	1152
24.2802	1413	1393	1258	1180	1191	1175	1192	1226	1137	1231	1122
24.3007	1380	1331	1353	1180	1144	1244	1198	1198	1295	1209	1176
24.3211	1335	1391	1313	1145	1185	1111	1233	1203	1188	1204	1213
24.3416	1461	1316	1359	1201	1123	1136	1107	1180	1170	1165	1184
24.3621	1369	1359	1418	1206	1180	1184	1191	1169	1207	1235	1146
24.3825	1382	1382	1370	1145	1139	1135	1227	1229	1183	1177	1165
24.403	1389	1398	1361	1119	1130	1165	1228	1214	1271	1208	1176
24.4235	1363	1318	1354	1203	1148	1231	1174	1191	1139	1183	1159
24.4439	1417	1374	1365	1109	1197	1176	1229	1222	1173	1183	1166
24.4644	1382	1323	1316	1208	1172	1155	1149	1209	1217	1162	1184
24.4849	1376	1347	1378	1122	1179	1134	1141	1259	1190	1180	1168
24.5053	1392	1331	1368	1218	1120	1155	1169	1144	1154	1197	1156
24.5258	1379	1315	1361	1166	1118	1136	1122	1208	1145	1197	1132
24.5463	1429	1340	1344	1216	1168	1204	1134	1181	1188	1127	1245
24.5667	1420	1362	1336	1194	1200	1157	1198	1135	1173	1133	1197
24.5872	1392	1325	1299	1146	1139	1178	1167	1188	1196	1218	1195
24.6077	1381	1288	1310	1101	1177	1135	1197	1185	1206	1134	1124
24.6281	1509	1405	1376	1184	1155	1159	1228	1129	1217	1157	1194
24.6486	1492	1350	1325	1157	1178	1183	1197	1140	1139	1170	1131
24.6691	1540	1437	1295	1160	1126	1165	1160	1197	1193	1175	1151
24.6895	1603	1385	1311	1212	1164	1233	1160	1160	1201	1162	1183
24.71	1563	1442	1312	1170	1157	1193	1153	1213	1252	1235	1140
24.7305	1556	1471	1338	1233	1113	1214	1151	1161	1212	1139	1224
24.7509	1468	1324	1335	1224	1217	1137	1175	1176	1255	1160	1225
24.7714	1464	1383	1347	1159	1169	1126	1119	1212	1218	1174	1168
24.7919	1450	1418	1300	1155	1167	1182	1195	1222	1186	1116	1167
24.8123	1414	1432	1320	1140	1167	1151	1137	1255	1175	1232	1190
24.8328	1361	1387	1393	1173	1158	1178	1150	1238	1177	1193	1168
24.8533	1417	1299	1361	1155	1172	1137	1214	1234	1163	1234	1134
24.8738	1401	1384	1350	1190	1111	1163	1112	1185	1274	1160	1159
24.8942	1520	1413	1327	1193	1229	1165	1168	1180	1206	1162	1142
24.9147	1406	1338	1364	1107	1137	1137	1167	1220	1186	1235	1148
24.9352	1353	1345	1332	1174	1230	1149	1261	1189	1219	1160	1203
24.9556	1385	1406	1350	1212	1193	1251	1171	1240	1214	1179	1223
24.9761	1346	1350	1319	1203	1158	1157	1185	1173	1136	1192	1202
24.9965	1408	1351	1350	1243	1187	1165	1128	1188	1191	1210	1157
25.017	1400	1355	1352	1184	1192	1154	1149	1256	1167	1178	1126
25.0375	1341	1458	1381	1204	1188	1166	1150	1162	1246	1166	1175
25.058	1406	1375	1307	1198	1213	1226	1239	1189	1206	1161	1170
25.0784	1427	1380	1358	1189	1245	1152	1110	1165	1142	1212	1181
25.0989	1389	1475	1359	1186	1206	1160	1169	1206	1189	1145	1189
25.1194	1403	1347	1390	1224	1226	1185	1180	1169	1193	1176	1180
25.1398	1347	1379	1355	1225	1198	1199	1228	1197	1237	1164	1213
25.1603	1414	1369	1386	1200	1124	1161	1193	1156	1184	1230	1193
25.1807	1448	1379	1347	1207	1205	1209	1225	1152	1236	1250	1126
25.2012	1441	1376	1307	1216	1197	1218	1251	1244	1161	1205	1202
25.2217	1396	1393	1386	1148	1183	1148	1231	1222	1235	1204	1201
25.2422	1395	1428	1322	1148	1223	1133	1133	1196	1240	1209	1177
25.2626	1364	1344	1418	1227	1219	1175	1231	1213	1164	1201	1162
25.2831	1421	1408	1419	1254	1154	1228	1166	1193	1200	1217	1178
25.3036	1431	1435	1376	1207	1197	1220	1254	1209	1219	1161	1167
25.324	1412	1332	1330	1139	1195	1202	1199	1165	1173	1172	1211
25.3445	1390	1422	1326	1212	1147	1246	1205	1214	1219	1123	1236
25.365	1399	1425	1297	1207	1200	1166	1162	1251	1260	1219	1240
25.3854	1406	1365	1380	1222	1210	1190	1175	1232	1227	1168	1207
25.4059	1398	1464	1370	1211	1178	1159	1237	1320	1228	1202	1210
25.4264	1455	1399	1379	1285	1137	1270	1208	1168	1197	1201	1159
25.4468	1400	1327	1386	1273	1221	1227	1164	1170	1191	1249	1182
25.4673	1406	1420	1327	1212	1240	1170	1213	1215	1200	1207	1173
25.4878	1398	1425	1365	1207	1172	1149	1148	1163	1244	1202	1231
25.5082	1387	1371	1338	1172	1183	1207	1182	1174	1225	1215	1219
25.5287	1443	1342	1386	1199	1165	1198	1194	1161	1230	1201	1212
25.5492	1373	1309	1355	1232	1182	1141	1194	1245	1204	1227	1189
25.5696	1413	1348	1361	1224	1292	1200	1155	1211	1196	1249	1186
25.5901	1362	1338	1333	1223	1123	1129	1209	1233	1207	1190	1160
25.6106	1379	1341	1287	1210	1195	1180	1228	1188	1228	1194	1138
25.631	1427	1370	1413	1244	1261	1179	1253	1221	1209	1191	1262
25.6515	1334	1367	1385	1231	1202	1149	1200	1223	1207	1212	1195
25.672	1439	1448	1379	1231	1249	1226	1251	1294	1231	1263	1198
25.6924	1456	1381	1356	1301	1191	1204	1207	1197	1161	1206	1217
25.7129	1438	1352	1385	1270	1176	1168	1220	1215	1214	1189	1239
25.7334	1419	1446	1372	1150	1192	1170	1245	1253	1260	1219	1185
25.7538	1380	1444	1315	1219	1177	1189	1188	1184	1200	1206	1197
25.7743	1408	1439	1345	1197	1149	1178	1238	1212	1213	1190	1175
25.7948	1392	1284	1331	1193	1151	1205	1212	1234	1200	1163	1191
25.8152	1365	1414	1359	1205	1158	1175	1207	1204	1192	1185	1264
25.8357	1347	1342	1421	1222	1217	1176	1183	1228	1209	1219	1117
25.8562	1342	1389	1340	1182	1197	1192	1208	1213	1252	1196	1239
25.8766	1402	1346	1404	1273	1147	1234	1256	1259	1155	1206	1158
25.8971	1436	1394	1362	1249	1187	1252	1214	1221	1168	1193	1158
25.9176	1395	1402	1399	1166	1156	1221	1215	1209	1208	1180	1153
25.938	1342	1351	1423	1214	1166	1196	1234	1214	1217	1203	1227
25.9585	1407	1430	1358	1247	1186	1170	1226	1229	1270	1256	1255
25.979	1331	1435	1344	1232	1228	1126	1198	1185	1275	1202	1243
25.9994	1386	1383	1313	1192	1207	1182	1188	1261	1218	1285	1286
26.0199	1378	1411	1368	1208	1173	1235	1172	1187	1253	1221	1219
26.0404	1414	1361	1336	1215	1248	1231	1205	1182	1140	1264	1175
26.0608	1361	1387	1338	1293	1276	1257	1150	1238	1205	1173	1222
26.0813	1448	1460	1302	1205	1162	1158	1136	1224	1236	1249	1203
26.1018	1379	1391	1380	1326	1179	1252	1240	1297	1186	1232	1158
26.1222	1317	1479	1468	1238	1255	1265	1196	1247	1205	1164	1174
26.1427	1362	1349	1350	1169	1163	1209	1140	1235	1254	1261	1242
26.1632	1316	1400	1371	1194	1192	1243	1215	1234	1215	1211	1254
26.1837	1345	1423	1383	1233	1177	1180	1239	1181	1214	1175	1201
26.2041	1465	1486	1378	1282	1209	1255	1207	1211	1203	1221	1242
26.2246	1430	1391	1372	1188	1285	1246	1206	1299	1181	1227	1194
26.245	1336	1396	1335	1290	1144	1142	1172	1215	1274	1166	1203
26.2655	1346	1376	1299	1159	1213	1210	1133	1250	1279	1286	1214
26.286	1396	1390	1426	1161	1194	1137	1208	1180	1210	1187	1197
26.3065	1289	1449	1328	1257	1166	1254	1195	1218	1191	1220	1195
26.3269	1393	1345	1317	1218	1204	1195	1192	1269	1221	1215	1184
26.3474	1374	1396	1376	1267	1222	1203	1180	1238	1216	1217	1236
26.3679	1378	1325	1399	1164	1225	1188	1198	1212	1223	1240	1178
26.3883	1350	1392	1425	1230	1235	1216	1254	1192	1199	1213	1188
26.4088	1273	1363	1373	1230	1229	1257	1229	1224	1171	1213	1242
26.4292	1428	1363	1424	1312	1184	1205	1221	1187	1267	1242	1132
26.4497	1408	1276	1356	1224	1179	1255	1224	1256	1179	1252	1198
26.4702	1355	1370	1357	1212	1185	1202	1191	1248	1232	1234	1150
26.4906	1463	1374	1352	1162	1228	1269	1206	1189	1276	1292	1285
26.5111	1415	1399	1418	1251	1235	1275	1216	1185	1193	1240	1233
26.5316	1386	1349	1374	1253	1154	1175	1214	1214	1240	1250	1239
26.5521	1358	1366	1404	1234	1137	1210	1167	1187	1189	1200	1168
26.5725	1411	1447	1458	1164	1250	1211	1161	1200	1285	1227	1259
26.593	1412	1439	1345	1249	1285	1222	1188	1219	1169	1234	1204
26.6135	1404	1391	1340	1278	1204	1196	1165	1192	1156	1265	1199
26.6339	1367	1375	1380	1217	1215	1170	1188	1256	1295	1239	1281
26.6544	1370	1417	1428	1299	1274	1190	1205	1212	1273	1216	1239
26.6749	1341	1359	1382	1229	1247	1166	1202	1187	1196	1193	1212
26.6953	1372	1407	1356	1180	1177	1227	1259	1213	1212	1261	1168
26.7158	1335	1439	1372	1253	1214	1198	1233	1192	1195	1248	1184
26.7363	1319	1345	1412	1215	1224	1235	1245	1213	1294	1236	1247
26.7567	1416	1465	1370	1220	1193	1216	1253	1194	1242	1272	1211
26.7772	1404	1381	1360	1227	1248	1255	1137	1274	1184	1200	1195
26.7977	1372	1370	1409	1217	1191	1254	1259	1282	1210	1217	1200
26.8181	1373	1411	1396	1204	1162	1164	1222	1299	1241	1198	1175
26.8386	1436	1330	1366	1225	1260	1210	1172	1247	1219	1223	1258
26.8591	1375	1421	1418	1215	1213	1142	1166	1183	1218	1159	1215
26.8795	1362	1423	1354	1217	1225	1196	1207	1276	1220	1245	1195
26.9	1402	1363	1400	1192	1213	1216	1209	1270	1241	1234	1217
26.9205	1342	1362	1383	1206	1218	1229	1221	1233	1215	1223	1204
26.9409	1392	1356	1368	1231	1202	1189	1189	1208	1234	1245	1196
26.9614	1374	1424	1416	1235	1205	1189	1251	1207	1242	1195	1130
26.9819	1388	1397	1393	1251	1208	1190	1261	1239	1239	1181	1184
27.0023	1366	1434	1385	1253	1239	1210	1267	1284	1184	1235	1188
27.0228	1357	1406	1367	1224	1222	1227	1263	1226	1216	1229	1177
27.0433	1377	1410	1332	1252	1234	1220	1172	1183	1251	1227	1142
27.0637	1402	1350	1365	1210	1202	1272	1234	1240	1160	1257	1178
27.0842	1352	1417	1359	1278	1204	1166	1195	1201	1229	1194	1220
27.1047	1339	1391	1316	1195	1193	1209	1193	1251	1237	1198	1180
27.1251	1398	1358	1375	1212	1230	1249	1198	1263	1189	1233	1246
27.1456	1392	1441	1410	1214	1268	1265	1191	1175	1174	1181	1192
27.1661	1410	1369	1372	1247	1267	1193	1190	1181	1244	1204	1194
27.1865	1449	1331	1401	1242	1150	1238	1250	1322	1215	1209	1177
27.207	1394	1407	1372	1228	1199	1224	1199	1260	1231	1225	1198
27.2275	1441	1307	1386	1225	1220	1198	1231	1177	1222	1227	1224
27.2479	1328	1414	1322	1332	1230	1212	1242	1246	1262	1283	1236
27.2684	1393	1411	1360	1242	1219	1223	1307	1186	1210	1162	1170
27.2889	1395	1467	1362	1169	1241	1240	1137	1248	1184	1265	1179
27.3093	1412	1459	1371	1233	1270	1252	1195	1217	1249	1271	1188
27.3298	1386	1425	1456	1186	1240	1232	1245	1259	1198	1305	1218
27.3503	1380	1396	1407	1242	1202	1162	1198	1285	1210	1278	1222
27.3707	1441	1428	1343	1235	1230	1239	1222	1170	1279	1283	1234
27.3912	1375	1369	1440	1191	1294	1283	1210	1273	1232	1196	1178
27.4117	1410	1408	1313	1231	1243	1263	1219	1207	1265	1225	1255
27.4322	1377	1392	1459	1267	1194	1246	1253	1192	1197	1248	1231
27.4526	1422	1383	1384	1291	1183	1207	1220	1294	1228	1223	1194
27.4731	1417	1386	1387	1256	1270	1249	1203	1182	1211	1255	1205
27.4935	1401	1441	1407	1268	1211	1214	1276	1216	1269	1221	1203
27.514	1412	1363	1397	1200	1231	1196	1200	1186	1205	1190	1251
27.5345	1318	1429	1392	1182	1239	1221	1179	1242	1213	1156	1185
27.555	1457	1471	1382	1195	1239	1175	1132	1251	1226	1216	1239
27.5754	1354	1366	1369	1265	1202	1218	1234	1309	1277	1153	1329
27.5959	1387	1288	1440	1271	1254	1217	1238	1234	1238	1199	1208
27.6164	1398	1327	1371	1226	1168	1171	1217	1259	1188	1264	1189
27.6368	1402	1396	1390	1209	1245	1242	1209	1249	1235	1162	1234
27.6573	1395	1424	1384	1150	1167	1288	1246	1205	1181	1242	1231
27.6777	1449	1334	1384	1244	1228	1198	1270	1247	1269	1242	1176
27.6982	1419	1400	1356	1205	1285	1202	1169	1195	1236	1205	1233
27.7187	1383	1412	1353	1242	1196	1215	1191	1215	1289	1160	1193
27.7391	1439	1432	1355	1291	1253	1138	1237	1250	1259	1256	1204
27.7596	1387	1390	1377	1277	1221	1234	1201	1279	1230	1226	1200
27.7801	1382	1367	1391	1278	1294	1239	1238	1236	1224	1196	1294
27.8006	1432	1347	1416	1251	1204	1213	1272	1252	1286	1254	1175
27.821	1358	1380	1371	1275	1247	1229	1221	1239	1196	1252	1269
27.8415	1421	1460	1445	1261	1251	1144	1334	1235	1265	1215	1278
27.862	1398	1440	1323	1246	1209	1242	1208	1223	1281	1212	1256
27.8824	1304	1407	1377	1249	1313	1195	1240	1248	1233	1230	1221
27.9029	1450	1407	1383	1198	1264	1175	1223	1248	1231	1220	1217
27.9234	1451	1472	1407	1234	1252	1205	1227	1241	1217	1304	1242
27.9438	1378	1430	1354	1271	1261	1190	1241	1229	1195	1238	1243
27.9643	1377	1391	1425	1258	1241	1220	1240	1227	1221	1233	1213
27.9848	1353	1367	1358	1206	1284	1203	1219	1253	1251	1244	1197
28.0052	1394	1323	1338	1259	1225	1245	1137	1289	1204	1292	1224
28.0257	1428	1458	1338	1230	1215	1250	1190	1216	1277	1269	1229
28.0462	1464	1388	1397	1245	1219	1242	1233	1242	1183	1273	1223
28.0666	1394	1455	1383	1229	1250	1269	1164	1238	1213	1239	1213
28.0871	1428	1410	1343	1212	1235	1223	1203	1215	1282	1257	1224
28.1076	1379	1446	1450	1197	1245	1190	1197	1292	1188	1232	1246
28.128	1454	1485	1376	1224	1226	1187	1198	1219	1258	1199	1255
28.1485	1380	1353	1429	1230	1213	1202	1239	1255	1241	1223	1268
28.169	1375	1429	1314	1189	1182	1189	1242	1210	1297	1207	1272
28.1894	1450	1399	1385	1275	1239	1204	1184	1265	1264	1235	1197
28.2099	1393	1373	1339	1268	1203	1211	1248	1241	1218	1257	1236
28.2304	1453	1393	1401	1205	1188	1229	1284	1231	1248	1256	1198
28.2508	1357	1480	1457	1330	1261	1226	1284	1259	1276	1279	1204
28.2713	1378	1411	1452	1194	1272	1225	1246	1229	1250	1225	1203
28.2918	1395	1380	1419	1245	1264	1251	1209	1246	1251	1182	1217
28.3122	1392	1485	1422	1290	1288	1254	1235	1235	1273	1257	1200
28.3327	1433	1468	1422	1293	1275	1254	1284	1218	1279	1185	1223
28.3532	1360	1455	1458	1268	1225	1253	1296	1277	1265	1131	1288
28.3736	1485	1489	1426	1327	1246	1283	1246	1259	1216	1241	1238
28.3941	1406	1449	1382	1309	1302	1294	1285	1264	1267	1271	1202
28.4146	1462	1506	1475	1316	1276	1238	1220	1208	1259	1279	1267
28.435	1457	1468	1489	1218	1323	1276	1237	1184	1296	1247	1215
28.4555	1537	1519	1494	1321	1309	1339	1284	1267	1218	1210	1268
28.476	1526	1525	1571	1383	1297	1333	1230	1274	1250	1232	1227
28.4964	1529	1627	1536	1387	1341	1352	1226	1243	1293	1192	1196
28.5169	1539	1595	1593	1394	1282	1265	1344	1332	1260	1252	1180
28.5374	1566	1743	1661	1347	1331	1279	1273	1259	1260	1270	1237
28.5578	1570	1751	1722	1403	1331	1353	1349	1324	1290	1318	1323
28.5783	1683	1818	1821	1419	1432	1398	1319	1284	1341	1352	1333
28.5988	1723	1877	1844	1426	1442	1478	1449	1334	1326	1317	1349
28.6192	1830	1937	1877	1483	1520	1428	1390	1332	1326	1303	1345
28.6397	1914	2053	1989	1591	1507	1433	1445	1361	1354	1307	1309
28.6602	1939	1952	1875	1650	1563	1473	1498	1374	1287	1429	1306
28.6806	1936	2002	1880	1672	1578	1509	1429	1427	1382	1248	1281
28.7011	1863	1972	1798	1551	1490	1406	1390	1404	1310	1302	1307
28.7216	1821	1721	1764	1546	1529	1402	1444	1360	1368	1334	1302
28.742	1789	1799	1704	1514	1423	1352	1380	1324	1287	1324	1328
28.7625	1799	1640	1619	1485	1490	1407	1380	1351	1337	1346	1341
28.783	1657	1561	1478	1453	1404	1393	1283	1393	1342	1287	1209
28.8035	1519	1524	1476	1420	1388	1329	1315	1261	1297	1299	1235
28.8239	1535	1520	1531	1444	1321	1319	1242	1305	1265	1248	1326
28.8444	1534	1555	1513	1328	1314	1326	1259	1328	1269	1315	1256
28.8649	1524	1532	1439	1347	1328	1259	1328	1346	1233	1262	1224
28.8853	1414	1404	1417	1353	1342	1288	1311	1316	1276	1227	1219
28.9058	1406	1465	1399	1350	1272	1292	1209	1311	1300	1197	1234
28.9262	1471	1462	1439	1325	1348	1267	1241	1299	1277	1222	1209
28.9467	1455	1449	1428	1285	1267	1304	1232	1313	1298	1140	1252
28.9672	1459	1440	1451	1255	1189	1254	1264	1280	1247	1237	1261
28.9876	1415	1426	1421	1282	1337	1290	1257	1224	1203	1245	1150
29.0081	1405	1432	1423	1319	1277	1250	1204	1214	1160	1309	1212
29.0286	1396	1428	1367	1258	1262	1240	1252	1291	1234	1200	1285
29.0491	1389	1414	1438	1305	1254	1147	1272	1204	1235	1239	1241
29.0695	1381	1429	1438	1290	1247	1256	1231	1285	1302	1174	1265
29.09	1380	1376	1406	1317	1273	1264	1224	1271	1152	1181	1183
29.1105	1431	1478	1442	1242	1308	1229	1284	1275	1242	1187	1259
29.1309	1425	1436	1349	1265	1237	1311	1222	1245	1243	1194	1257
29.1514	1374	1433	1394	1319	1247	1184	1254	1279	1204	1240	1217
29.1719	1414	1327	1370	1262	1234	1160	1245	1296	1237	1254	1283
29.1923	1476	1365	1357	1208	1309	1254	1195	1252	1236	1240	1202
29.2128	1425	1460	1378	1295	1287	1359	1250	1242	1210	1251	1278
29.2333	1450	1446	1411	1266	1181	1264	1187	1213	1231	1245	1140
29.2537	1409	1443	1418	1282	1265	1210	1273	1180	1228	1251	1217
29.2742	1354	1374	1377	1259	1181	1251	1285	1237	1288	1250	1186
29.2947	1421	1462	1407	1181	1225	1240	1272	1275	1263	1163	1237
29.3151	1419	1441	1339	1292	1205	1228	1216	1195	1237	1239	1215
29.3356	1376	1466	1410	1156	1279	1248	1201	1172	1259	1248	1227
29.3561	1458	1405	1393	1258	1251	1176	1244	1239	1204	1199	1215
29.3765	1362	1371	1377	1296	1240	1271	1244	1291	1309	1214	1183
29.397	1406	1407	1452	1184	1259	1241	1210	1247	1240	1276	1337
29.4175	1374	1393	1370	1254	1250	1213	1256	1281	1284	1216	1217
29.4379	1431	1452	1424	1258	1298	1234	1270	1312	1208	1200	1214
29.4584	1353	1419	1425	1308	1262	1243	1301	1243	1285	1253	1243
29.4789	1428	1425	1381	1265	1257	1222	1210	1249	1255	1295	1239
29.4993	1386	1386	1381	1191	1269	1180	1318	1216	1250	1189	1242
29.5198	1388	1414	1426	1312	1268	1253	1207	1239	1279	1275	1269
29.5403	1362	1366	1398	1270	1319	1236	1285	1213	1275	1284	1200
29.5607	1382	1423	1367	1297	1228	1185	1265	1209	1251	1224	1246
29.5812	1396	1448	1415	1327	1296	1242	1271	1259	1328	1195	1196
29.6017	1374	1370	1408	1299	1314	1245	1239	1264	1196	1235	1289
29.6221	1382	1409	1343	1218	1255	1246	1248	1269	1209	1213	1304
29.6426	1445	1420	1407	1290	1341	1272	1275	1225	1216	1234	1223
29.6631	1384	1413	1424	1276	1321	1237	1264	1289	1183	1234	1174
29.6835	1365	1348	1348	1300	1312	1186	1292	1214	1282	1285	1290
29.704	1396	1457	1444	1298	1272	1239	1209	1285	1204	1232	1314
29.7245	1390	1490	1401	1293	1185	1301	1250	1237	1256	1255	1262
29.7449	1421	1406	1362	1298	1323	1298	1292	1241	1301	1208	1231
29.7654	1366	1433	1430	1295	1241	1255	1221	1247	1227	1236	1213
29.7859	1421	1371	1393	1292	1343	1231	1222	1236	1279	1206	1279
29.8063	1470	1373	1445	1248	1259	1268	1209	1321	1274	1273	1228
29.8268	1382	1450	1420	1290	1369	1217	1268	1244	1266	1217	1233
29.8473	1377	1429	1331	1284	1286	1241	1254	1304	1262	1263	1281
29.8677	1448	1481	1361	1259	1241	1208	1269	1246	1326	1246	1257
29.8882	1398	1416	1379	1292	1301	1289	1234	1247	1299	1253	1257
29.9087	1431	1382	1372	1284	1296	1259	1174	1221	1254	1257	1235
29.9291	1437	1430	1462	1308	1365	1332	1257	1277	1299	1244	1218
29.9496	1426	1545	1416	1340	1267	1297	1275	1258	1248	1318	1190
29.9701	1431	1422	1434	1302	1257	1306	1311	1323	1312	1285	1248
29.9905	1387	1446	1440	1285	1311	1255	1230	1289	1301	1326	1265
30.011	1444	1391	1474	1305	1258	1279	1250	1240	1258	1299	1221
30.0315	1407	1384	1443	1325	1274	1315	1287	1274	1283	1342	1259
30.052	1527	1468	1424	1280	1336	1273	1258	1327	1229	1365	1238
30.0724	1420	1442	1439	1317	1230	1210	1273	1301	1243	1243	1195
30.0929	1421	1469	1446	1324	1233	1255	1223	1271	1237	1317	1266
30.1134	1422	1539	1451	1242	1276	1260	1257	1298	1279	1267	1260
30.1338	1446	1483	1476	1183	1260	1256	1216	1248	1205	1282	1193
30.1543	1481	1461	1435	1283	1245	1259	1208	1308	1322	1298	1235
30.1747	1394	1479	1365	1317	1292	1209	1272	1295	1288	1317	1279
30.1952	1414	1465	1415	1307	1268	1280	1289	1268	1217	1335	1262
30.2157	1395	1402	1433	1306	1300	1249	1162	1288	1273	1262	1274
30.2361	1329	1384	1421	1311	1308	1318	1226	1298	1263	1297	1236
30.2566	1418	1380	1387	1299	1240	1297	1324	1291	1275	1238	1311
30.2771	1430	1381	1370	1353	1259	1284	1312	1321	1204	1285	1295
30.2976	1421	1431	1438	1283	1225	1257	1347	1321	1271	1342	1256
30.318	1414	1539	1434	1305	1264	1258	1298	1281	1281	1300	1278
30.3385	1371	1417	1383	1258	1218	1304	1239	1284	1292	1279	1277
30.359	1408	1408	1501	1332	1278	1254	1291	1267	1243	1226	1238
30.3794	1475	1390	1400	1276	1284	1247	1308	1317	1320	1296	1325
30.3999	1461	1436	1417	1312	1217	1320	1283	1258	1302	1326	1256
30.4204	1469	1467	1439	1351	1355	1258	1226	1248	1273	1238	1305
30.4408	1357	1507	1440	1406	1253	1311	1237	1257	1307	1289	1268
30.4613	1390	1474	1404	1287	1268	1294	1251	1283	1300	1268	1251
30.4818	1471	1464	1382	1343	1278	1328	1272	1310	1277	1266	1264
30.5022	1385	1458	1440	1248	1312	1294	1238	1342	1287	1261	1193
30.5227	1383	1446	1410	1357	1289	1354	1241	1307	1249	1348	1276
30.5432	1448	1535	1507	1268	1307	1326	1280	1306	1290	1267	1296
30.5636	1469	1559	1425	1269	1295	1293	1296	1339	1276	1316	1324
30.5841	1448	1439	1447	1278	1313	1291	1280	1289	1296	1290	1270
30.6046	1458	1420	1494	1358	1296	1347	1301	1282	1279	1284	1270
30.625	1527	1546	1519	1445	1275	1265	1276	1256	1315	1245	1216
30.6455	1553	1607	1519	1350	1326	1380	1258	1246	1280	1271	1242
30.666	1513	1549	1577	1347	1283	1248	1248	1407	1279	1312	1255
30.6864	1509	1553	1590	1376	1309	1318	1312	1299	1315	1314	1284
30.7069	1576	1667	1630	1388	1380	1353	1332	1399	1291	1304	1268
30.7274	1598	1590	1534	1492	1323	1377	1350	1350	1362	1341	1290
30.7478	1652	1720	1677	1384	1417	1368	1282	1356	1404	1297	1249
30.7683	1703	1766	1661	1478	1374	1366	1406	1386	1361	1381	1314
30.7888	1649	1643	1597	1425	1509	1390	1349	1315	1390	1305	1287
30.8092	1544	1577	1507	1446	1413	1397	1402	1354	1295	1353	1286
30.8297	1580	1654	1551	1426	1351	1393	1359	1368	1326	1304	1324
30.8502	1557	1565	1497	1446	1345	1349	1400	1329	1335	1360	1305
30.8706	1456	1512	1541	1326	1373	1295	1342	1337	1298	1334	1312
30.8911	1553	1484	1488	1330	1373	1402	1411	1356	1302	1274	1306
30.9116	1425	1549	1475	1337	1323	1297	1291	1394	1309	1298	1318
30.932	1493	1439	1471	1399	1262	1329	1276	1353	1228	1278	1296
30.9525	1536	1454	1456	1350	1301	1397	1286	1318	1316	1294	1253
30.973	1397	1454	1505	1292	1339	1318	1329	1330	1321	1323	1298
30.9934	1427	1427	1448	1380	1327	1282	1300	1334	1236	1276	1304
31.0139	1459	1480	1480	1314	1305	1310	1268	1265	1369	1317	1295
31.0344	1371	1421	1498	1367	1336	1306	1297	1326	1305	1285	1322
31.0548	1397	1479	1389	1377	1340	1298	1285	1296	1268	1213	1309
31.0753	1473	1398	1457	1388	1321	1305	1317	1363	1278	1313	1260
31.0958	1405	1397	1440	1276	1290	1338	1341	1287	1330	1283	1315
31.1162	1379	1477	1438	1332	1291	1310	1275	1340	1324	1242	1267
31.1367	1513	1421	1459	1305	1305	1286	1261	1333	1270	1276	1285
31.1572	1473	1419	1500	1320	1271	1289	1256	1338	1378	1285	1301
31.1776	1440	1433	1390	1281	1268	1319	1266	1319	1375	1252	1335
31.1981	1372	1408	1427	1245	1342	1322	1295	1289	1274	1254	1341
31.2186	1481	1388	1459	1324	1322	1296	1321	1281	1257	1289	1294
31.239	1360	1492	1424	1292	1241	1218	1345	1294	1286	1280	1283
31.2595	1413	1476	1437	1320	1278	1305	1299	1335	1287	1331	1332
31.28	1482	1433	1445	1321	1297	1245	1299	1303	1313	1272	1303
31.3004	1495	1522	1427	1302	1265	1240	1305	1335	1261	1316	1276
31.3209	1392	1495	1437	1333	1275	1340	1285	1237	1257	1280	1233
31.3414	1430	1381	1517	1357	1292	1287	1285	1402	1259	1364	1270
31.3619	1415	1477	1439	1324	1371	1279	1347	1305	1285	1316	1326
31.3823	1387	1435	1462	1330	1279	1291	1304	1300	1341	1272	1292
31.4028	1453	1522	1553	1345	1305	1312	1333	1318	1374	1296	1325
31.4232	1481	1564	1445	1288	1297	1347	1278	1334	1322	1359	1330
31.4437	1495	1500	1391	1319	1235	1278	1326	1344	1305	1361	1312
31.4642	1363	1454	1454	1294	1342	1307	1223	1243	1304	1337	1283
31.4846	1412	1434	1487	1316	1280	1277	1296	1274	1319	1372	1339
31.5051	1458	1473	1574	1302	1333	1314	1366	1287	1326	1326	1243
31.5256	1418	1462	1456	1345	1254	1278	1206	1278	1291	1286	1300
31.5461	1467	1526	1448	1274	1301	1294	1323	1321	1275	1308	1302
31.5665	1467	1487	1436	1349	1305	1316	1283	1313	1244	1263	1333
31.587	1468	1430	1456	1359	1374	1357	1351	1346	1281	1342	1333
31.6075	1486	1454	1357	1361	1333	1292	1362	1284	1305	1303	1296
31.6279	1478	1466	1434	1341	1310	1243	1293	1290	1336	1384	1285
31.6484	1482	1471	1412	1447	1309	1303	1291	1358	1311	1294	1256
31.6688	1450	1509	1465	1388	1325	1342	1297	1362	1372	1323	1328
31.6893	1460	1497	1485	1379	1353	1302	1337	1360	1299	1393	1329
31.7098	1439	1487	1534	1407	1288	1395	1283	1310	1316	1349	1304
31.7303	1441	1613	1469	1392	1269	1308	1285	1275	1284	1296	1342
31.7507	1462	1578	1478	1397	1354	1386	1267	1368	1347	1306	1361
31.7712	1522	1540	1537	1460	1341	1316	1311	1379	1291	1303	1300
31.7917	1497	1505	1526	1338	1327	1403	1305	1297	1395	1308	1294
31.8121	1483	1620	1516	1421	1385	1343	1278	1342	1374	1333	1321
31.8326	1506	1562	1544	1413	1369	1296	1384	1364	1329	1407	1311
31.8531	1468	1558	1584	1441	1439	1352	1407	1380	1378	1323	1324
31.8735	1530	1662	1657	1396	1402	1432	1276	1350	1355	1385	1344
31.894	1629	1647	1549	1456	1393	1358	1411	1407	1336	1308	1305
31.9145	1663	1658	1687	1446	1411	1391	1335	1349	1333	1333	1294
31.9349	1591	1653	1744	1534	1473	1428	1409	1432	1379	1436	1392
31.9554	1711	1804	1780	1487	1467	1469	1349	1365	1354	1445	1409
31.9759	1685	1868	1884	1541	1433	1502	1387	1450	1406	1433	1362
31.9963	1816	1978	1991	1587	1611	1545	1510	1435	1521	1422	1422
32.0168	1896	2147	2078	1696	1659	1634	1496	1518	1483	1451	1466
32.0373	1952	2300	2339	1749	1653	1665	1636	1493	1506	1501	1464
32.0577	2134	2457	2467	1896	1758	1737	1658	1599	1518	1457	1473
32.0782	2189	2590	2522	1826	1868	1836	1727	1626	1554	1574	1543
32.0987	2439	2582	2549	2050	1954	1828	1754	1644	1592	1519	1478
32.1191	2567	2549	2449	2003	1973	1804	1726	1644	1534	1500	1411
32.1396	2558	2477	2371	2025	1866	1786	1681	1595	1569	1521	1492
32.1601	2422	2409	2213	1983	1842	1784	1636	1546	1535	1521	1544
32.1805	2323	2287	2077	1952	1791	1727	1579	1531	1538	1445	1520
32.201	2241	2086	1972	1842	1844	1693	1541	1467	1477	1497	1366
32.2215	2174	2031	1922	1784	1727	1500	1570	1487	1432	1403	1399
32.2419	1999	1944	1879	1784	1597	1595	1445	1463	1433	1419	1319
32.2624	1842	1849	1793	1760	1640	1489	1446	1419	1374	1435	1414
32.2829	1797	1767	1730	1579	1546	1474	1391	1367	1368	1378	1397
32.3033	1755	1681	1725	1588	1512	1513	1325	1320	1388	1379	1342
32.3238	1667	1752	1660	1540	1456	1389	1359	1358	1375	1336	1361
32.3443	1677	1688	1645	1549	1377	1420	1395	1349	1340	1339	1385
32.3647	1602	1574	1604	1481	1437	1382	1410	1331	1354	1397	1339
32.3852	1565	1562	1625	1475	1486	1388	1379	1323	1301	1347	1325
32.4057	1636	1594	1527	1431	1435	1319	1315	1379	1361	1363	1329
32.4261	1572	1571	1605	1480	1371	1428	1373	1431	1350	1302	1337
32.4466	1509	1535	1462	1407	1397	1324	1348	1340	1341	1335	1326
32.4671	1541	1543	1550	1322	1427	1321	1385	1340	1339	1350	1260
32.4875	1554	1492	1580	1430	1429	1322	1341	1307	1323	1336	1264
32.508	1523	1520	1550	1371	1318	1364	1304	1336	1308	1346	1341
32.5285	1456	1496	1535	1364	1352	1409	1309	1390	1352	1377	1367
32.5489	1447	1484	1515	1407	1363	1307	1318	1341	1326	1325	1316
32.5694	1434	1509	1551	1370	1287	1338	1351	1353	1308	1234	1297
32.5899	1555	1571	1477	1364	1311	1337	1279	1356	1309	1365	1288
32.6103	1452	1540	1491	1403	1369	1257	1254	1260	1384	1278	1266
32.6308	1459	1495	1477	1368	1354	1341	1323	1310	1332	1345	1330
32.6513	1485	1513	1504	1390	1293	1386	1321	1322	1293	1310	1266
32.6718	1504	1466	1468	1422	1286	1317	1304	1339	1335	1334	1365
32.6922	1450	1516	1476	1397	1394	1292	1334	1255	1340	1384	1346
32.7127	1520	1473	1444	1357	1357	1300	1266	1310	1325	1325	1367
32.7332	1484	1450	1501	1333	1352	1337	1306	1373	1281	1298	1359
32.7536	1499	1459	1484	1339	1320	1337	1313	1304	1349	1309	1337
32.7741	1488	1492	1521	1400	1314	1265	1317	1318	1285	1305	1353
32.7946	1464	1496	1478	1321	1415	1305	1336	1361	1364	1332	1264
32.815	1539	1531	1447	1372	1325	1344	1334	1376	1299	1324	1318
32.8355	1503	1496	1475	1283	1322	1328	1329	1358	1305	1292	1334
32.8559	1524	1526	1410	1326	1383	1220	1339	1397	1320	1301	1319
32.8764	1491	1625	1503	1336	1362	1366	1335	1404	1313	1338	1254
32.8969	1550	1523	1430	1353	1349	1294	1321	1316	1392	1371	1299
32.9173	1505	1570	1475	1355	1342	1319	1328	1373	1250	1382	1310
32.9378	1490	1567	1462	1372	1390	1356	1271	1343	1336	1348	1338
32.9583	1536	1514	1504	1403	1328	1427	1360	1335	1368	1380	1324
32.9787	1497	1474	1424	1348	1346	1304	1321	1397	1371	1352	1230
32.9992	1458	1569	1448	1368	1317	1345	1311	1309	1383	1327	1324
33.0197	1528	1506	1475	1324	1321	1281	1317	1372	1358	1324	1322
33.0402	1576	1537	1444	1402	1330	1333	1283	1367	1342	1298	1368
33.0606	1414	1454	1455	1389	1358	1325	1329	1334	1296	1357	1260
33.0811	1601	1503	1476	1361	1338	1306	1338	1391	1350	1311	1364
33.1016	1553	1450	1525	1301	1374	1297	1359	1270	1354	1341	1387
33.122	1580	1546	1495	1370	1376	1357	1323	1340	1375	1358	1346
33.1425	1504	1404	1459	1375	1357	1337	1303	1353	1317	1308	1311
33.163	1506	1536	1428	1270	1335	1329	1325	1329	1344	1306	1400
33.1834	1538	1538	1543	1401	1334	1268	1315	1434	1306	1320	1340
33.2039	1552	1444	1483	1344	1314	1369	1386	1256	1341	1376	1330
33.2244	1573	1462	1491	1331	1298	1380	1338	1370	1316	1340	1388
33.2448	1517	1428	1496	1343	1356	1399	1347	1317	1453	1325	1343
33.2653	1577	1468	1503	1363	1374	1359	1395	1364	1349	1296	1359
33.2858	1549	1537	1479	1368	1295	1385	1346	1343	1379	1352	1345
33.3062	1529	1540	1421	1378	1347	1374	1326	1402	1317	1355	1346
33.3267	1532	1496	1462	1314	1281	1308	1391	1325	1370	1320	1262
33.3472	1603	1501	1445	1328	1256	1381	1343	1315	1409	1364	1402
33.3676	1569	1441	1486	1372	1316	1325	1365	1386	1374	1335	1296
33.3881	1529	1549	1475	1341	1271	1333	1360	1341	1388	1380	1350
33.4086	1607	1518	1481	1388	1305	1361	1312	1389	1416	1389	1339
33.429	1537	1511	1483	1339	1321	1359	1378	1333	1384	1371	1408
33.4495	1536	1528	1433	1400	1295	1350	1287	1338	1383	1384	1354
33.47	1599	1522	1475	1316	1361	1328	1358	1336	1405	1300	1370
33.4904	1560	1500	1536	1403	1322	1312	1304	1354	1361	1350	1369
33.5109	1539	1498	1405	1326	1328	1353	1407	1381	1371	1334	1337
33.5314	1510	1479	1422	1392	1380	1409	1351	1394	1382	1378	1362
33.5518	1634	1577	1459	1356	1384	1289	1374	1319	1376	1366	1326
33.5723	1553	1510	1538	1388	1308	1425	1384	1402	1392	1384	1381
33.5928	1559	1548	1486	1345	1357	1389	1416	1340	1398	1369	1372
33.6132	1566	1478	1416	1332	1343	1307	1358	1354	1344	1346	1409
33.6337	1508	1474	1513	1288	1278	1308	1354	1357	1364	1383	1371
33.6542	1559	1445	1370	1335	1435	1377	1335	1386	1360	1349	1329
33.6746	1566	1488	1383	1311	1351	1355	1342	1403	1434	1361	1321
33.6951	1554	1399	1429	1326	1329	1423	1350	1421	1419	1375	1336
33.7156	1533	1498	1410	1369	1317	1317	1371	1520	1410	1416	1284
33.736	1523	1450	1456	1395	1387	1348	1417	1398	1423	1366	1349
33.7565	1489	1473	1494	1391	1388	1364	1351	1459	1426	1480	1397
33.777	1481	1447	1407	1379	1325	1334	1347	1407	1447	1434	1323
33.7974	1432	1512	1446	1332	1452	1442	1322	1343	1349	1438	1405
33.8179	1443	1482	1534	1343	1374	1384	1347	1448	1404	1422	1378
33.8384	1471	1475	1451	1297	1397	1408	1359	1412	1406	1437	1497
33.8588	1455	1491	1484	1310	1354	1335	1304	1365	1363	1361	1421
33.8793	1564	1521	1451	1343	1337	1379	1364	1426	1470	1465	1417
33.8998	1492	1564	1453	1337	1348	1384	1387	1375	1445	1362	1431
33.9203	1473	1477	1451	1410	1339	1373	1446	1464	1440	1471	1374
33.9407	1456	1548	1454	1370	1415	1413	1410	1449	1444	1395	1381
33.9612	1466	1445	1475	1369	1329	1374	1432	1517	1460	1452	1413
33.9817	1498	1468	1475	1386	1327	1451	1426	1437	1413	1446	1490
34.0021	1505	1443	1518	1414	1391	1398	1469	1458	1491	1351	1510
34.0226	1524	1489	1534	1369	1364	1395	1404	1450	1450	1437	1480
34.0431	1504	1447	1458	1345	1411	1401	1472	1478	1416	1534	1526
34.0635	1514	1436	1495	1402	1338	1405	1495	1486	1454	1432	1411
34.084	1490	1536	1571	1348	1427	1394	1430	1516	1550	1474	1477
34.1044	1503	1455	1503	1435	1370	1452	1452	1459	1489	1442	1515
34.1249	1540	1499	1454	1341	1418	1445	1490	1479	1463	1458	1478
34.1454	1488	1515	1460	1414	1322	1426	1426	1510	1513	1499	1489
34.1658	1463	1513	1478	1358	1405	1385	1485	1463	1547	1469	1500
34.1863	1424	1443	1406	1364	1419	1403	1460	1565	1488	1557	1469
34.2068	1441	1467	1445	1401	1415	1483	1542	1576	1517	1519	1523
34.2272	1503	1455	1490	1422	1403	1473	1504	1562	1518	1596	1527
34.2477	1432	1374	1444	1411	1394	1448	1505	1563	1552	1538	1516
34.2682	1477	1429	1420	1423	1376	1405	1468	1527	1505	1689	1517
34.2886	1474	1490	1460	1348	1469	1497	1471	1561	1564	1568	1563
34.3091	1455	1532	1532	1388	1433	1500	1479	1500	1614	1525	1611
34.3296	1488	1445	1438	1437	1445	1441	1554	1606	1640	1637	1605
34.3501	1516	1395	1484	1423	1401	1450	1512	1664	1570	1631	1623
34.3705	1497	1486	1480	1444	1389	1531	1525	1607	1669	1678	1674
34.391	1474	1488	1427	1456	1460	1504	1566	1637	1676	1669	1603
34.4115	1533	1558	1522	1401	1454	1488	1636	1713	1695	1657	1672
34.4319	1507	1495	1536	1493	1539	1514	1579	1724	1661	1714	1741
34.4524	1473	1494	1517	1430	1489	1560	1652	1769	1713	1703	1676
34.4729	1545	1531	1477	1431	1482	1517	1671	1735	1716	1712	1627
34.4933	1570	1461	1502	1477	1563	1596	1576	1740	1738	1767	1703
34.5138	1543	1417	1505	1547	1553	1522	1698	1735	1745	1771	1740
34.5343	1495	1486	1454	1513	1502	1566	1591	1833	1896	1875	1828
34.5547	1478	1472	1548	1500	1557	1718	1767	1747	1871	1876	1863
34.5752	1541	1525	1484	1469	1485	1649	1801	1852	1919	1919	1883
34.5957	1516	1520	1565	1465	1536	1677	1676	1900	1858	1909	1974
34.6161	1529	1489	1452	1480	1536	1676	1724	1841	1970	2079	1953
34.6366	1466	1508	1420	1539	1490	1657	1751	1916	1938	1977	1981
34.6571	1464	1504	1465	1433	1509	1530	1708	1878	1958	1821	1945
34.6775	1538	1571	1540	1427	1529	1614	1750	1854	1961	1966	1993
34.698	1504	1469	1531	1430	1631	1616	1795	1905	1917	1968	1919
34.7185	1478	1504	1573	1465	1544	1797	1776	1929	1953	1864	2046
34.7389	1442	1473	1490	1475	1541	1649	1744	1795	1915	1908	1893
34.7594	1526	1440	1568	1392	1526	1618	1719	1827	1900	1938	1845
34.7799	1518	1568	1422	1487	1501	1573	1713	1890	1864	1889	1809
34.8003	1436	1458	1568	1474	1493	1585	1706	1740	1873	1823	1847
34.8208	1575	1495	1567	1441	1516	1548	1653	1778	1843	1768	1854
34.8413	1477	1516	1488	1542	1522	1544	1664	1725	1739	1760	1853
34.8617	1464	1484	1566	1422	1581	1603	1707	1761	1748	1828	1777
34.8822	1524	1554	1520	1491	1464	1489	1635	1739	1726	1712	1740
34.9027	1462	1495	1564	1466	1505	1602	1619	1709	1732	1739	1698
34.9231	1517	1621	1445	1478	1523	1488	1604	1722	1688	1694	1727
34.9436	1515	1518	1535	1459	1477	1489	1585	1597	1712	1680	1661
34.9641	1486	1506	1447	1448	1505	1504	1675	1660	1616	1661	1662
34.9845	1464	1495	1490	1489	1486	1487	1563	1537	1658	1668	1589
35.005	1523	1485	1553	1464	1555	1528	1593	1647	1684	1632	1618
35.0255	1503	1525	1535	1418	1458	1513	1505	1647	1639	1632	1596
35.0459	1548	1530	1491	1411	1375	1527	1582	1588	1584	1551	1604
35.0664	1620	1573	1501	1525	1495	1550	1551	1597	1620	1601	1580
35.0869	1465	1530	1442	1473	1476	1532	1509	1560	1506	1507	1594
35.1073	1582	1531	1478	1474	1524	1497	1509	1597	1548	1566	1666
35.1278	1487	1568	1525	1493	1423	1461	1505	1646	1527	1603	1500
35.1483	1559	1542	1593	1527	1464	1461	1474	1538	1512	1474	1486
35.1687	1495	1508	1485	1463	1503	1479	1479	1519	1461	1539	1492
35.1892	1506	1525	1452	1458	1469	1466	1481	1533	1466	1549	1502
35.2097	1546	1554	1568	1410	1420	1480	1452	1485	1460	1490	1449
35.2302	1583	1570	1582	1406	1423	1407	1485	1562	1533	1478	1487
35.2506	1489	1512	1516	1368	1416	1421	1440	1438	1494	1418	1494
35.2711	1528	1506	1461	1468	1431	1430	1429	1454	1502	1457	1465
35.2916	1497	1513	1532	1388	1413	1472	1356	1441	1377	1512	1407
35.312	1494	1554	1592	1442	1515	1419	1423	1448	1439	1430	1404
35.3325	1557	1472	1608	1431	1444	1470	1436	1446	1461	1404	1433
35.3529	1504	1524	1602	1399	1453	1434	1467	1433	1501	1446	1359
35.3734	1532	1586	1472	1506	1487	1418	1407	1435	1440	1461	1435
35.3939	1540	1601	1472	1472	1485	1425	1347	1433	1428	1374	1340
35.4143	1640	1649	1588	1497	1458	1390	1417	1428	1425	1387	1390
35.4348	1516	1498	1605	1426	1457	1486	1424	1432	1371	1450	1380
35.4553	1584	1567	1648	1430	1435	1483	1475	1449	1393	1433	1477
35.4757	1590	1571	1593	1476	1467	1403	1408	1412	1464	1415	1418
35.4962	1571	1586	1589	1452	1404	1421	1438	1444	1422	1363	1401
35.5167	1652	1591	1673	1510	1458	1489	1428	1410	1447	1407	1412
35.5371	1596	1738	1660	1548	1413	1470	1361	1412	1373	1443	1389
35.5576	1615	1682	1643	1532	1523	1451	1370	1366	1481	1373	1393
35.5781	1682	1765	1746	1583	1459	1507	1457	1380	1423	1384	1373
35.5986	1607	1744	1727	1482	1546	1488	1520	1489	1437	1396	1410
35.619	1717	1731	1863	1595	1579	1523	1495	1436	1398	1361	1413
35.6395	1740	1831	1800	1598	1492	1507	1485	1379	1385	1373	1394
35.66	1685	1879	1894	1605	1525	1492	1524	1520	1417	1406	1426
35.6804	1866	1958	2005	1581	1609	1523	1487	1413	1391	1460	1409
35.7009	1893	2010	1949	1718	1596	1602	1532	1508	1413	1427	1423
35.7214	1959	2216	2172	1710	1689	1591	1537	1476	1457	1441	1446
35.7418	2068	2248	2252	1786	1688	1690	1672	1535	1506	1432	1452
35.7623	2142	2432	2282	1806	1762	1709	1598	1521	1553	1526	1474
35.7828	2451	2715	2470	1976	1919	1784	1691	1568	1546	1500	1513
35.8032	2649	2828	2673	2097	1893	1875	1731	1594	1618	1555	1557
35.8237	2812	2990	2731	2127	2094	2002	1740	1678	1688	1583	1507
35.8442	2891	3069	2791	2289	2210	1961	1806	1804	1639	1720	1572
35.8646	2983	2893	2689	2313	2183	2007	1900	1732	1737	1659	1639
35.8851	2671	2639	2545	2328	2087	2012	1855	1735	1701	1679	1567
35.9056	2518	2645	2346	2223	2105	1948	1707	1636	1614	1638	1560
35.926	2410	2466	2364	2089	1938	1947	1672	1682	1620	1633	1606
35.9465	2329	2365	2243	2084	1876	1779	1690	1581	1614	1542	1518
35.967	2249	2211	2039	2029	1882	1782	1644	1611	1610	1510	1487
35.9874	2043	2112	1944	1969	1803	1622	1606	1499	1530	1454	1474
36.0079	1928	1885	1776	1846	1602	1594	1561	1534	1482	1387	1381
36.0284	1868	1833	1843	1740	1594	1611	1482	1497	1423	1400	1398
36.0488	1759	1783	1776	1609	1616	1571	1456	1421	1411	1457	1354
36.0693	1696	1734	1693	1598	1628	1514	1457	1394	1404	1409	1440
36.0898	1640	1759	1796	1621	1511	1513	1482	1388	1469	1404	1398
36.1102	1738	1684	1752	1585	1450	1461	1372	1481	1361	1325	1318
36.1307	1713	1658	1651	1587	1513	1467	1373	1429	1373	1385	1389
36.1512	1687	1702	1671	1531	1488	1437	1424	1458	1389	1395	1357
36.1716	1679	1595	1756	1600	1480	1498	1452	1449	1399	1380	1350
36.1921	1576	1730	1660	1581	1510	1452	1490	1430	1392	1379	1389
36.2126	1662	1767	1750	1553	1538	1517	1383	1424	1380	1401	1441
36.233	1744	1753	1692	1547	1507	1567	1488	1377	1415	1392	1381
36.2535	1726	1785	1680	1580	1541	1533	1513	1516	1430	1451	1454
36.274	1710	1680	1696	1524	1478	1500	1451	1422	1387	1366	1338
36.2944	1638	1640	1600	1583	1523	1442	1343	1410	1451	1380	1447
36.3149	1659	1684	1641	1519	1493	1420	1381	1412	1419	1393	1376
36.3354	1634	1663	1582	1491	1479	1471	1369	1397	1320	1408	1329
36.3558	1663	1549	1571	1545	1409	1394	1373	1433	1430	1332	1342
36.3763	1614	1629	1527	1432	1439	1437	1369	1341	1387	1318	1366
36.3968	1555	1611	1542	1524	1441	1386	1388	1286	1351	1356	1348
36.4172	1547	1560	1556	1371	1440	1395	1353	1298	1342	1348	1318
36.4377	1491	1512	1500	1377	1397	1397	1327	1329	1389	1336	1326
36.4582	1581	1489	1540	1448	1392	1380	1356	1318	1283	1318	1314
36.4786	1556	1489	1518	1358	1350	1429	1284	1288	1400	1325	1356
36.4991	1518	1514	1548	1385	1269	1358	1331	1278	1364	1299	1328
36.5196	1474	1562	1517	1332	1432	1319	1329	1335	1339	1324	1285
36.5401	1487	1446	1525	1348	1460	1319	1279	1365	1330	1303	1314
36.5605	1505	1473	1405	1358	1328	1373	1335	1321	1325	1359	1342
36.581	1503	1499	1512	1352	1298	1353	1311	1318	1363	1313	1342
36.6014	1473	1427	1513	1402	1295	1354	1356	1337	1317	1272	1315
36.6219	1448	1478	1417	1359	1312	1291	1312	1371	1270	1302	1331
36.6424	1433	1411	1505	1380	1324	1347	1253	1351	1281	1307	1280
36.6628	1473	1423	1347	1338	1336	1346	1323	1295	1389	1312	1328
36.6833	1502	1460	1442	1373	1377	1277	1301	1320	1344	1323	1287
36.7038	1434	1487	1517	1368	1395	1249	1320	1365	1298	1280	1255
36.7242	1459	1434	1538	1367	1344	1398	1354	1316	1332	1334	1384
36.7447	1508	1400	1475	1361	1330	1285	1307	1281	1334	1308	1291
36.7652	1470	1449	1416	1285	1268	1256	1293	1330	1293	1312	1293
36.7856	1388	1405	1442	1370	1348	1362	1288	1379	1356	1303	1273
36.8061	1507	1444	1448	1402	1304	1259	1300	1285	1343	1306	1316
36.8266	1496	1444	1458	1311	1341	1380	1305	1305	1315	1303	1268
36.8471	1554	1462	1432	1374	1315	1303	1302	1259	1313	1357	1275
36.8675	1526	1488	1481	1373	1337	1326	1328	1268	1262	1291	1257
36.888	1465	1396	1496	1333	1341	1339	1258	1324	1351	1317	1339
36.9085	1434	1473	1467	1312	1425	1327	1297	1295	1326	1276	1335
36.9289	1458	1488	1416	1316	1299	1341	1296	1338	1309	1292	1342
36.9494	1516	1372	1396	1312	1324	1323	1263	1314	1368	1352	1337
36.9699	1472	1415	1465	1383	1269	1429	1348	1339	1288	1332	1304
36.9903	1424	1368	1430	1306	1297	1363	1319	1309	1338	1300	1382
37.0108	1497	1448	1368	1320	1281	1315	1336	1269	1345	1309	1332
37.0313	1471	1474	1456	1379	1269	1293	1303	1286	1310	1337	1287
37.0517	1447	1465	1380	1339	1323	1321	1280	1328	1328	1393	1318
37.0722	1542	1405	1463	1298	1352	1308	1323	1272	1363	1242	1362
37.0927	1541	1454	1433	1405	1370	1342	1311	1368	1320	1398	1278
37.1131	1505	1455	1422	1339	1310	1295	1301	1301	1274	1340	1238
37.1336	1511	1534	1356	1335	1313	1362	1280	1283	1336	1312	1259
37.1541	1446	1513	1425	1347	1320	1297	1259	1345	1303	1285	1255
37.1745	1609	1475	1441	1322	1290	1310	1320	1321	1308	1373	1285
37.195	1472	1467	1459	1377	1302	1268	1335	1363	1305	1364	1294
37.2155	1524	1458	1396	1364	1346	1258	1354	1302	1305	1294	1276
37.2359	1474	1457	1451	1338	1303	1306	1238	1325	1379	1297	1261
37.2564	1443	1481	1431	1426	1337	1309	1293	1344	1323	1334	1355
37.2769	1460	1543	1483	1444	1338	1309	1289	1367	1369	1416	1360
37.2973	1544	1435	1419	1352	1311	1385	1320	1287	1360	1374	1281
37.3178	1524	1489	1454	1336	1321	1310	1359	1331	1345	1346	1319
37.3383	1495	1589	1439	1355	1325	1313	1308	1350	1323	1308	1281
37.3587	1544	1480	1479	1337	1333	1324	1279	1305	1405	1262	1319
37.3792	1484	1499	1495	1336	1330	1289	1270	1351	1381	1262	1301
37.3997	1479	1486	1383	1320	1348	1293	1280	1311	1338	1243	1275
37.4201	1534	1490	1407	1292	1249	1299	1315	1350	1367	1363	1349
37.4406	1549	1449	1419	1298	1403	1308	1373	1362	1306	1239	1289
37.4611	1505	1490	1451	1295	1360	1251	1253	1332	1316	1289	1269
37.4815	1512	1445	1475	1369	1312	1375	1278	1366	1308	1360	1231
37.502	1489	1521	1406	1362	1272	1328	1317	1346	1304	1297	1280
37.5225	1589	1516	1522	1382	1332	1311	1350	1333	1332	1284	1319
37.5429	1515	1429	1451	1357	1282	1311	1357	1359	1237	1315	1311
37.5634	1546	1567	1473	1330	1365	1348	1396	1385	1322	1330	1289
37.5839	1567	1536	1453	1353	1377	1348	1351	1292	1300	1331	1304
37.6043	1581	1547	1496	1356	1365	1298	1329	1404	1328	1345	1243
37.6248	1636	1497	1520	1315	1366	1362	1415	1374	1361	1358	1414
37.6453	1615	1544	1542	1410	1315	1384	1380	1362	1378	1328	1305
37.6657	1461	1551	1609	1400	1356	1326	1372	1393	1337	1340	1275
37.6862	1535	1576	1571	1429	1434	1370	1328	1348	1366	1318	1290
37.7067	1585	1636	1585	1401	1403	1411	1424	1340	1391	1324	1420
37.7271	1559	1688	1635	1481	1423	1407	1366	1413	1372	1388	1348
37.7476	1584	1659	1667	1463	1426	1450	1467	1423	1282	1284	1393
37.7681	1693	1739	1688	1510	1378	1440	1413	1426	1378	1356	1338
37.7886	1738	1733	1660	1531	1465	1423	1427	1358	1386	1327	1347
37.809	1669	1723	1636	1545	1408	1418	1434	1406	1330	1394	1314
37.8295	1778	1704	1665	1538	1432	1397	1374	1428	1385	1340	1319
37.8499	1792	1761	1658	1503	1483	1386	1363	1366	1362	1317	1300
37.8704	1662	1634	1621	1516	1435	1408	1421	1407	1338	1341	1301
37.8909	1703	1713	1616	1425	1395	1336	1346	1416	1329	1358	1338
37.9113	1598	1558	1538	1438	1432	1330	1361	1324	1389	1297	1371
37.9318	1641	1587	1461	1424	1334	1395	1407	1296	1321	1333	1421
37.9523	1661	1529	1530	1405	1346	1336	1302	1317	1344	1272	1333
37.9727	1573	1598	1475	1408	1317	1363	1347	1331	1332	1265	1332
37.9932	1503	1517	1416	1445	1396	1311	1331	1333	1325	1387	1315
38.0137	1498	1521	1511	1327	1294	1388	1326	1327	1313	1322	1309
38.0341	1505	1491	1394	1451	1338	1321	1294	1419	1346	1315	1334
38.0546	1530	1462	1433	1421	1336	1295	1358	1357	1330	1347	1321
38.0751	1562	1471	1457	1339	1379	1370	1404	1313	1346	1308	1357
38.0956	1460	1485	1379	1424	1365	1330	1348	1324	1376	1377	1312
38.116	1496	1494	1475	1377	1379	1296	1376	1355	1368	1317	1313
38.1365	1444	1469	1416	1378	1357	1330	1334	1328	1318	1329	1278
38.157	1479	1453	1429	1330	1345	1330	1318	1353	1327	1323	1319
38.1774	1457	1429	1466	1348	1314	1337	1306	1333	1325	1322	1298
38.1979	1490	1445	1409	1380	1399	1314	1342	1362	1336	1299	1318
38.2184	1412	1454	1399	1390	1374	1312	1346	1331	1356	1348	1261
38.2388	1457	1517	1423	1397	1309	1395	1281	1375	1310	1291	1269
38.2593	1449	1382	1438	1324	1264	1321	1312	1306	1312	1332	1324
38.2798	1466	1429	1389	1356	1331	1338	1292	1301	1323	1322	1334
38.3002	1428	1430	1380	1338	1342	1341	1370	1324	1352	1380	1332
38.3207	1364	1344	1424	1276	1247	1321	1311	1385	1400	1379	1333
38.3412	1379	1400	1411	1370	1350	1373	1313	1329	1277	1351	1321
38.3616	1464	1409	1360	1315	1267	1312	1315	1353	1304	1336	1280
38.3821	1373	1373	1442	1309	1302	1349	1365	1361	1324	1305	1296
38.4026	1383	1419	1436	1388	1328	1335	1413	1354	1279	1366	1347
38.423	1351	1378	1462	1381	1292	1305	1342	1346	1328	1322	1329
38.4435	1444	1371	1364	1302	1347	1383	1298	1366	1340	1369	1312
38.464	1476	1399	1450	1378	1337	1367	1327	1353	1331	1296	1366
38.4844	1411	1462	1353	1284	1287	1321	1252	1438	1368	1312	1268
38.5049	1363	1424	1378	1341	1297	1316	1340	1364	1357	1329	1264
38.5254	1382	1346	1358	1377	1344	1297	1358	1370	1349	1357	1292
38.5458	1369	1330	1378	1296	1319	1292	1346	1390	1340	1323	1311
38.5663	1387	1341	1425	1306	1304	1349	1313	1348	1383	1376	1320
38.5868	1359	1384	1486	1374	1340	1431	1400	1392	1438	1344	1349
38.6072	1358	1369	1469	1307	1361	1392	1329	1344	1299	1343	1350
38.6277	1340	1418	1396	1312	1330	1297	1355	1411	1446	1359	1322
38.6482	1314	1448	1430	1296	1322	1412	1324	1363	1349	1335	1285
38.6686	1386	1390	1428	1316	1407	1316	1358	1348	1380	1334	1303
38.6891	1388	1386	1410	1341	1365	1389	1349	1366	1332	1383	1297
38.7096	1384	1415	1430	1322	1383	1305	1296	1382	1339	1353	1330
38.73	1409	1338	1473	1334	1398	1390	1348	1398	1374	1378	1288
38.7505	1375	1333	1415	1379	1387	1312	1382	1412	1358	1344	1313
38.771	1370	1376	1344	1324	1284	1359	1377	1424	1426	1402	1301
38.7914	1413	1407	1388	1367	1334	1349	1378	1450	1347	1402	1332
38.8119	1402	1420	1436	1396	1383	1419	1334	1374	1407	1419	1345
38.8324	1404	1445	1461	1349	1383	1365	1360	1373	1410	1382	1365
38.8528	1393	1354	1371	1419	1359	1318	1408	1381	1395	1385	1372
38.8733	1326	1397	1408	1358	1326	1353	1353	1363	1377	1358	1374
38.8938	1402	1370	1414	1388	1371	1337	1420	1371	1423	1425	1415
38.9142	1427	1391	1423	1340	1345	1407	1336	1320	1423	1400	1387
38.9347	1347	1388	1380	1399	1346	1352	1311	1419	1424	1415	1376
38.9552	1365	1358	1409	1428	1356	1356	1373	1468	1426	1409	1378
38.9756	1398	1337	1426	1320	1383	1304	1345	1403	1351	1443	1396
38.9961	1383	1340	1438	1435	1386	1342	1419	1392	1450	1378	1412
39.0166	1370	1389	1458	1445	1371	1373	1450	1385	1375	1443	1368
39.037	1348	1398	1389	1333	1449	1400	1393	1412	1441	1435	1380
39.0575	1359	1514	1372	1320	1370	1358	1391	1431	1418	1384	1394
39.078	1342	1424	1421	1361	1336	1402	1402	1368	1444	1375	1369
39.0984	1332	1307	1410	1269	1415	1381	1408	1403	1395	1368	1406
39.1189	1355	1371	1428	1356	1405	1334	1396	1427	1435	1398	1374
39.1394	1340	1391	1439	1372	1418	1407	1466	1372	1379	1440	1418
39.1598	1412	1399	1437	1353	1295	1443	1394	1405	1468	1454	1423
39.1803	1341	1404	1381	1416	1324	1457	1433	1460	1443	1439	1475
39.2008	1372	1405	1487	1380	1331	1380	1426	1424	1374	1456	1408
39.2212	1359	1338	1479	1342	1352	1354	1425	1513	1440	1452	1373
39.2417	1366	1405	1418	1359	1445	1365	1340	1445	1442	1407	1436
39.2622	1329	1350	1512	1330	1391	1379	1421	1442	1445	1456	1433
39.2826	1331	1409	1422	1417	1391	1439	1465	1445	1445	1462	1419
39.3031	1370	1379	1460	1354	1408	1419	1467	1501	1507	1445	1471
39.3236	1319	1424	1453	1431	1397	1446	1473	1503	1526	1459	1410
39.3441	1339	1388	1399	1407	1400	1394	1469	1535	1487	1465	1405
39.3645	1320	1327	1457	1327	1409	1472	1414	1510	1568	1469	1487
39.385	1346	1432	1485	1453	1399	1433	1469	1540	1547	1441	1514
39.4055	1364	1379	1465	1323	1399	1399	1474	1518	1486	1469	1516
39.4259	1380	1375	1449	1441	1436	1398	1449	1537	1551	1546	1525
39.4464	1391	1373	1392	1429	1451	1406	1510	1520	1546	1506	1510
39.4669	1356	1372	1428	1403	1426	1451	1536	1500	1572	1579	1540
39.4873	1287	1359	1404	1331	1462	1490	1543	1547	1507	1484	1529
39.5078	1302	1395	1486	1410	1465	1468	1469	1559	1544	1571	1512
39.5283	1321	1369	1364	1428	1423	1477	1582	1575	1485	1536	1530
39.5487	1308	1370	1426	1393	1376	1528	1479	1502	1514	1571	1526
39.5692	1334	1343	1428	1445	1486	1509	1516	1616	1508	1622	1639
39.5897	1316	1401	1385	1482	1454	1452	1593	1587	1559	1628	1625
39.6101	1307	1383	1484	1391	1436	1460	1587	1606	1544	1537	1547
39.6306	1382	1464	1473	1399	1533	1592	1469	1657	1592	1577	1615
39.6511	1351	1394	1430	1421	1450	1475	1570	1657	1623	1689	1634
39.6715	1304	1365	1401	1536	1504	1491	1602	1688	1594	1590	1651
39.692	1318	1413	1468	1518	1467	1503	1566	1646	1694	1677	1603
39.7125	1307	1381	1357	1430	1459	1588	1605	1589	1711	1630	1621
39.7329	1356	1332	1400	1460	1403	1537	1667	1682	1661	1709	1698
39.7534	1276	1377	1501	1444	1471	1542	1510	1636	1724	1733	1573
39.7739	1383	1358	1447	1461	1545	1593	1599	1666	1656	1701	1746
39.7943	1335	1361	1403	1428	1545	1571	1633	1692	1726	1724	1767
39.8148	1321	1395	1423	1447	1518	1597	1630	1689	1775	1690	1800
39.8353	1348	1300	1447	1520	1528	1587	1652	1623	1809	1743	1745
39.8557	1385	1360	1483	1476	1479	1614	1690	1789	1851	1818	1814
39.8762	1305	1354	1459	1480	1569	1650	1695	1773	1791	1846	1772
39.8967	1352	1404	1511	1469	1576	1648	1702	1833	1797	1860	1784
39.9171	1326	1354	1425	1492	1542	1610	1747	1778	1857	1893	1751
39.9376	1353	1334	1436	1479	1551	1635	1728	1825	1852	1860	1834
39.9581	1364	1442	1440	1416	1619	1669	1708	1874	1844	1902	1861
39.9785	1384	1421	1372	1476	1576	1681	1726	1913	1927	1922	1848
39.999	1329	1368	1395	1465	1628	1699	1744	1826	1963	1921	1839
40.0195	1318	1424	1398	1534	1572	1771	1828	1888	1889	1965	1931
40.0399	1345	1400	1516	1512	1526	1729	1800	1912	1943	2012	1913
40.0604	1381	1366	1470	1509	1592	1708	1792	1949	1990	1972	1999
40.0809	1359	1386	1417	1456	1570	1728	1837	1979	2032	2009	1969
40.1013	1312	1378	1487	1500	1511	1699	1828	1933	2066	2016	2002
40.1218	1357	1389	1480	1448	1603	1742	1851	2008	2026	2159	2100
40.1423	1327	1362	1399	1523	1658	1726	1866	2083	2024	2098	2131
40.1627	1340	1396	1426	1498	1535	1762	1917	2031	2138	2112	2055
40.1832	1276	1385	1379	1497	1581	1769	1985	2093	2152	2197	2168
40.2037	1333	1401	1424	1547	1626	1771	1927	2111	2234	2139	2215
40.2241	1367	1432	1378	1466	1660	1778	1891	2158	2218	2193	2197
40.2446	1324	1345	1430	1532	1687	1745	1927	2111	2184	2322	2234
40.2651	1300	1355	1491	1502	1664	1727	1925	2217	2257	2254	2379
40.2855	1366	1383	1447	1512	1595	1761	1962	2265	2307	2329	2286
40.306	1443	1406	1450	1487	1653	1803	1948	2248	2206	2413	2339
40.3265	1287	1340	1478	1507	1580	1789	2059	2146	2319	2320	2236
40.3469	1402	1416	1463	1446	1582	1723	1922	2201	2204	2353	2263
40.3674	1328	1380	1401	1445	1693	1719	1930	2127	2182	2276	2241
40.3879	1400	1356	1420	1466	1670	1776	2001	2110	2312	2198	2223
40.4083	1352	1342	1446	1587	1521	1714	1905	2058	2039	2245	2145
40.4288	1394	1389	1427	1528	1664	1706	1880	2156	2181	2159	2126
40.4493	1367	1316	1362	1542	1591	1680	1879	2086	2078	2141	2180
40.4697	1361	1380	1406	1473	1598	1727	1882	2015	2178	2156	2104
40.4902	1391	1380	1421	1498	1580	1742	1807	1998	2034	2020	2159
40.5107	1366	1355	1470	1427	1617	1706	1866	2055	2028	2069	2054
40.5311	1330	1381	1485	1460	1535	1699	1807	1896	2009	1960	1966
40.5516	1372	1354	1421	1428	1551	1705	1825	1930	1941	1983	2027
40.5721	1369	1384	1454	1510	1539	1682	1812	1949	1951	1959	2050
40.5926	1365	1371	1405	1475	1475	1676	1756	1975	2038	1976	1874
40.613	1425	1427	1441	1458	1550	1567	1737	1892	1904	1991	1882
40.6335	1332	1329	1371	1421	1551	1681	1748	1898	1879	1886	1919
40.654	1366	1353	1444	1475	1457	1593	1814	1953	1863	1985	1793
40.6744	1363	1335	1489	1421	1533	1650	1753	1938	1863	1823	1807
40.6949	1421	1414	1516	1463	1601	1618	1653	1835	1789	1744	1828
40.7154	1332	1347	1441	1415	1556	1640	1679	1828	1887	1880	1809
40.7358	1389	1372	1379	1455	1486	1594	1712	1719	1854	1856	1799
40.7563	1390	1416	1486	1467	1556	1597	1675	1702	1823	1795	1789
40.7768	1431	1365	1457	1412	1509	1579	1674	1801	1715	1850	1763
40.7972	1361	1390	1376	1462	1523	1442	1642	1766	1643	1731	1722
40.8177	1273	1357	1450	1433	1527	1545	1653	1708	1779	1719	1760
40.8382	1349	1283	1392	1393	1492	1508	1555	1723	1692	1699	1700
40.8586	1292	1401	1459	1457	1439	1543	1685	1685	1737	1644	1693
40.8791	1362	1436	1475	1332	1442	1539	1561	1673	1621	1677	1726
40.8996	1384	1439	1465	1407	1464	1509	1593	1647	1671	1661	1581
40.92	1335	1316	1441	1405	1452	1493	1600	1675	1666	1734	1689
40.9405	1382	1388	1447	1458	1378	1534	1591	1637	1669	1664	1606
40.961	1402	1404	1415	1398	1458	1511	1571	1615	1667	1651	1563
40.9814	1399	1377	1371	1411	1477	1579	1559	1617	1648	1680	1628
41.0019	1356	1417	1422	1404	1433	1512	1562	1659	1631	1632	1613
41.0224	1336	1386	1409	1376	1460	1551	1563	1606	1579	1569	1632
41.0428	1366	1411	1457	1507	1490	1559	1502	1595	1614	1664	1615
41.0633	1403	1409	1403	1417	1471	1409	1489	1594	1541	1544	1626
41.0838	1320	1428	1444	1428	1412	1476	1588	1578	1649	1563	1548
41.1042	1317	1353	1365	1409	1368	1491	1501	1564	1610	1540	1609
41.1247	1358	1406	1456	1405	1389	1545	1541	1538	1535	1609	1504
41.1452	1380	1365	1486	1366	1462	1486	1493	1567	1547	1606	1520
41.1656	1402	1396	1401	1430	1450	1374	1578	1519	1554	1594	1579
41.1861	1381	1296	1487	1426	1397	1409	1487	1548	1557	1511	1486
41.2066	1423	1379	1423	1452	1516	1484	1496	1571	1472	1617	1545
41.227	1323	1390	1391	1382	1426	1468	1461	1574	1568	1523	1513
41.2475	1265	1366	1382	1399	1390	1502	1497	1508	1523	1560	1528
41.268	1314	1372	1417	1384	1324	1469	1405	1603	1486	1562	1500
41.2884	1372	1418	1481	1382	1443	1430	1491	1523	1558	1504	1503
41.3089	1398	1462	1369	1346	1396	1421	1488	1464	1479	1588	1465
41.3294	1327	1408	1448	1349	1407	1343	1468	1502	1450	1527	1478
41.3498	1299	1397	1479	1463	1374	1492	1460	1495	1461	1518	1392
41.3703	1349	1423	1419	1390	1376	1459	1423	1549	1517	1475	1474
41.3908	1364	1350	1374	1353	1393	1342	1436	1495	1437	1490	1450
41.4112	1379	1322	1341	1381	1350	1456	1425	1520	1467	1468	1427
41.4317	1326	1352	1349	1366	1375	1480	1462	1452	1455	1503	1440
41.4522	1384	1391	1429	1420	1435	1420	1455	1478	1433	1494	1415
41.4726	1383	1365	1427	1444	1386	1455	1426	1503	1502	1507	1487
41.4931	1366	1386	1458	1435	1423	1371	1428	1457	1463	1469	1394
41.5136	1349	1419	1466	1366	1399	1372	1527	1452	1517	1503	1395
41.534	1383	1377	1427	1449	1387	1435	1434	1528	1370	1556	1410
41.5545	1377	1363	1433	1355	1466	1359	1427	1448	1435	1488	1427
41.575	1399	1376	1420	1442	1377	1466	1348	1469	1474	1476	1454
41.5954	1328	1376	1389	1311	1387	1451	1386	1517	1446	1482	1469
41.6159	1330	1426	1450	1340	1445	1392	1421	1480	1443	1431	1467
41.6364	1357	1432	1445	1344	1352	1431	1384	1479	1428	1417	1409
41.6568	1323	1441	1460	1376	1411	1410	1457	1459	1511	1381	1492
41.6773	1329	1380	1443	1387	1365	1436	1418	1434	1423	1432	1437
41.6978	1352	1330	1407	1378	1364	1437	1408	1385	1394	1455	1443
41.7182	1394	1501	1459	1388	1430	1361	1409	1415	1472	1401	1507
41.7387	1342	1440	1406	1391	1347	1393	1386	1491	1477	1472	1466
41.7592	1393	1374	1451	1374	1344	1442	1481	1435	1387	1450	1386
41.7796	1398	1387	1372	1308	1385	1409	1403	1463	1453	1470	1389
41.8001	1328	1354	1428	1334	1382	1317	1446	1396	1507	1494	1358
41.8206	1400	1452	1461	1360	1430	1453	1471	1470	1453	1413	1364
41.8411	1429	1419	1397	1376	1390	1424	1424	1411	1454	1371	1424
41.8615	1333	1406	1406	1333	1385	1390	1332	1439	1456	1397	1422
41.882	1384	1401	1443	1371	1336	1327	1419	1421	1486	1340	1425
41.9025	1464	1423	1343	1421	1360	1393	1495	1402	1472	1448	1447
41.9229	1409	1372	1357	1345	1304	1380	1312	1386	1461	1449	1441
41.9434	1428	1423	1374	1300	1409	1409	1406	1494	1453	1469	1361
41.9639	1433	1467	1437	1352	1320	1422	1418	1422	1375	1406	1435
41.9843	1334	1426	1438	1399	1393	1369	1509	1448	1434	1506	1435
42.0048	1405	1347	1465	1386	1274	1435	1432	1454	1422	1478	1425
42.0252	1389	1408	1430	1356	1397	1412	1438	1453	1415	1457	1404
42.0457	1332	1442	1365	1342	1441	1335	1372	1451	1373	1442	1460
42.0662	1399	1409	1457	1388	1308	1343	1332	1358	1364	1443	1453
42.0867	1421	1350	1448	1420	1385	1357	1415	1436	1440	1390	1382
42.1071	1343	1452	1432	1394	1325	1434	1360	1384	1403	1380	1362
42.1276	1380	1410	1374	1407	1444	1419	1420	1387	1416	1377	1388
42.1481	1359	1399	1370	1347	1353	1397	1386	1397	1404	1431	1491
42.1685	1354	1400	1381	1381	1281	1381	1464	1388	1385	1426	1412
42.189	1441	1336	1420	1395	1350	1337	1398	1393	1357	1458	1453
42.2095	1411	1386	1375	1422	1287	1326	1416	1412	1483	1375	1419
42.2299	1446	1391	1407	1341	1386	1374	1466	1475	1357	1441	1425
42.2504	1424	1450	1429	1390	1321	1376	1355	1374	1426	1397	1411
42.2709	1335	1413	1420	1328	1373	1414	1368	1416	1421	1446	1407
42.2913	1384	1427	1414	1364	1319	1391	1482	1427	1446	1397	1424
42.3118	1352	1489	1405	1384	1350	1283	1449	1376	1433	1408	1408
42.3323	1339	1367	1352	1364	1332	1469	1356	1383	1418	1523	1384
42.3527	1395	1471	1466	1350	1402	1372	1511	1388	1384	1402	1460
42.3732	1393	1409	1457	1294	1362	1390	1350	1410	1397	1367	1371
42.3937	1345	1441	1405	1363	1374	1351	1445	1337	1471	1418	1321
42.4141	1427	1487	1381	1390	1385	1370	1401	1496	1383	1415	1407
42.4346	1395	1372	1288	1315	1390	1427	1466	1387	1438	1386	1441
42.4551	1394	1388	1389	1351	1377	1385	1349	1374	1418	1426	1397
42.4755	1422	1371	1443	1296	1372	1382	1390	1422	1358	1418	1397
42.496	1403	1427	1384	1418	1368	1326	1389	1471	1343	1326	1376
42.5165	1406	1361	1409	1413	1336	1327	1396	1432	1403	1360	1360
42.5369	1355	1417	1441	1365	1383	1377	1413	1359	1400	1339	1409
42.5574	1370	1461	1407	1369	1349	1328	1437	1470	1404	1415	1410
42.5779	1386	1402	1453	1334	1370	1428	1401	1448	1424	1391	1389
42.5983	1416	1393	1428	1395	1381	1413	1321	1431	1431	1435	1324
42.6188	1422	1356	1496	1320	1422	1305	1414	1436	1425	1493	1426
42.6393	1413	1425	1454	1414	1334	1383	1442	1335	1382	1346	1381
42.6597	1419	1407	1398	1371	1436	1383	1386	1497	1474	1413	1471
42.6802	1404	1450	1400	1338	1351	1292	1379	1463	1459	1471	1381
42.7007	1394	1392	1512	1372	1383	1444	1396	1385	1405	1316	1434
42.7211	1407	1453	1401	1405	1405	1368	1392	1492	1505	1406	1335
42.7416	1491	1366	1404	1406	1379	1300	1445	1451	1332	1417	1417
42.7621	1416	1450	1415	1431	1361	1323	1401	1379	1440	1442	1405
42.7825	1400	1455	1359	1386	1304	1424	1398	1429	1431	1393	1411
42.803	1431	1504	1396	1398	1390	1335	1376	1386	1401	1447	1412
42.8235	1461	1435	1444	1429	1348	1427	1415	1381	1401	1378	1360
42.8439	1443	1446	1384	1344	1308	1407	1391	1399	1408	1464	1408
42.8644	1370	1417	1465	1335	1399	1375	1348	1395	1396	1449	1371
42.8849	1451	1384	1428	1413	1385	1458	1369	1406	1454	1345	1449
42.9053	1389	1424	1480	1299	1363	1343	1395	1449	1413	1452	1375
42.9258	1393	1445	1427	1326	1376	1390	1378	1373	1395	1408	1386
42.9463	1467	1432	1417	1343	1352	1360	1395	1419	1430	1435	1341
42.9667	1424	1460	1369	1346	1434	1370	1311	1387	1410	1427	1475
42.9872	1438	1465	1423	1308	1359	1374	1399	1336	1366	1410	1432
43.0077	1394	1342	1410	1408	1415	1334	1382	1367	1435	1428	1427
43.0281	1424	1446	1398	1381	1347	1389	1429	1446	1316	1347	1416
43.0486	1404	1461	1472	1370	1423	1382	1308	1471	1471	1384	1442
43.0691	1478	1407	1410	1367	1334	1310	1394	1414	1379	1401	1364
43.0896	1425	1364	1437	1387	1365	1397	1361	1465	1416	1373	1405
43.11	1405	1451	1427	1325	1400	1372	1408	1403	1406	1405	1435
43.1305	1453	1422	1391	1365	1367	1380	1381	1381	1421	1418	1380
43.151	1378	1450	1434	1369	1284	1346	1375	1412	1458	1473	1387
43.1714	1438	1423	1410	1360	1315	1379	1394	1494	1362	1351	1332
43.1919	1389	1410	1438	1422	1312	1394	1453	1375	1403	1346	1435
43.2124	1459	1443	1474	1422	1357	1351	1404	1365	1374	1428	1437
43.2328	1457	1402	1401	1366	1373	1331	1395	1373	1394	1428	1364
43.2533	1385	1436	1407	1372	1338	1410	1399	1456	1382	1419	1407
43.2737	1432	1415	1520	1356	1457	1380	1325	1434	1428	1394	1384
43.2942	1462	1381	1444	1382	1383	1305	1383	1379	1408	1389	1452
43.3147	1453	1508	1416	1407	1330	1309	1344	1471	1445	1383	1435
43.3351	1426	1472	1381	1325	1286	1394	1367	1359	1366	1388	1456
43.3556	1421	1416	1447	1352	1402	1382	1401	1418	1401	1387	1381
43.3761	1438	1454	1383	1404	1425	1333	1376	1391	1391	1373	1349
43.3966	1487	1403	1431	1298	1384	1381	1356	1332	1379	1337	1374
43.417	1379	1470	1408	1351	1320	1373	1340	1365	1464	1421	1461
43.4375	1423	1415	1448	1318	1344	1435	1374	1413	1335	1370	1403
43.458	1406	1495	1439	1387	1330	1397	1305	1382	1359	1407	1423
43.4784	1392	1449	1455	1352	1367	1330	1353	1393	1469	1377	1437
43.4989	1397	1448	1458	1335	1411	1306	1404	1385	1384	1410	1319
43.5194	1470	1473	1367	1373	1347	1363	1327	1285	1409	1359	1330
43.5398	1431	1446	1450	1358	1322	1418	1350	1395	1304	1396	1427
43.5603	1386	1419	1421	1350	1304	1360	1384	1401	1479	1404	1395
43.5808	1459	1397	1513	1324	1340	1340	1371	1344	1386	1403	1342
43.6012	1382	1426	1454	1337	1344	1383	1404	1433	1445	1344	1362
43.6217	1388	1419	1441	1385	1374	1387	1386	1426	1394	1340	1414
43.6422	1369	1422	1415	1364	1393	1369	1331	1385	1403	1325	1395
43.6626	1375	1422	1472	1430	1293	1340	1357	1374	1381	1352	1375
43.6831	1427	1370	1501	1330	1366	1355	1383	1346	1377	1396	1315
43.7036	1345	1497	1391	1411	1397	1298	1411	1410	1396	1416	1444
43.724	1425	1514	1451	1390	1395	1390	1385	1332	1415	1392	1407
43.7445	1422	1495	1452	1396	1346	1327	1353	1438	1434	1331	1307
43.765	1375	1408	1483	1338	1281	1328	1344	1404	1360	1300	1380
43.7854	1382	1384	1396	1442	1418	1403	1360	1297	1408	1336	1403
43.8059	1451	1481	1514	1416	1343	1351	1354	1366	1367	1390	1386
43.8264	1383	1434	1434	1370	1325	1395	1426	1437	1436	1440	1392
43.8468	1508	1466	1411	1376	1320	1400	1367	1347	1372	1349	1397
43.8673	1434	1454	1441	1432	1363	1393	1343	1421	1455	1428	1376
43.8878	1466	1408	1457	1340	1411	1400	1409	1390	1291	1378	1399
43.9082	1487	1479	1471	1368	1366	1348	1435	1390	1459	1443	1383
43.9287	1464	1504	1505	1396	1345	1415	1392	1347	1440	1473	1388
43.9492	1470	1476	1431	1400	1404	1379	1304	1416	1327	1300	1390
43.9696	1469	1518	1515	1395	1453	1369	1310	1407	1390	1445	1377
43.9901	1478	1563	1512	1384	1425	1370	1337	1364	1371	1344	1397
44.0106	1511	1519	1468	1400	1417	1429	1373	1389	1393	1408	1355
44.031	1568	1526	1516	1436	1384	1315	1397	1376	1391	1383	1402
44.0515	1508	1487	1599	1429	1381	1428	1373	1430	1387	1430	1366
44.072	1488	1597	1592	1397	1380	1418	1365	1408	1419	1450	1408
44.0924	1558	1582	1540	1453	1420	1403	1428	1419	1427	1463	1411
44.1129	1554	1597	1587	1503	1402	1425	1397	1404	1385	1399	1379
44.1334	1629	1640	1550	1501	1467	1506	1390	1447	1435	1321	1443
44.1538	1679	1712	1745	1461	1477	1410	1434	1437	1491	1428	1475
44.1743	1719	1774	1704	1561	1529	1448	1514	1427	1412	1398	1411
44.1948	1681	1822	1744	1521	1526	1511	1431	1545	1387	1362	1377
44.2152	1680	1653	1643	1517	1455	1475	1434	1414	1490	1375	1409
44.2357	1689	1666	1628	1443	1499	1493	1497	1416	1390	1471	1352
44.2562	1605	1638	1576	1515	1458	1491	1384	1502	1433	1398	1323
44.2766	1653	1632	1571	1521	1417	1476	1361	1397	1452	1407	1435
44.2971	1616	1537	1566	1502	1466	1409	1393	1424	1495	1434	1363
44.3176	1578	1580	1544	1474	1348	1438	1387	1526	1442	1430	1358
44.3381	1551	1493	1516	1476	1483	1452	1418	1442	1407	1393	1388
44.3585	1513	1534	1504	1450	1518	1457	1425	1434	1432	1395	1431
44.379	1482	1509	1568	1392	1358	1322	1396	1420	1486	1428	1424
44.3995	1515	1483	1441	1453	1361	1391	1433	1375	1315	1388	1360
44.4199	1488	1564	1541	1474	1360	1344	1350	1392	1428	1363	1370
44.4404	1386	1448	1467	1404	1384	1432	1380	1364	1385	1370	1347
44.4609	1466	1491	1474	1333	1313	1358	1374	1417	1400	1427	1375
44.4813	1365	1385	1460	1370	1350	1327	1372	1335	1417	1405	1352
44.5018	1430	1408	1499	1385	1336	1376	1385	1354	1415	1392	1372
44.5222	1427	1363	1458	1400	1347	1334	1344	1428	1364	1356	1396
44.5427	1428	1447	1387	1400	1370	1384	1397	1358	1385	1412	1418
44.5632	1414	1416	1390	1393	1355	1376	1361	1356	1324	1368	1376
44.5836	1428	1359	1429	1299	1317	1339	1345	1389	1373	1419	1296
44.6041	1399	1401	1467	1323	1419	1322	1352	1331	1440	1389	1310
44.6246	1467	1391	1465	1390	1301	1255	1300	1319	1375	1372	1413
44.6451	1390	1417	1410	1370	1318	1345	1361	1398	1326	1323	1322
44.6655	1454	1402	1427	1416	1297	1374	1331	1335	1354	1334	1350
44.686	1411	1407	1332	1378	1264	1291	1373	1368	1366	1358	1348
44.7065	1353	1444	1361	1351	1308	1373	1357	1317	1331	1388	1385
44.7269	1313	1387	1477	1313	1380	1358	1350	1357	1396	1365	1384
44.7474	1354	1383	1353	1301	1350	1330	1328	1384	1343	1409	1283
44.7679	1385	1398	1344	1332	1321	1274	1289	1450	1302	1364	1376
44.7883	1399	1421	1403	1339	1330	1310	1333	1356	1316	1359	1296
44.8088	1407	1376	1403	1311	1313	1301	1349	1358	1351	1302	1328
44.8293	1386	1466	1440	1338	1357	1375	1367	1328	1318	1370	1329
44.8497	1372	1378	1451	1313	1314	1255	1331	1381	1387	1327	1298
44.8702	1423	1363	1362	1356	1374	1324	1284	1337	1304	1308	1361
44.8907	1343	1416	1366	1287	1324	1369	1355	1346	1363	1320	1398
44.9111	1421	1411	1467	1369	1249	1358	1331	1368	1338	1368	1351
44.9316	1480	1417	1445	1330	1339	1324	1374	1320	1352	1343	1375
44.9521	1403	1404	1433	1315	1318	1327	1308	1347	1363	1383	1333
44.9725	1406	1338	1401	1304	1368	1358	1316	1345	1264	1387	1294
44.993	1379	1410	1347	1354	1347	1276	1321	1305	1394	1287	1334
45.0135	1405	1413	1418	1316	1368	1379	1299	1436	1455	1298	1376
45.0339	1429	1403	1416	1316	1352	1360	1322	1373	1391	1352	1298
45.0544	1400	1413	1367	1335	1387	1385	1366	1312	1257	1317	1320
45.0749	1393	1456	1363	1337	1307	1255	1316	1329	1356	1338	1341
45.0953	1361	1352	1398	1301	1332	1311	1325	1380	1366	1304	1265
45.1158	1402	1341	1365	1330	1341	1406	1296	1318	1346	1273	1312
45.1363	1406	1382	1370	1364	1349	1406	1400	1428	1342	1348	1313
45.1567	1355	1413	1425	1334	1223	1375	1338	1374	1346	1353	1403
45.1772	1406	1409	1387	1328	1365	1369	1378	1375	1308	1367	1333
45.1977	1421	1364	1435	1277	1309	1324	1409	1288	1394	1358	1352
45.2181	1459	1410	1394	1362	1263	1270	1281	1379	1372	1343	1288
45.2386	1410	1396	1335	1338	1326	1328	1324	1367	1369	1307	1270
45.2591	1355	1379	1386	1351	1352	1328	1302	1325	1357	1329	1328
45.2795	1370	1401	1368	1354	1263	1331	1338	1354	1389	1295	1316
45.3	1350	1441	1366	1299	1364	1387	1370	1271	1359	1267	1372
45.3205	1363	1385	1365	1363	1236	1320	1305	1312	1261	1314	1391
45.3409	1394	1321	1375	1343	1382	1306	1327	1318	1333	1365	1320
45.3614	1365	1381	1388	1294	1353	1292	1324	1340	1338	1331	1309
45.3819	1353	1333	1383	1382	1321	1286	1345	1400	1311	1323	1297
45.4023	1413	1395	1417	1334	1283	1343	1320	1352	1372	1319	1378
45.4228	1388	1387	1356	1308	1269	1312	1346	1382	1347	1301	1359
45.4433	1346	1354	1453	1286	1384	1258	1315	1289	1324	1303	1351
45.4637	1351	1380	1371	1272	1284	1301	1307	1339	1294	1322	1372
45.4842	1400	1392	1470	1327	1330	1313	1378	1321	1341	1280	1288
45.5047	1413	1384	1424	1310	1320	1319	1368	1315	1336	1278	1319
45.5251	1401	1383	1374	1326	1286	1360	1311	1292	1344	1315	1282
45.5456	1410	1381	1430	1293	1278	1307	1334	1283	1313	1278	1369
45.5661	1387	1374	1368	1317	1231	1354	1300	1339	1325	1336	1316
45.5866	1398	1430	1414	1336	1315	1322	1244	1357	1325	1351	1323
45.607	1337	1410	1312	1347	1303	1346	1338	1303	1282	1359	1285
45.6275	1363	1304	1380	1285	1321	1318	1201	1295	1320	1345	1320
45.648	1344	1406	1332	1323	1294	1291	1358	1348	1317	1333	1247
45.6684	1258	1325	1405	1387	1276	1299	1344	1316	1332	1302	1337
45.6889	1382	1387	1406	1239	1284	1308	1373	1416	1301	1327	1340
45.7094	1315	1407	1371	1324	1345	1349	1281	1373	1344	1347	1314
45.7298	1382	1365	1445	1328	1269	1255	1322	1299	1355	1319	1408
45.7503	1410	1390	1425	1316	1298	1308	1270	1323	1398	1373	1323
45.7707	1395	1397	1352	1358	1349	1252	1299	1309	1332	1342	1280
45.7912	1305	1314	1395	1296	1358	1281	1259	1311	1290	1337	1310
45.8117	1367	1427	1396	1313	1323	1272	1328	1339	1357	1314	1324
45.8321	1379	1398	1363	1270	1353	1279	1412	1315	1350	1306	1370
45.8526	1368	1342	1401	1291	1281	1336	1267	1377	1332	1328	1314
[truncated: 2,157 more rows]

## Sheet: Fig.3g+Supplementary Fig. 27a
Binding energy			100		120		140		160		180	Binding energy	200		1h		2h		3h		4h
\b(eV)												\b(eV)
660.48	15785.6	660.38	20510.9	660.58	23578.1	660.78	23952.6	660.78	24216.3	660.78	25980.9	660.88	25400.5	660.88	26998	660.88	26897.3	660.88	28430.9	660.98	29271
660.38	15840.9	660.28	20425.9	660.48	23627.3	660.68	23989.6	660.68	24233.5	660.68	25675	660.78	25414.2	660.78	26739.8	660.78	27107.5	660.78	28286.7	660.88	29123.4
660.28	15842.9	660.18	20373.5	660.38	23631.3	660.58	24122.3	660.58	24247.7	660.58	25423.3	660.68	25371.6	660.68	26607.1	660.68	27391.2	660.68	28179.5	660.78	29305
660.18	15868.3	660.08	20511.3	660.28	23413.5	660.48	24287.5	660.48	24382.9	660.48	25610.1	660.58	25437.8	660.58	26674.3	660.58	27662.1	660.58	28369.6	660.68	29776.6
660.08	15940.7	659.98	20607.1	660.18	23054.1	660.38	24419.5	660.38	24456.3	660.38	25801.5	660.48	25676	660.48	26923	660.48	27967.8	660.48	28758.7	660.58	30306.7
659.98	15965.9	659.88	20777.5	660.08	22637.4	660.28	24322.9	660.28	24490.3	660.28	25881.7	660.38	25826.5	660.38	27219.3	660.38	28202.9	660.38	29094.2	660.48	30571.5
659.88	15992.6	659.78	20839.2	659.98	22497.6	660.18	24321.4	660.18	24703.1	660.18	25667.8	660.28	25713.4	660.28	27482.4	660.28	28465.7	660.28	29370.5	660.38	30512.1
659.78	15973.2	659.68	20816.4	659.88	22699.5	660.08	24369.5	660.08	24855.9	660.08	25551.2	660.18	25855.8	660.18	27730.5	660.18	28771.1	660.18	29364.7	660.28	30211.3
659.68	15954.1	659.58	20472.4	659.78	23058.6	659.98	24296.5	659.98	25074.6	659.98	25422.7	660.08	25801.7	660.08	27599.3	660.08	28824.6	660.08	29344	660.18	30141.6
659.58	15938.2	659.48	20352.8	659.68	23282.9	659.88	24355.4	659.88	25166.8	659.88	25348.8	659.98	25770.1	659.98	27706.5	659.98	28869.5	659.98	29351.8	660.08	30457.2
659.48	15899.1	659.38	20306	659.58	23585.4	659.78	24447.3	659.78	24984.3	659.78	25370.4	659.88	25669.5	659.88	27829	659.88	28803.2	659.88	29555.1	659.98	30890.5
659.38	15898.6	659.28	20335.1	659.48	23671.9	659.68	24480.9	659.68	24823.4	659.68	25587.9	659.78	25451.5	659.78	27858.6	659.78	28757	659.78	29820.3	659.88	31151
659.28	15850.8	659.18	20324.2	659.38	23637.6	659.58	24349.4	659.58	24695.7	659.58	25672.4	659.68	25488	659.68	27897.8	659.68	28776.9	659.68	29939.3	659.78	31227.6
659.18	15900.6	659.08	20354	659.28	23393.6	659.48	24384.6	659.48	24854.1	659.48	26015.8	659.58	25691.6	659.58	27909.7	659.58	28758.3	659.58	30026.4	659.68	31135
659.08	16009.2	658.98	20261.5	659.18	23288.6	659.38	24618	659.38	25152.3	659.38	26278.2	659.48	25910.5	659.48	27930	659.48	28887.5	659.48	30092.6	659.58	30997.5
658.98	16001.6	658.88	20269.6	659.08	23471.2	659.28	24723.8	659.28	25247.5	659.28	26360.7	659.38	26032.4	659.38	27859.5	659.38	29015	659.38	30087.1	659.48	31021
658.88	15950.2	658.78	20390.1	658.98	23564.7	659.18	24691	659.18	25188.1	659.18	26430.4	659.28	25957.7	659.28	27975.4	659.28	29209.1	659.28	29985.7	659.38	31162.6
658.78	15931.5	658.68	20732.1	658.88	23638.6	659.08	24838.6	659.08	24991.7	659.08	26485.7	659.18	26021.5	659.18	28216.3	659.18	29466	659.18	30053.5	659.28	31336.5
658.68	15918.3	658.58	20825.1	658.78	23702.9	658.98	24948.7	658.98	24877.4	658.98	26428.4	659.08	25959.8	659.08	28165.7	659.08	29501.3	659.08	30262.8	659.18	31533
658.58	15847.1	658.48	20915.9	658.68	23816.2	658.88	24878	658.88	24930.6	658.88	26426.1	658.98	26126.5	658.98	28268.3	658.98	29409.3	658.98	30483.3	659.08	31833.7
658.48	15775.7	658.38	20805.6	658.58	23821.1	658.78	24767.5	658.78	25056.1	658.78	26294.5	658.88	26208.2	658.88	28287.6	658.88	29191.8	658.88	30539.8	658.98	32042.8
658.38	15703.1	658.28	20861.9	658.48	23805.8	658.68	24783	658.68	25235	658.68	26127.1	658.78	25882.6	658.78	28171.2	658.78	28924.6	658.78	30478.7	658.88	32078.8
658.28	15686.3	658.18	20911.1	658.38	23940.4	658.58	24660	658.58	25169.2	658.58	25982.7	658.68	25677.9	658.68	28046.4	658.68	28826.1	658.68	30316.4	658.78	31922.8
658.18	15815.8	658.08	21062.3	658.28	23999.3	658.48	24595.2	658.48	25007.4	658.48	26008.4	658.58	25793.9	658.58	27914.9	658.58	28865.1	658.58	30257	658.68	31622
658.08	15996.9	657.98	21196.3	658.18	23906.4	658.38	24661	658.38	25051.9	658.38	26071.6	658.48	25938.8	658.48	27770.3	658.48	28971.3	658.48	30242.7	658.58	31229.7
657.98	16128.4	657.88	21158	658.08	23866.2	658.28	24619.9	658.28	25056.6	658.28	25998.3	658.38	25982.2	658.38	27592.7	658.38	28995.2	658.38	30235.8	658.48	30912.1
657.88	16228	657.78	21086.7	657.98	23790.6	658.18	24322	658.18	25078.2	658.18	26052.4	658.28	26014.8	658.28	27421.8	658.28	29095.6	658.28	29952.5	658.38	30762.5
657.78	16332.7	657.68	20935.9	657.88	23716	658.08	24251.7	658.08	25043.9	658.08	26177.3	658.18	25829.5	658.18	27484.8	658.18	29040.3	658.18	29811.4	658.28	30990.4
657.68	16303.7	657.58	20712.4	657.78	23574.8	657.98	24327.7	657.98	25153.7	657.98	26185	658.08	25632.3	658.08	27613.8	658.08	29029.4	658.08	29773.3	658.18	31109.7
657.58	16231	657.48	20624.6	657.68	23598.2	657.88	24369	657.88	25234	657.88	26170.1	657.98	25638.5	657.98	27653.5	657.98	29160.4	657.98	29687.6	658.08	30950
657.48	16147.3	657.38	20395.6	657.58	23662.5	657.78	24523.6	657.78	25279.6	657.78	25979.5	657.88	25608.2	657.88	27728.6	657.88	29255.6	657.88	29616.2	657.98	30793.5
657.38	16033.3	657.28	20568.3	657.48	23658.1	657.68	24598.5	657.68	25435.2	657.68	25722.9	657.78	25431	657.78	27800.9	657.78	29292.1	657.78	29599.7	657.88	30693.7
657.28	15968	657.18	20767.7	657.38	23883.5	657.58	24359.2	657.58	25386.6	657.58	25472.5	657.68	25620.3	657.68	27695	657.68	29033.6	657.68	29446.9	657.78	30694.7
657.18	15984.8	657.08	20970.8	657.28	23945.2	657.48	24069	657.48	25233.5	657.48	25367.9	657.58	26069.8	657.58	27465.8	657.58	28636	657.58	29309.3	657.68	30883
657.08	16039.4	656.98	21145	657.18	24029.8	657.38	24014.6	657.38	25191.7	657.38	25470.2	657.48	26404.3	657.48	27082.6	657.48	28368.3	657.48	29360.5	657.58	31046.7
656.98	16135.3	656.88	21453.1	657.08	24202.5	657.28	24209.5	657.28	25188.8	657.28	25601	657.38	26489.8	657.38	26947.5	657.38	28048	657.38	29386.4	657.48	30850.9
656.88	16220.9	656.78	21765.1	656.98	24144.3	657.18	24294.3	657.18	25181.3	657.18	25821.6	657.28	26385	657.28	26915	657.28	28066.3	657.28	29224.8	657.38	30468.4
656.78	16334.6	656.68	22042.5	656.88	23878.3	657.08	24527.9	657.08	25046	657.08	25888.1	657.18	26008.4	657.18	26966.8	657.18	28206	657.18	28972.5	657.28	30216.2
656.68	16471.4	656.58	22332.5	656.78	23564.7	656.98	24633.1	656.98	25016.4	656.98	25751.4	657.08	25496.7	657.08	27217.5	657.08	28405.6	657.08	28998	657.18	30053.6
656.58	16679.1	656.48	22550.6	656.68	23589.9	656.88	24482.8	656.88	25176.4	656.88	25715	656.98	25328.1	656.98	27280.2	656.98	28602.6	656.98	29213.9	657.08	30084.1
656.48	16817.1	656.38	22430.2	656.58	23826.8	656.78	24379	656.78	25483.5	656.78	25696.9	656.88	25496.5	656.88	27259.4	656.88	28639.6	656.88	29375.1	656.98	30122.8
656.38	16941.2	656.28	22130.2	656.48	24033.6	656.68	24589.3	656.68	25717.9	656.68	25744.8	656.78	25923.9	656.78	27393.6	656.78	28600.9	656.78	29472.2	656.88	30351.5
656.28	17055.1	656.18	21993.3	656.38	24492.2	656.58	24668.8	656.58	25596.9	656.58	25620.6	656.68	26293.8	656.68	27534.5	656.68	28431.3	656.68	29386	656.78	30413
656.18	17167.2	656.08	22100.2	656.28	24707.6	656.48	24781.9	656.48	25282.4	656.48	25611.2	656.58	26507.1	656.58	27695.5	656.58	28265.1	656.58	29296.4	656.68	30332
656.08	17260.7	655.98	22265.1	656.18	24517.6	656.38	24749.2	656.38	24960.4	656.38	25839	656.48	26548.7	656.48	27674.7	656.48	28391.2	656.48	29292.2	656.58	30338.9
655.98	17339.2	655.88	22590.7	656.08	24417.4	656.28	24854.4	656.28	24976.3	656.28	26029.4	656.38	26306.4	656.38	27437.9	656.38	28616.6	656.38	29502.6	656.48	30516.1
655.88	17373	655.78	22922.3	655.98	24564.1	656.18	24977.2	656.18	25335.8	656.18	26457.2	656.28	26094.4	656.28	27168	656.28	28811.3	656.28	29785.3	656.38	30735.8
655.78	17511.1	655.68	23273.4	655.88	24860	656.08	25150.7	656.08	25881.3	656.08	26816.3	656.18	25984.3	656.18	27198.8	656.18	28868.1	656.18	29893.1	656.28	30854.2
655.68	17730.5	655.58	23534.4	655.78	25036.8	655.98	25320.8	655.98	26246.9	655.98	27089.9	656.08	25986.3	656.08	27537.9	656.08	28832.6	656.08	29842.5	656.18	30788.6
655.58	17976.8	655.48	23795.8	655.68	25294	655.88	25559.7	655.88	26271.7	655.88	27089.3	655.98	26204.2	655.98	27947.3	655.98	28822.2	655.98	29978.5	656.08	30782.4
655.48	18229.4	655.38	24178.1	655.58	25439.5	655.78	25582.3	655.78	26337.3	655.78	27148.5	655.88	26439.2	655.88	28399.2	655.88	28967.1	655.88	30219.1	655.98	30847
655.38	18516.2	655.28	24266.8	655.48	25500.5	655.68	25999.3	655.68	26526.9	655.68	27243.4	655.78	26925.4	655.78	28786.3	655.78	29188.2	655.78	30472.8	655.88	31248.4
655.28	18805.9	655.18	24168.8	655.38	25800.5	655.58	26571	655.58	26844.3	655.58	27139.7	655.68	27165	655.68	28916	655.68	29503.4	655.68	30691.6	655.78	31794.9
655.18	19094.6	655.08	24276.5	655.28	26207	655.48	27028.3	655.48	27485	655.48	27273.3	655.58	27333.8	655.58	29064.5	655.58	29927.6	655.58	30927.8	655.68	32309.4
655.08	19261.1	654.98	24793.2	655.18	26484.9	655.38	27383.9	655.38	27924.2	655.38	27682.2	655.48	27706.4	655.48	29354.6	655.48	30373.7	655.48	31071.8	655.58	32577.3
654.98	19424.9	654.88	25356.5	655.08	26792.1	655.28	27612.3	655.28	28103.7	655.28	28010.3	655.38	27726.8	655.38	29572	655.38	30958.4	655.38	31349.5	655.48	32867.5
654.88	19613.5	654.78	25826.9	654.98	27196.6	655.18	27630.9	655.18	28099.3	655.18	28248.3	655.28	27777.1	655.28	29675.6	655.28	31404.1	655.28	31747.4	655.38	33325.5
654.78	19815.5	654.68	26142.7	654.88	27683.8	655.08	27927.6	655.08	28304.9	655.08	28651.3	655.18	28209.6	655.18	30032.4	655.18	31778.9	655.18	32066.1	655.28	33852.5
654.68	20093.5	654.58	26203	654.78	28003.8	654.98	28349.9	654.98	28829.3	654.98	29088.5	655.08	28704.4	655.08	30701.3	655.08	32072.3	655.08	32461.6	655.18	34331.1
654.58	20423.8	654.48	26377.2	654.68	28379.3	654.88	28894.8	654.88	29363.4	654.88	29276.9	654.98	29555.9	654.98	31282.4	654.98	32283.7	654.98	33028.8	655.08	34495.5
654.48	20756.7	654.38	26799.7	654.58	28757.5	654.78	29081	654.78	29807	654.78	29599.1	654.88	30219.7	654.88	31768.5	654.88	32522.4	654.88	33517.9	654.98	34802.6
654.38	21083.9	654.28	27497.5	654.48	29025.2	654.68	29232.3	654.68	30161.9	654.68	29779.6	654.78	30679.3	654.78	32115.2	654.78	32983.8	654.78	34008.6	654.88	35278.4
654.28	21365.2	654.18	28181	654.38	29378.2	654.58	29522.1	654.58	30258.7	654.58	29896.7	654.68	30832.4	654.68	32359.7	654.68	33448.4	654.68	34441.9	654.78	35733.8
654.18	21609.7	654.08	28322	654.28	29752	654.48	29815	654.48	30432.9	654.48	30319.1	654.58	30886	654.58	32707.8	654.58	33809	654.58	34860.9	654.68	36429.8
654.08	21757.8	653.98	28185.9	654.18	30176.7	654.38	30543.2	654.38	30725.7	654.38	30882.7	654.48	31214.3	654.48	33296.2	654.48	34135.4	654.48	35323.8	654.58	36936.2
653.98	21923.2	653.88	28137.4	654.08	30727.9	654.28	31502	654.28	31115.6	654.28	31381.1	654.38	31996.5	654.38	33973.7	654.38	34792.2	654.38	35924.1	654.48	37253.9
653.88	22130.6	653.78	28556.4	653.98	31122.3	654.18	31940.1	654.18	31547.9	654.18	31781.7	654.28	32718.5	654.28	34588.2	654.28	35344.3	654.28	36879.1	654.38	37725.2
653.78	22316.2	653.68	28919.9	653.88	31573.5	654.08	32070.3	654.08	32008.9	654.08	32578	654.18	33273.1	654.18	35038.7	654.18	36088.1	654.18	37618.1	654.28	38426.2
653.68	22568.5	653.58	29026.8	653.78	31882.1	653.98	32332	653.98	32414.2	653.98	33286.2	654.08	33402	654.08	35331	654.08	36838.5	654.08	38243.4	654.18	39298.9
653.58	22750.2	653.48	29199.8	653.68	32053.1	653.88	32740.9	653.88	32933	653.88	33756.7	653.98	33755.4	653.98	35717	653.98	37403.1	653.98	38755.7	654.08	40306.7
653.48	22788	653.38	29051.4	653.58	32413.7	653.78	33282.3	653.78	33452.4	653.78	34125.2	653.88	34071.2	653.88	36346.1	653.88	37684.1	653.88	39281.3	653.98	41240.3
653.38	22795.2	653.28	28751.4	653.48	32811.8	653.68	34037.6	653.68	33862.7	653.68	34163.7	653.78	34237.1	653.78	36890.3	653.78	38107.3	653.78	39992.5	653.88	41990.9
653.28	22727.2	653.18	28694.1	653.38	33151.4	653.58	34546	653.58	34273.5	653.58	34173	653.68	34724.9	653.68	37530.1	653.68	38632.2	653.68	40658.3	653.78	42549.3
653.18	22573.8	653.08	28750.5	653.28	33291	653.48	34581.8	653.48	34664.3	653.48	34599.4	653.58	35515.8	653.58	38238.1	653.58	39351.5	653.58	41323	653.68	43195.4
653.08	22413.2	652.98	28473.5	653.18	33274.8	653.38	34413	653.38	35079.1	653.38	35263.5	653.48	36017.4	653.48	38543.7	653.48	40303.9	653.48	41883	653.58	43895.6
652.98	22177.9	652.88	28052.3	653.08	33317.5	653.28	34452	653.28	35169.2	653.28	35832.5	653.38	36336.3	653.38	38613.8	653.38	41149.5	653.38	42179.3	653.48	44345.4
652.88	21931	652.78	27721.7	652.98	33305.1	653.18	34772.9	653.18	35206	653.18	36075.2	653.28	36629.7	653.28	38769.4	653.28	41647.1	653.28	42345.1	653.38	44704.2
652.78	21760	652.68	27287.3	652.88	33337.2	653.08	34697.1	653.08	35492.6	653.08	36555.9	653.18	36904.7	653.18	39054.2	653.18	42015.7	653.18	42470.4	653.28	45073.1
652.68	21617.8	652.58	26608.7	652.78	33075.4	652.98	34808.3	652.98	35538.8	652.98	36988.1	653.08	37065.5	653.08	39341.1	653.08	41980.4	653.08	42687.3	653.18	45284.7
652.58	21334.5	652.48	26169.5	652.68	32798.5	652.88	34707.8	652.88	35585.5	652.88	37298.5	652.98	37251.8	652.98	39493	652.98	41891.7	652.98	43194.4	653.08	45704.7
652.48	20976.9	652.38	25860.2	652.58	32696.7	652.78	34294.9	652.78	35450.7	652.78	37483.4	652.88	37580.3	652.88	39594.9	652.88	41834.3	652.88	43728.3	652.98	45899.6
652.38	20578.4	652.28	25568	652.48	32450.6	652.68	33940.2	652.68	35000.5	652.68	37397.8	652.78	37250.7	652.78	39422.3	652.78	41900.9	652.78	43976.2	652.88	45842.7
652.28	20121.4	652.18	25036	652.38	32143.6	652.58	33696.1	652.58	34323.9	652.58	36992.9	652.68	36616	652.68	39087.7	652.68	41616.8	652.68	43685.4	652.78	45606
652.18	19688.8	652.08	24386.9	652.28	31839.1	652.48	33553.7	652.48	33682.8	652.48	36674.7	652.58	36060.2	652.58	39096.5	652.58	41353.4	652.58	43122.7	652.68	45169.1
652.08	19263.1	651.98	23522.3	652.18	31287.6	652.38	33048.7	652.38	33399.9	652.38	36368.8	652.48	35626.4	652.48	38844.8	652.48	41244.2	652.48	42515.8	652.58	44848.4
651.98	18824.2	651.88	22770.2	652.08	30715	652.28	32655.4	652.28	33110.4	652.28	36006	652.38	35274.5	652.38	38445.3	652.38	40991.3	652.38	42081.5	652.48	44241.9
651.88	18443.1	651.78	22228.5	651.98	30165.8	652.18	32625.6	652.18	32820.5	652.18	35528.9	652.28	34856.6	652.28	38111.5	652.28	40433.2	652.28	41774.3	652.38	43906.9
651.78	18167.6	651.68	22135.9	651.88	29787.4	652.08	32019.5	652.08	32684.4	652.08	34783.8	652.18	34550.1	652.18	37627.8	652.18	39843.7	652.18	41507.4	652.28	43597.4
651.68	17876.1	651.58	22031.5	651.78	29126.7	651.98	31333	651.98	32290.2	651.98	34021.4	652.08	34259.4	652.08	37133.9	652.08	39040.7	652.08	40950.5	652.18	43189.7
651.58	17561.9	651.48	21900.1	651.68	28518.1	651.88	30901.1	651.88	31763.6	651.88	33381.6	651.98	33673.6	651.98	36608.3	651.98	38421.5	651.98	40424.3	652.08	42790.5
651.48	17279.7	651.38	21594.8	651.58	28271.7	651.78	30428.8	651.78	31165	651.78	33003.5	651.88	33341.2	651.88	36137.9	651.88	37995.8	651.88	39927.4	651.98	42334.6
651.38	16973.6	651.28	21316.8	651.48	27876	651.68	29590.6	651.68	30462	651.68	32708.9	651.78	32728.4	651.78	35581.9	651.78	37786.6	651.78	39403.5	651.88	41802.7
651.28	16624.5	651.18	20973.8	651.38	27171.3	651.58	28649.5	651.58	29616.5	651.58	32118.9	651.68	32048.3	651.68	34738.2	651.68	37282.2	651.68	38628.3	651.78	40981.6
651.18	16354.7	651.08	20566.1	651.28	26651.9	651.48	27859.7	651.48	28700.6	651.48	31469.8	651.58	31500.2	651.58	33989.4	651.58	36532.5	651.58	37818.3	651.68	40077.3
651.08	16097.1	650.98	20345.7	651.18	25935	651.38	27098.1	651.38	28225.1	651.38	30879	651.48	30864.3	651.48	33109.7	651.48	35520.7	651.48	37020.5	651.58	39313
650.98	15931.5	650.88	20179.5	651.08	25228.5	651.28	26511.9	651.28	27915.7	651.28	30244.3	651.38	30312.9	651.38	32328.4	651.38	34516.5	651.38	36144	651.48	38282
650.88	15801.8	650.78	19794.4	650.98	24675.8	651.18	26580.5	651.18	27524.8	651.18	29735.7	651.28	29604.4	651.28	31654.8	651.28	33797.4	651.28	35255.3	651.38	37343.9
650.78	15659.9	650.68	19501	650.88	24126.3	651.08	26721.7	651.08	26952.8	651.08	28960.4	651.18	28810.1	651.18	31103.5	651.18	33190.3	651.18	34182.2	651.28	36329.8
650.68	15499.3	650.58	19262.7	650.78	23776.6	650.98	26137.6	650.98	26505.2	650.98	28266.3	651.08	28164.2	651.08	30534.6	651.08	32338.1	651.08	33142.3	651.18	35274.6
650.58	15406.2	650.48	19050.9	650.68	23396.4	650.88	25165.9	650.88	25940.3	650.88	27459.5	650.98	27342	650.98	29792.4	650.98	31599.7	650.98	32301	651.08	34230.3
650.48	15326.3	650.38	19029	650.58	23257.4	650.78	24102.5	650.78	25410.4	650.78	26824.6	650.88	26659	650.88	29096.8	650.88	30865.7	650.88	31403.5	650.98	33227.4
650.38	15196	650.28	19141.3	650.48	23174.2	650.68	23457.7	650.68	24920.3	650.68	26412.3	650.78	26049.1	650.78	28428.6	650.78	29959.1	650.78	30729	650.88	32438.1
650.28	15066.2	650.18	19183	650.38	22785.8	650.58	23315.1	650.58	24481.5	650.58	26001.9	650.68	25548.9	650.68	27767	650.68	29062.1	650.68	30184.2	650.78	31568.8
650.18	14998.8	650.08	19088.6	650.28	22278.5	650.48	23233.1	650.48	23706.7	650.48	25350.2	650.58	25259.7	650.58	27052.7	650.58	28273.5	650.58	29432.9	650.68	30569.6
650.08	14975	649.98	18941.4	650.18	21891	650.38	23226.5	650.38	22957.3	650.38	24647.9	650.48	24922	650.48	26286.4	650.48	27524.9	650.48	28686	650.58	29511.3
649.98	14911.4	649.88	18741.8	650.08	21526.8	650.28	22988.5	650.28	22474.9	650.28	24058.2	650.38	24592.7	650.38	25611.6	650.38	26811.2	650.38	28069	650.48	28520.1
649.88	14761.1	649.78	18589.3	649.98	21421.7	650.18	22560.2	650.18	22354.7	650.18	23694.5	650.28	24225	650.28	25038	650.28	26580	650.28	27628.1	650.38	28045.9
649.78	14560.4	649.68	18384.4	649.88	21234.8	650.08	22305.5	650.08	22250.2	650.08	23567.8	650.18	23627.9	650.18	24641.1	650.18	26403.8	650.18	27177.9	650.28	27767.3
649.68	14434.6	649.58	18329.5	649.78	21085.7	649.98	22123	649.98	22136	649.98	23629	650.08	23219.8	650.08	24344.4	650.08	26035.7	650.08	26718.3	650.18	27528
649.58	14417	649.48	18159.4	649.68	20907	649.88	22147.4	649.88	21917.2	649.88	23551.3	649.98	23068.6	649.98	24157.2	649.98	25685.6	649.98	26383.1	650.08	27245.3
649.48	14345.3	649.38	18122.3	649.58	20652.6	649.78	21884	649.78	21661.7	649.78	23133.7	649.88	22975.4	649.88	24197.3	649.88	25313.2	649.88	25852.4	649.98	26970.7
649.38	14229.7	649.28	18164.4	649.48	20489.3	649.68	21678.4	649.68	21396.8	649.68	22856.6	649.78	22812.9	649.78	24156.3	649.78	24989.8	649.78	25403.8	649.88	26873.9
649.28	14139.6	649.18	18271.7	649.38	20627.2	649.58	21582.5	649.58	21312.7	649.58	22711.1	649.68	22578.8	649.68	24143.3	649.68	24901.1	649.68	25317.7	649.78	26741
649.18	14054	649.08	18274.4	649.28	20781.2	649.48	21563.2	649.48	21390.6	649.48	22631.6	649.58	22446.1	649.58	24140	649.58	24909.2	649.58	25285.2	649.68	26636
649.08	13980.9	648.98	18151.2	649.18	21053.4	649.38	21647.7	649.38	21533.9	649.38	22541.1	649.48	22333.7	649.48	24116.3	649.48	24843.8	649.48	25346.9	649.58	26616.6
648.98	13920.7	648.88	18029.8	649.08	21204.9	649.28	21617.2	649.28	21738.5	649.28	22422.1	649.38	22259.5	649.38	24081.9	649.38	24651.6	649.38	25394	649.48	26502.3
648.88	13834	648.78	18080.3	648.98	21076.5	649.18	21446.6	649.18	21805.9	649.18	22374.8	649.28	22407.8	649.28	24060.4	649.28	24582.1	649.28	25399.1	649.38	26544.3
648.78	13816.8	648.68	18152.3	648.88	20834.1	649.08	21224	649.08	21813.7	649.08	22469.9	649.18	22509.9	649.18	24012.6	649.18	24553.7	649.18	25466	649.28	26747.6
648.68	13946.4	648.58	18259.8	648.78	20461.9	648.98	21078.2	648.98	21693	648.98	22625.8	649.08	22639.1	649.08	23876.1	649.08	24524.3	649.08	25650.2	649.18	27054
648.58	14094.2	648.48	18221.5	648.68	20535.3	648.88	21200.7	648.88	21440.6	648.88	22767.8	648.98	22778.9	648.98	23920.3	648.98	24649.8	648.98	25883.1	649.08	27204.2
648.48	14119.4	648.38	18171.1	648.58	20758.7	648.78	21395.4	648.78	21224.7	648.78	22612.9	648.88	22798.1	648.88	24200.1	648.88	24832	648.88	26206.4	648.98	27186.3
648.38	14114.7	648.28	17972.5	648.48	21108.1	648.68	21761.1	648.68	21287.8	648.68	22469.2	648.78	22828.9	648.78	24394	648.78	25126.8	648.78	26473.8	648.88	27277.9
648.28	14104.9	648.18	17908.2	648.38	21231.7	648.58	21879.7	648.58	21544.5	648.58	22551.3	648.68	22800.4	648.68	24608.6	648.68	25443.2	648.68	26688.9	648.78	27364.2
648.18	14049.9	648.08	17998.2	648.28	21019	648.48	21697.8	648.48	21903.3	648.48	22790.8	648.58	22807.5	648.58	24731.2	648.58	25851.5	648.58	26847.9	648.68	27588.8
648.08	14050.2	647.98	18010.6	648.18	20779.8	648.38	21406.7	648.38	22152.5	648.38	22996.5	648.48	23020.3	648.48	24770.8	648.48	26016.3	648.48	26964.3	648.58	27889.6
647.98	14107.3	647.88	18012.8	648.08	20801	648.28	21235.8	648.28	22338.4	648.28	23088.9	648.38	23247.7	648.38	24879.6	648.38	26119.8	648.38	26934.1	648.48	28051.7
647.88	14111.5	647.78	18085.2	647.98	20878.3	648.18	21228.4	648.18	22334.8	648.18	23240.7	648.28	23513.5	648.28	25161.8	648.28	26237.7	648.28	26946.9	648.38	28220.4
647.78	14090.5	647.68	18377.5	647.88	21123	648.08	21507.9	648.08	22345.2	648.08	23374.6	648.18	23574.1	648.18	25317.5	648.18	26338.4	648.18	27124.7	648.28	28344.1
647.68	14133.2	647.58	18713.5	647.78	21267.8	647.98	21955.4	647.98	22448.8	647.98	23461.6	648.08	23544.3	648.08	25314	648.08	26535.2	648.08	27518	648.18	28566.7
647.58	14163.1	647.48	18810.1	647.68	21264.5	647.88	22088	647.88	22648.2	647.88	23598.2	647.98	23583.6	647.98	25395.4	647.98	26860.4	647.98	27929.4	648.08	29045.7
647.48	14184.6	647.38	18765.5	647.58	21070.9	647.78	21964.1	647.78	22563.6	647.78	23721.4	647.88	23535.4	647.88	25464.4	647.88	27244.2	647.88	28332.6	647.98	29656.7
647.38	14185.4	647.28	18615.5	647.48	21039.3	647.68	22008.5	647.68	22661.1	647.68	23766.2	647.78	23544.6	647.78	25509.5	647.78	27461.9	647.78	28498.4	647.88	30240.7
647.28	14220.8	647.18	18411.6	647.38	21228.3	647.58	22169.2	647.58	22623.8	647.58	24072.3	647.68	23790.3	647.68	25551.2	647.68	27486.8	647.68	28310.9	647.78	30396.8
647.18	14280.1	647.08	18365	647.28	21341.7	647.48	22412.8	647.48	22583.4	647.48	24292.2	647.58	23925.9	647.58	25740.7	647.58	27575.3	647.58	28399.1	647.68	30316.8
647.08	14338.1	646.98	18476.9	647.18	21332.4	647.38	22657.1	647.38	22796.2	647.38	24391.3	647.48	23983.3	647.48	26102.4	647.48	27673.9	647.48	28646.1	647.58	30296.4
646.98	14354.9	646.88	18462.1	647.08	21408.6	647.28	23042.2	647.28	23155.6	647.28	24354.3	647.38	24018.9	647.38	26468.7	647.38	27799.3	647.38	29007.7	647.48	30227.2
646.88	14338.3	646.78	18406.1	646.98	21543.6	647.18	23008.4	647.18	23524	647.18	24321.5	647.28	24310.5	647.28	26893.5	647.28	28079.3	647.28	29216.4	647.38	30346
646.78	14320.9	646.68	18420.3	646.88	21559.9	647.08	22963.7	647.08	23653.2	647.08	24280.6	647.18	24563.7	647.18	27127.8	647.18	28420.3	647.18	29281.3	647.28	30584.5
646.68	14383.8	646.58	18548.7	646.78	21630.5	646.98	23147.6	646.98	23570	646.98	24268	647.08	24730.9	647.08	27262.3	647.08	28561.4	647.08	29287.6	647.18	30886.8
646.58	14504.6	646.48	18667.6	646.68	21800.2	646.88	23350.2	646.88	23710.8	646.88	24537.2	646.98	24809.7	646.98	27320.2	646.98	28405.1	646.98	29229.5	647.08	30994
646.48	14584.1	646.38	18657.3	646.58	21945.7	646.78	23262	646.78	23530	646.78	24866.5	646.88	24879.7	646.88	27256.2	646.88	28322.4	646.88	29216.4	646.98	30938.2
646.38	14591.9	646.28	18715.8	646.48	21889.8	646.68	23188.5	646.68	23666.5	646.68	24995.9	646.78	24799.1	646.78	27258.8	646.78	28388.4	646.78	29346.4	646.88	30869.8
646.28	14583.3	646.18	18883	646.38	21835.7	646.58	23082.7	646.58	23922.8	646.58	25025.3	646.68	25019.9	646.68	27186.3	646.68	28621.6	646.68	29147.4	646.78	30902.5
646.18	14675.9	646.08	18985.3	646.28	21860.5	646.48	22910.7	646.48	23993.1	646.48	25140.3	646.58	25337.6	646.58	27080.3	646.58	28776.1	646.58	29036.2	646.68	30665.8
646.08	14729	645.98	19143	646.18	21931.6	646.38	22749.4	646.38	23934.8	646.38	25076.5	646.48	25483	646.48	27008.7	646.48	29004.4	646.48	28985.4	646.58	30369.1
645.98	14737.6	645.88	19385.7	646.08	21977.4	646.28	22761	646.28	23864.8	646.28	25036	646.38	25379	646.38	27049.9	646.38	29004.3	646.38	29078.3	646.48	30353.6
645.88	14757.6	645.78	19547	645.98	22241.5	646.18	22801.7	646.18	23818	646.18	25114.8	646.28	25231.3	646.28	27113.5	646.28	28652.8	646.28	28949.8	646.38	30474.8
645.78	14790.9	645.68	19573.1	645.88	22285.8	646.08	22842.5	646.08	23829.8	646.08	25193.8	646.18	24958	646.18	27079.9	646.18	28270.8	646.18	29014.9	646.28	30487
645.68	14881	645.58	19644.1	645.78	22326.3	645.98	22867.2	645.98	23534	645.98	25072.8	646.08	24888.8	646.08	27112.9	646.08	28019.3	646.08	29096.9	646.18	30398.2
645.58	15056.7	645.48	19644.5	645.68	22549.8	645.88	23194.5	645.88	23428.7	645.88	24967.3	645.98	24889	645.98	27083.5	645.98	27931.1	645.98	29350.7	646.08	30200.4
645.48	15139.8	645.38	19728.2	645.58	22816.2	645.78	23459.1	645.78	23329	645.78	24843.9	645.88	25119.8	645.88	27085.7	645.88	27804.1	645.88	29521.9	645.98	29817.1
645.38	15201.7	645.28	19936.6	645.48	22912.6	645.68	23660.4	645.68	23497.4	645.68	24686.9	645.78	25287.8	645.78	26921.8	645.78	27915	645.78	29572.4	645.88	29482.8
645.28	15322.6	645.18	20306.5	645.38	23042.8	645.58	23707.3	645.58	23858.2	645.58	24691.1	645.68	25398	645.68	26765	645.68	27942.4	645.68	29394.5	645.78	29590.7
645.18	15528.9	645.08	20625.8	645.28	23067	645.48	23846.4	645.48	24275.1	645.48	24949.1	645.58	25128.1	645.58	26663.9	645.58	27815	645.58	29004.5	645.68	29928.8
645.08	15691.9	644.98	20691.6	645.18	22887.6	645.38	24020.9	645.38	24420.9	645.38	24952.1	645.48	24847.2	645.48	26597.6	645.48	27855	645.48	28731.8	645.58	30235.8
644.98	15800.5	644.88	20705.1	645.08	22974.7	645.28	24133.4	645.28	24716.6	645.28	25092.9	645.38	24574.8	645.38	26637.3	645.38	28028.4	645.38	28773.8	645.48	30405.4
644.88	15899	644.78	20961.3	644.98	23449.8	645.18	24355.4	645.18	24760.1	645.18	25296.5	645.28	24556.1	645.28	26816.2	645.28	28117.7	645.28	28950.3	645.38	30464.7
644.78	16018.9	644.68	21250.7	644.88	23734.4	645.08	24459	645.08	24871.8	645.08	25656.5	645.18	24782.6	645.18	26924	645.18	28215.6	645.18	29225.9	645.28	30547
644.68	16246.5	644.58	21744.2	644.78	23909	644.98	24405.3	644.98	24799.4	644.98	25776.8	645.08	25452.9	645.08	27103.4	645.08	28220.3	645.08	29255	645.18	30778.5
644.58	16594.8	644.48	22084.5	644.68	23945.4	644.88	24353.3	644.88	24888.9	644.88	25754.5	644.98	25911.4	644.98	27281.2	644.98	28265.4	644.98	29390.1	645.08	31090.8
644.48	16942.7	644.38	22187	644.58	24060	644.78	24356.7	644.78	24827.9	644.78	25871.5	644.88	26237.7	644.88	27445	644.88	28337.9	644.88	29538.6	644.98	31385.5
644.38	17310.9	644.28	22417.6	644.48	24117.9	644.68	24582.5	644.68	24828.6	644.68	25946.9	644.78	26338.1	644.78	27671.6	644.78	28783.6	644.78	29755	644.88	31543.9
644.28	17621.7	644.18	22606.1	644.38	24360.4	644.58	24788.4	644.58	24985.3	644.58	26057.3	644.68	26375.5	644.68	27918.3	644.68	29260.5	644.68	30063.9	644.78	31754
644.18	17897.5	644.08	23067.7	644.28	24742.4	644.48	25173.3	644.48	25324.5	644.48	26449	644.58	26448.6	644.58	28230.3	644.58	29499.6	644.58	30344.7	644.68	31918
644.08	18123	643.98	23692	644.18	25048	644.38	25705.3	644.38	25671.5	644.38	26762.5	644.48	26521.2	644.48	28629.6	644.48	29654	644.48	30638.5	644.58	32053.3
643.98	18361.8	643.88	24184.8	644.08	25325.3	644.28	26032.1	644.28	26155.1	644.28	26879	644.38	26859.1	644.38	28651.3	644.38	29925.9	644.38	30702.5	644.48	32344.8
643.88	18664.4	643.78	24578.5	643.98	25557.3	644.18	26374.4	644.18	26692.1	644.18	27007	644.28	27273	644.28	28771.4	644.28	30156	644.28	30807.8	644.38	32562.7
643.78	18961.6	643.68	24828.1	643.88	25921.8	644.08	26597.9	644.08	27337.7	644.08	27252	644.18	27588.2	644.18	29111.3	644.18	30481.8	644.18	30997.2	644.28	32633.3
643.68	19335	643.58	25290.7	643.78	26460	643.98	27025.1	643.98	27512.1	643.98	27545.9	644.08	27900.2	644.08	29558.4	644.08	30785.5	644.08	31693.4	644.18	33083.6
643.58	19858.4	643.48	26024.4	643.68	26860.6	643.88	27612.7	643.88	27758.7	643.88	27680.8	643.98	28035.4	643.98	30136.9	643.98	31087.9	643.98	32509.1	644.08	33758.7
643.48	20391	643.38	26790.5	643.58	27378	643.78	28081.2	643.78	28053.4	643.78	27716.8	643.88	28242.3	643.88	30488.3	643.88	31490.2	643.88	33119.5	643.98	34452.9
643.38	20892.8	643.28	27711.1	643.48	28019.4	643.68	28580	643.68	28340.4	643.68	28242	643.78	28484.7	643.78	30834.8	643.78	31951.5	643.78	33544.1	643.88	34794
643.28	21344.3	643.18	28395.5	643.38	28515.4	643.58	29148.9	643.58	28939.9	643.58	29074.2	643.68	28864.8	643.68	31346.2	643.68	32722.1	643.68	33901.6	643.78	35075.7
643.18	21887.2	643.08	28941.2	643.28	29054.3	643.48	29649.9	643.48	29540.6	643.48	29881.9	643.58	29644	643.58	31976.7	643.58	33558.9	643.58	34257.3	643.68	35533
643.08	22361.3	642.98	29464	643.18	29723.5	643.38	30223.4	643.38	30264.4	643.38	30577.6	643.48	30324.2	643.48	32879.5	643.48	34176.9	643.48	34855.1	643.58	36056.7
642.98	22877.6	642.88	30234.2	643.08	30476	643.28	30778.9	643.28	31078.7	643.28	31111.5	643.38	31016.5	643.38	33670.5	643.38	34763.2	643.38	35804.9	643.48	36950.2
642.88	23366.3	642.78	31070.3	642.98	31098.8	643.18	31720.3	643.18	31766.1	643.18	31953.5	643.28	31675.1	643.28	34204.6	643.28	35400.3	643.28	36929.2	643.38	38081.6
642.78	23786.8	642.68	31653	642.88	31838.1	643.08	32509.4	643.08	32716.7	643.08	32784.1	643.18	32426.9	643.18	34886.9	643.18	36074.1	643.18	37566.1	643.28	39000.1
642.68	24306.4	642.58	32057.7	642.78	32578.4	642.98	33078	642.98	33511.6	642.98	33474.7	643.08	33236.3	643.08	35919.4	643.08	36867	643.08	38348.4	643.18	40045.1
642.58	24820.2	642.48	32261.4	642.68	33322.7	642.88	33676.3	642.88	34382.3	642.88	34420.9	642.98	34168.6	642.98	37143.6	642.98	37952.3	642.98	39243.7	643.08	41220.2
642.48	25270.2	642.38	32661.5	642.58	34242.2	642.78	34466.4	642.78	35123.7	642.78	35104	642.88	35018.8	642.88	38296.7	642.88	39217.6	642.88	40408	642.98	42466.8
642.38	25630.8	642.28	33145.3	642.48	35350.6	642.68	35408.2	642.68	35755.7	642.68	36011.4	642.78	35856	642.78	39204.7	642.78	40413	642.78	41753.9	642.88	43805.6
642.28	25943.2	642.18	33564.7	642.38	36229	642.58	36521.9	642.58	36697.3	642.58	37114.9	642.68	36883	642.68	39895.8	642.68	41494.5	642.68	43141.4	642.78	45005.1
642.18	26245.8	642.08	33919.3	642.28	36846.5	642.48	37817.7	642.48	37523	642.48	38222.5	642.58	37822.4	642.58	40677.6	642.58	42645.7	642.58	44456.7	642.68	46308.1
642.08	26439.1	641.98	33995.6	642.18	37654.3	642.38	38755.3	642.38	38345.4	642.38	39421.8	642.48	38932.9	642.48	41742.3	642.48	43545.2	642.48	45359.4	642.58	47578.4
641.98	26589.9	641.88	34008.5	642.08	38459	642.28	39370.7	642.28	39390.8	642.28	40255.4	642.38	40262.9	642.38	43090.9	642.38	44589.2	642.38	46278.3	642.48	48934.1
641.88	26646.1	641.78	34295.6	641.98	39097.5	642.18	39810.2	642.18	40285.8	642.18	40981.7	642.28	41285.1	642.28	44206.3	642.28	45604.5	642.28	47351.9	642.38	50333.6
641.78	26758.7	641.68	34485	641.88	39830.4	642.08	40416.8	642.08	40901.2	642.08	41531.3	642.18	41976.6	642.18	45128.7	642.18	46498.6	642.18	48536.8	642.28	51716.2
641.68	26954.3	641.58	34607.1	641.78	40348.8	641.98	41191.1	641.98	41362.3	641.98	42267.8	642.08	42559	642.08	45999.4	642.08	47660.2	642.08	50219.5	642.18	53085.2
641.58	27015.3	641.48	34289.2	641.68	40630.6	641.88	42007.2	641.88	41966.9	641.88	43287.5	641.98	43259.9	641.98	46727	641.98	48937.5	641.98	51889.8	642.08	54324.5
641.48	27030.5	641.38	33909.9	641.58	40745.2	641.78	42760.7	641.78	42470.1	641.78	44222.3	641.88	44001.6	641.88	47366.4	641.88	50190.1	641.88	53285.8	641.98	55276.7
641.38	26954.2	641.28	33443.4	641.48	40958.6	641.68	43084	641.68	42829	641.68	45241.9	641.78	44729.7	641.78	48197.5	641.78	51371.8	641.78	54425.5	641.88	56306
641.28	26750.4	641.18	33018.3	641.38	41405.1	641.58	43245.9	641.58	43510.5	641.58	45947.8	641.68	45528.8	641.68	48874.5	641.68	52421.7	641.68	55238.3	641.78	57227.5
641.18	26416.9	641.08	32520.9	641.28	41400	641.48	43345	641.48	44105.5	641.48	46350.9	641.58	45746.1	641.58	49302.6	641.58	53549.8	641.58	55834.3	641.68	58354.1
641.08	25936.8	640.98	31826.9	641.18	41223.3	641.38	43459.3	641.38	44305.6	641.38	46580.2	641.48	45995.6	641.48	49942.3	641.48	54076.2	641.48	56367.6	641.58	59540.3
640.98	25276.2	640.88	30812.7	641.08	40891.7	641.28	43694.6	641.28	44518.9	641.28	46788.4	641.38	46574.5	641.38	50662.3	641.38	54619.6	641.38	57169.2	641.48	60772.5
640.88	24365.7	640.78	29524.9	640.98	40505.5	641.18	44004.8	641.18	45174.9	641.18	47272.6	641.28	47049.1	641.28	51248.2	641.28	54848.9	641.28	57988.6	641.38	61574.9
640.78	23276.1	640.68	28071.4	640.88	40074.6	641.08	44077.5	641.08	45374.1	641.08	47530.8	641.18	47482.9	641.18	51600.2	641.18	54882.7	641.18	58286.4	641.28	62015.5
640.68	22169.3	640.58	26595.4	640.78	39725.2	640.98	43768.5	640.98	45321.8	640.98	47493.6	641.08	47922.2	641.08	51927.6	641.08	55074	641.08	58254.4	641.18	62147.8
640.58	20971.3	640.48	25139.2	640.68	39416.3	640.88	43452.5	640.88	45011.4	640.88	47179.2	640.98	47930.7	640.98	52165.8	640.98	55267.5	640.98	58217.3	641.08	61885.4
640.48	19779.8	640.38	23716.8	640.58	38677.6	640.78	43024.6	640.78	44405.7	640.78	46998.2	640.88	47362.5	640.88	51814.6	640.88	55421.2	640.88	58088.2	640.98	61633.5
640.38	18650.6	640.28	22385.2	640.48	37375.3	640.68	41964.9	640.68	43315.8	640.68	46783.3	640.78	46480.6	640.78	51283.5	640.78	55184.7	640.78	58093.8	640.88	61522.1
640.28	17561	640.18	21335.4	640.38	36154.2	640.58	40633.8	640.58	42287	640.58	46316.6	640.68	46197.6	640.68	50694.2	640.68	54723.6	640.68	57920.8	640.78	61367.4
640.18	16579	640.08	20127.3	640.28	35106.5	640.48	39117.7	640.48	41562.4	640.48	45801.9	640.58	45815	640.58	49811.3	640.58	54188.6	640.58	57703.2	640.68	61063.4
640.08	15724.8	639.98	19006.1	640.18	34165.6	640.38	37654.9	640.38	40731.3	640.38	44906.9	640.48	45604.1	640.48	48942.7	640.48	53297.3	640.48	57223	640.58	60684.9
639.98	14952.2	639.88	18007.1	640.08	32810.6	640.28	36352.8	640.28	39411.9	640.28	43693.3	640.38	45276.2	640.38	48167.3	640.38	52840.9	640.38	56726.1	640.48	60366.2
639.88	14145.6	639.78	16990.3	639.98	31312.9	640.18	35239	640.18	38289.6	640.18	42422	640.28	44394.1	640.28	47536.2	640.28	52496	640.28	56286.7	640.38	59673.7
639.78	13423.8	639.68	16317.4	639.88	29576	640.08	34255.3	640.08	36827.5	640.08	41270	640.18	42883	640.18	46520.5	640.18	52065.3	640.18	55623.4	640.28	58571.1
639.68	12859.3	639.58	15712.1	639.78	27725.6	639.98	32838.5	639.98	35254.1	639.98	40062.2	640.08	41107.4	640.08	45176.4	640.08	51440.3	640.08	54271	640.18	57601
639.58	12294.3	639.48	15235.5	639.68	26148.4	639.88	31198.9	639.88	33637	639.88	38662.3	639.98	39655.7	639.98	43664.1	639.98	50282.3	639.98	52393.7	640.08	56073.2
639.48	11800.2	639.38	14754.1	639.58	24680.2	639.78	29361.7	639.78	31998.3	639.78	37055.1	639.88	38156.6	639.88	41738.1	639.88	48359.6	639.88	49983.4	639.98	53999.4
639.38	11346	639.28	14157.3	639.48	23174.7	639.68	27441.3	639.68	30167.8	639.68	35043.7	639.78	36276.3	639.78	39319.7	639.78	45445.2	639.78	47441.1	639.88	51246.1
639.28	10911.4	639.18	13784.3	639.38	21711.2	639.58	25549.4	639.58	28042.5	639.58	32939.2	639.68	34202.4	639.68	36785.9	639.68	42435.6	639.68	44363.5	639.78	47891.8
639.18	10581.9	639.08	13471.6	639.28	20213.3	639.48	23947.1	639.48	25947.4	639.48	30809.3	639.58	32015.2	639.58	34341.5	639.58	39524.5	639.58	41391.1	639.68	44161.3
639.08	10367	638.98	13350	639.18	18956.2	639.38	22339.6	639.38	24122.1	639.38	28652.7	639.48	29744.9	639.48	31868.8	639.48	36348.5	639.48	38260.5	639.58	40399.5
638.98	10188.5	638.88	13161.8	639.08	17859.9	639.28	20902.2	639.28	22344.7	639.28	26375	639.38	27341	639.38	29208.9	639.38	33115.5	639.38	34894.7	639.48	36856.7
638.88	9979.56	638.78	12943	638.98	16966	639.18	19527.7	639.18	20669.2	639.18	24162.3	639.28	24853.8	639.28	26611.5	639.28	29922.1	639.28	31334.3	639.38	33152.4
638.78	9853.97	638.68	12825.4	638.88	16172.8	639.08	18226.5	639.08	19072.3	639.08	21926.9	639.18	22559.4	639.18	24083	639.18	26708.3	639.18	27810.5	639.28	29224.8
638.68	9751.48	638.58	12711.6	638.78	15328.1	638.98	16975	638.98	17566.6	638.98	19918.1	639.08	20483.2	639.08	21683.9	639.08	23761.7	639.08	24441.3	639.18	25702.2
638.58	9652.11	638.48	12581.4	638.68	14789.8	638.88	15958.9	638.88	16424	638.88	18462.9	638.98	18969.4	638.98	19627.3	638.98	21446.1	638.98	21666.1	639.08	22903.4
638.48	9618.78	638.38	12452.4	638.58	14232	638.78	15055.2	638.78	15638.4	638.78	17378.9	638.88	17639.8	638.88	18172	638.88	19773	638.88	19607.7	638.98	20829.2
638.38	9561.24	638.28	12247.4	638.48	13681.9	638.68	14554.5	638.68	15215.7	638.68	16485.2	638.78	16651.6	638.78	17090.5	638.78	18332	638.78	18247.3	638.88	19362.2
638.28	9505.76	638.18	12095.1	638.38	13344.5	638.58	14108.7	638.58	14843.6	638.58	15759.2	638.68	15650	638.68	16243.4	638.68	17177.2	638.68	17143.5	638.78	18003.9
638.18	9508.72	638.08	12071.2	638.28	13146.6	638.48	13829.5	638.48	14228.6	638.48	14920.7	638.58	14790.2	638.58	15581.3	638.58	16173.6	638.58	16184.7	638.68	16781.7
638.08	9522.97	637.98	12008.4	638.18	12975.5	638.38	13521.9	638.38	13583.2	638.38	14293.8	638.48	14097.6	638.48	15032.3	638.48	15197.4	638.48	15393	638.58	15667
637.98	9494.06	637.88	11977.4	638.08	12835	638.28	13048.6	638.28	13135.8	638.28	13844.9	638.38	13738.1	638.38	14570.7	638.38	14382.7	638.38	14786.1	638.48	14959.2
637.88	9410.16	637.78	11957.1	637.98	12777.5	638.18	12796.7	638.18	12867.7	638.18	13627.7	638.28	13522.3	638.28	14247.7	638.28	13880.4	638.28	14325.8	638.38	14495.9
637.78	9379.71	637.68	11935.2	637.88	12789.4	638.08	12598.3	638.08	12788	638.08	13509.2	638.18	13282.9	638.18	14085.7	638.18	13560.4	638.18	13869.1	638.28	14099.8
637.68	9392.06	637.58	11946.2	637.78	12582.2	637.98	12581.7	637.98	12720.5	637.98	13269.1	638.08	13118.1	638.08	13882	638.08	13269.6	638.08	13369.7	638.18	13711.8
637.58	9378.01	637.48	12080.2	637.68	12489	637.88	12682.2	637.88	12673.2	637.88	12926.7	637.98	13215.9	637.98	13593.3	637.98	13296.3	637.98	13058.9	638.08	13499.8
637.48	9368.34	637.38	12145.1	637.58	12415.4	637.78	12534	637.78	12628.5	637.78	12685.2	637.88	13183.8	637.88	13365.8	637.88	13223.8	637.88	12855	637.98	13432.4
637.38	9329.83	637.28	11949	637.48	12484.6	637.68	12519.8	637.68	12468.1	637.68	12543.4	637.78	13062.7	637.78	13244.6	637.78	13067	637.78	12847.4	637.88	13322.7
637.28	9326.61	637.18	11699.6	637.38	12619.7	637.58	12481.3	637.58	12546.5	637.58	12528	637.68	12918.8	637.68	13247.7	637.68	12927.4	637.68	12998.4	637.78	13155.7
637.18	9318.67	637.08	11644.5	637.28	12588.7	637.48	12363.5	637.48	12525.7	637.48	12555.7	637.58	12632.9	637.58	13252.8	637.58	12895.6	637.58	12998.2	637.68	13048.8
637.08	9322.26	636.98	11486.5	637.18	12449.2	637.38	12431.3	637.38	12395.1	637.38	12761	637.48	12386.8	637.48	13261.3	637.48	12824.4	637.48	12717.9	637.58	12768.8
636.98	9340.15	636.88	11531	637.08	12283.4	637.28	12398.5	637.28	12402.3	637.28	12827	637.38	12303.2	637.38	13226.5	637.38	12776.2	637.38	12500.7	637.48	12525.1
636.88	9338.86	636.78	11530.3	636.98	12109.6	637.18	12320.7	637.18	12377.3	637.18	12614.7	637.28	12497.5	637.28	13038.3	637.28	12787	637.28	12544	637.38	12428.9
636.78	9357.54	636.68	11530.1	636.88	12060.6	637.08	12121	637.08	12319.3	637.08	12452	637.18	12522.1	637.18	12927.5	637.18	12699.6	637.18	12648.3	637.28	12445.1
636.68	9370.43	636.58	11492.4	636.78	12065.5	636.98	12040.5	636.98	12323.3	636.98	12442.1	637.08	12424.4	637.08	12813.8	637.08	12476.2	637.08	12719.5	637.18	12547.1
636.58	9304.35	636.48	11596.3	636.68	12163.1	636.88	12077.9	636.88	12363.4	636.88	12326.7	636.98	12267.4	636.98	12641.8	636.98	12361.4	636.98	12819.4	637.08	12558.6
636.48	9233.04	636.38	11821.1	636.58	12281.1	636.78	11965.4	636.78	12378.3	636.78	12240.4	636.88	12080.7	636.88	12581.2	636.88	12302.6	636.88	12751.4	636.98	12565.4
636.38	9134.47	636.28	12007.9	636.48	12452.3	636.68	12044.2	636.68	12178	636.68	12357.4	636.78	12075	636.78	12609.5	636.78	12262.8	636.78	12513.3	636.88	12412
636.28	9092.88	636.18	12093	636.38	12525.9	636.58	12293	636.58	12077.8	636.58	12393.6	636.68	12224.4	636.68	12866.8	636.68	12237.3	636.68	12339.8	636.78	12241.6
636.18	9042.03	636.08	12032.1	636.28	12578.9	636.48	12291.2	636.48	12049.6	636.48	12291	636.58	12312.7	636.58	13016.2	636.58	12286.6	636.58	12347.1	636.68	12256.8
636.08	8997.92	635.98	11876.8	636.18	12513.5	636.38	12272.1	636.38	11923	636.38	12465	636.48	12279.4	636.48	13029.3	636.48	12335.4	636.48	12363.2	636.58	12292.6
635.98	9013.24	635.88	11885.2	636.08	12496	636.28	12273.7	636.28	11927.2	636.28	12540.7	636.38	11942.4	636.38	12924.6	636.38	12399.2	636.38	12318.7	636.48	12399.1
635.88	9016.79	635.78	11928	635.98	12451.3	636.18	12335.7	636.18	11904.3	636.18	12544.9	636.28	11795.5	636.28	12701.2	636.28	12403	636.28	12335.6	636.38	12357.1
635.78	9051.53	635.68	11932.7	635.88	12386.7	636.08	12439.6	636.08	11926.7	636.08	12427.6	636.18	11755	636.18	12538.4	636.18	12263.1	636.18	12352.6	636.28	12258.6
635.68	9088.42	635.58	11856.1	635.78	12367.3	635.98	12562.1	635.98	11923	635.98	12341.6	636.08	11798.9	636.08	12477.6	636.08	12169.7	636.08	12314.9	636.18	12350.9
635.58	9126.72	635.48	11799.2	635.68	12255.1	635.88	12516.6	635.88	11972.7	635.88	12278.2	635.98	12033.8	635.98	12489.1	635.98	12118.4	635.98	12264.8	636.08	12414.5
635.48	9203.41	635.38	11716	635.58	12137.2	635.78	12150.5	635.78	12286.9	635.78	12128.7	635.88	12067	635.88	12518	635.88	12216.6	635.88	12282.9	635.98	12342.1
635.38	9257.3	635.28	11618.5	635.48	12162.5	635.68	11971.2	635.68	12354.6	635.68	12059.3	635.78	12041.2	635.78	12451.3	635.78	12311.2	635.78	12426	635.88	12327.2
635.28	9308.15	635.18	11636.4	635.38	12175	635.58	11959	635.58	12287.2	635.58	12034.6	635.68	11945.6	635.68	12414	635.68	12357.2	635.68	12484.2	635.78	12212.8
635.18	9299.12	635.08	11721.4	635.28	12176.2	635.48	12108.3	635.48	12146.7	635.48	11932.4	635.58	11960.6	635.58	12465.7	635.58	12245.9	635.58	12411.5	635.68	12204.9
635.08	9224.59	634.98	11710.2	635.18	12135.9	635.38	12216.7	635.38	11935.3	635.38	12094.6	635.48	12100.4	635.48	12649.5	635.48	12069.3	635.48	12227.9	635.58	12264.5
634.98	9223.68	634.88	11740	635.08	12064	635.28	12263.9	635.28	11728.5	635.28	12193.3	635.38	12096.8	635.38	12793.3	635.38	12047.2	635.38	12008.9	635.48	12432.4
634.88	9214.17	634.78	11811.6	634.98	12082.1	635.18	12187.3	635.18	11702.2	635.18	12231.7	635.28	12087.6	635.28	12886.7	635.28	12124.8	635.28	11885.6	635.38	12448.7
634.78	9238.34	634.68	11734.2	634.88	12041.4	635.08	12116	635.08	11979.7	635.08	12223.1	635.18	12052.7	635.18	12879.3	635.18	12185.9	635.18	11857.8	635.28	12284.3
634.68	9200.59	634.58	11572.9	634.78	12022.7	634.98	12133.5	634.98	12285	634.98	12210.3	635.08	11921.4	635.08	12695.6	635.08	12259.2	635.08	11973.2	635.18	12160.4
634.58	9136.65	634.48	11478.2	634.68	12084.9	634.88	12190.9	634.88	12297.4	634.88	12177.8	634.98	11871.5	634.98	12481	634.98	12280.7	634.98	12100.5	635.08	12144.2
634.48	9087.84	634.38	11610.5	634.58	12088.6	634.78	12116.1	634.78	12289.5	634.78	12204.3	634.88	11874.9	634.88	12335.1	634.88	12238.6	634.88	12074.6	634.98	12087.6
634.38	9064.26	634.28	11733.1	634.48	12075.9	634.68	12133.7	634.68	12077.3	634.68	12194.4	634.78	11901	634.78	12338.4	634.78	12160.8	634.78	12108.4	634.88	12043.3
634.28	9037.58	634.18	11761.2	634.38	11972.9	634.58	12134.2	634.58	11930.8	634.58	12093.9	634.68	12027.7	634.68	12335.2	634.68	12166.8	634.68	12154.5	634.78	11975.9
634.18	8972.11	634.08	11815.6	634.28	11725.4	634.48	12096.8	634.48	11961.7	634.48	12021.9	634.58	12108.5	634.58	12283.9	634.58	12121.1	634.58	12186.5	634.68	11852.6
634.08	8907.89	633.98	11716	634.18	11677.6	634.38	11936.6	634.38	12141.5	634.38	11977.7	634.48	12174.3	634.48	12287.2	634.48	12137	634.48	12239.7	634.58	11800.2
633.98	8944.62	633.88	11649.5	634.08	11666.3	634.28	11908.8	634.28	12276.9	634.28	12174	634.38	12113.9	634.38	12373.1	634.38	12168.3	634.38	12205.5	634.48	11773.9
633.88	9000.58	633.78	11733.6	633.98	11751.7	634.18	11953.5	634.18	12344	634.18	12230.8	634.28	12003.4	634.28	12357.8	634.28	12159.2	634.28	12174.4	634.38	11859
633.78	9053.92	633.68	11861.9	633.88	11748	634.08	12143.9	634.08	12279.6	634.08	12172.7	634.18	11889.5	634.18	12364.6	634.18	12088	634.18	12118.5	634.28	11947
633.68	9108.13	633.58	11869.5	633.78	11714.5	633.98	12181.5	633.98	12023.3	633.98	12060.3	634.08	11879.5	634.08	12351	634.08	12034.1	634.08	12123.2	634.18	11975.5
633.58	9156	633.48	11788.4	633.68	11717.1	633.88	12049.1	633.88	11770.9	633.88	11983.4	633.98	11967.5	633.98	12266.3	633.98	12009	633.98	12097.7	634.08	11967.9
633.48	9232.81	633.38	11807	633.58	11829.2	633.78	11880.8	633.78	11715.2	633.78	11947.5	633.88	11980.4	633.88	12230.1	633.88	12015.6	633.88	12003.3	633.98	12056.6
633.38	9315.58	633.28	11833.7	633.48	12059.6	633.68	11785.7	633.68	11668.8	633.68	11993.6	633.78	11993.4	633.78	12265.2	633.78	12133.2	633.78	11925.5	633.88	12074.2
633.28	9376.57	633.18	11698.6	633.38	12182.5	633.58	11857.3	633.58	11676	633.58	12040.4	633.68	11990.2	633.68	12373.6	633.68	12294.8	633.68	11881.6	633.78	12135
633.18	9375.59	633.08	11585.9	633.28	12067.9	633.48	12055.8	633.48	11707.4	633.48	12095.1	633.58	11885.9	633.58	12435.7	633.58	12287.3	633.58	11837.3	633.68	12064.1
633.08	9339.92	632.98	11509.9	633.18	11904.7	633.38	12155.3	633.38	11671	633.38	11958.6	633.48	11832.4	633.48	12295	633.48	12223.2	633.48	11871.4	633.58	11971.8
632.98	9274.12	632.88	11480.1	633.08	11810.7	633.28	12177.8	633.28	11591.8	633.28	12058.3	633.38	11721.4	633.38	12328.4	633.38	12065.7	633.38	12069.5	633.48	11864
632.88	9198.7	632.78	11640.3	632.98	11894.9	633.18	12038.4	633.18	11586.3	633.18	12180.6	633.28	11614.1	633.28	12392.4	633.28	11882	633.28	12193.4	633.38	11848.5
632.78	9127.56	632.68	11923.3	632.88	11990.3	633.08	11909	633.08	11741.7	633.08	12224.2	633.18	11605	633.18	12486.7	633.18	11783.8	633.18	12221	633.28	11864.6
632.68	9109.53	632.58	12120.5	632.78	12042.5	632.98	11844.7	632.98	11937.5	632.98	12108.3	633.08	11635.3	633.08	12575.3	633.08	11828.6	633.08	12220.6	633.18	11886.7
632.58	9099.36	632.48	12132.6	632.68	11949.8	632.88	11772.2	632.88	12067.6	632.88	12008	632.98	11786.9	632.98	12585.8	632.98	11972.3	632.98	12207	633.08	11830.8
632.48	9111.67	632.38	12048.1	632.58	11843.2	632.78	11779.9	632.78	12179.5	632.78	11880.7	632.88	11796.8	632.88	12554.1	632.88	12075.3	632.88	12197.8	632.98	11755.9

## Sheet: Fig.3h+Supplementary Fig. 27b
Binding energy	25		100		120		140		160		180	Binding energy	200		1h		2h		3h		4h
\b(eV)												\b(eV)
496.18	5497.2	496.38	7109.84	496.58	7161.79	496.78	7504.39	496.78	7587.26	496.78	7991.07	496.88	7835.78	496.88	8312.03	496.88	7881.01	496.88	7975.77	496.98	7997.56
496.08	5383.21	496.28	7030.67	496.48	7115.62	496.68	7541.26	496.68	7627.99	496.68	7910.34	496.78	7784.69	496.78	8258.21	496.78	7911.69	496.78	7966.31	496.88	7999.86
495.98	5262.05	496.18	7017.61	496.38	7077.24	496.58	7560.74	496.58	7542.27	496.58	7790.29	496.68	7615.35	496.68	8126.72	496.68	7981.73	496.68	8034.02	496.78	8011.24
495.88	5202.92	496.08	6965.64	496.28	7165.48	496.48	7480.82	496.48	7491.59	496.48	7711.93	496.58	7466.12	496.58	7955.64	496.58	8065.07	496.58	8066.42	496.68	8022.13
495.78	5196.68	495.98	6912.19	496.18	7257.14	496.38	7410.19	496.38	7416.37	496.38	7664.09	496.48	7474.6	496.48	7865.32	496.48	8087.07	496.48	8097.58	496.58	8037.16
495.68	5233.02	495.88	6878.88	496.08	7313	496.28	7390.12	496.28	7438.93	496.28	7571.98	496.38	7576.9	496.38	7930.74	496.38	8073.31	496.38	8120.81	496.48	8035.23
495.58	5312.65	495.78	6858.34	495.98	7366.9	496.18	7370.57	496.18	7498.45	496.18	7615.3	496.28	7766.3	496.28	8071.58	496.28	8035.43	496.28	8035.93	496.38	8003.73
495.48	5400.74	495.68	6811.46	495.88	7363.71	496.08	7258.26	496.08	7559.38	496.08	7696.32	496.18	7917.92	496.18	8268.21	496.18	7996.26	496.18	7959.33	496.28	8013.94
495.38	5435.19	495.58	6829.63	495.78	7353.08	495.98	7227.97	495.98	7550.74	495.98	7705.13	496.08	8001.76	496.08	8311.44	496.08	7989.45	496.08	7907.44	496.18	8104.88
495.28	5428.01	495.48	6808.76	495.68	7377.51	495.88	7252.05	495.88	7587.62	495.88	7795.71	495.98	8052.68	495.98	8289.41	495.98	8027.36	495.98	7906.97	496.08	8135.81
495.18	5374.56	495.38	6779.06	495.58	7545.79	495.78	7323.75	495.78	7626.69	495.78	7847.73	495.88	7974.94	495.88	8272.28	495.88	8041.98	495.88	7852.34	495.98	8153.26
495.08	5266.5	495.28	6757.72	495.48	7759.33	495.68	7418.97	495.68	7776.23	495.68	7835.02	495.78	7876.28	495.78	8229.94	495.78	7933.58	495.78	7839.79	495.88	8122.73
494.98	5203.55	495.18	6786.7	495.38	7788.36	495.58	7697.69	495.58	7705.83	495.58	7728.89	495.68	7696.57	495.68	8161.89	495.68	7802.03	495.68	7943.38	495.78	8092.53
494.88	5265.39	495.08	6855.27	495.28	7723.98	495.48	7812.46	495.48	7661.24	495.48	7604.7	495.58	7629.45	495.58	8058.82	495.58	7725.73	495.58	8007.49	495.68	7993.91
494.78	5365.66	494.98	6918.97	495.18	7518.72	495.38	7706.76	495.38	7604.79	495.38	7651.66	495.48	7687.39	495.48	7970.63	495.48	7670.8	495.48	7969.04	495.58	7996.45
494.68	5418.83	494.88	6891.29	495.08	7330.07	495.28	7621.64	495.28	7507.29	495.28	7653.09	495.38	7816.79	495.38	7881.54	495.38	7762.52	495.38	7976.96	495.48	8085.46
494.58	5408.83	494.78	6744.32	494.98	7306.52	495.18	7475.74	495.18	7478.83	495.18	7696.73	495.28	7882.11	495.28	7795.05	495.28	7921.92	495.28	7890.68	495.38	8218.94
494.48	5388.54	494.68	6708.97	494.88	7380.48	495.08	7346.9	495.08	7585.16	495.08	7860.76	495.18	7828	495.18	7869.01	495.18	7990.31	495.18	7839.14	495.28	8256.38
494.38	5341.97	494.58	6796.76	494.78	7394.77	494.98	7366.17	494.98	7676.87	494.98	7907.8	495.08	7682.65	495.08	7976.55	495.08	7957.28	495.08	7842.68	495.18	8257.95
494.28	5340.78	494.48	6797.18	494.68	7431.17	494.88	7417.65	494.88	7575.8	494.88	7927.5	494.98	7728.53	494.98	8126.83	494.98	7926.55	494.98	7969.76	495.08	8215.6
494.18	5396.84	494.38	6830.57	494.58	7393.2	494.78	7489.39	494.78	7434.12	494.78	7985.82	494.88	7850.6	494.88	8260.35	494.88	7913.65	494.88	8026.13	494.98	8117.09
494.08	5385.53	494.28	6865.92	494.48	7399.13	494.68	7496	494.68	7401.84	494.68	7976.26	494.78	8041.4	494.78	8283.35	494.78	7959.66	494.78	7998.68	494.88	7963.78
493.98	5333.21	494.18	6862.33	494.38	7465.81	494.58	7658.9	494.58	7416.42	494.58	7975.64	494.68	8004.98	494.68	8206.12	494.68	8026.29	494.68	8020.3	494.78	7964.51
493.88	5350.51	494.08	6887.28	494.28	7566.18	494.48	7758.24	494.48	7427.75	494.48	7944.13	494.58	7855.71	494.58	8063.5	494.58	8116.57	494.58	8045.52	494.68	8000.61
493.78	5365.77	493.98	6908.56	494.18	7515.13	494.38	7685.8	494.38	7518.93	494.38	7924.27	494.48	7672.91	494.48	8068.23	494.48	8144.31	494.48	7984.42	494.58	8085.2
493.68	5358.37	493.88	6888.1	494.08	7424.17	494.28	7557.85	494.28	7489.68	494.28	7905.18	494.38	7533.51	494.38	8122.11	494.38	7989.83	494.38	7967.04	494.48	8115.33
493.58	5306.24	493.78	6826.92	493.98	7504.99	494.18	7370.02	494.18	7518.4	494.18	7830.68	494.28	7523.39	494.28	8122.65	494.28	7896.17	494.28	7988.47	494.38	8094.91
493.48	5294	493.68	6860.81	493.88	7657.64	494.08	7259.64	494.08	7603.45	494.08	7899.48	494.18	7641.87	494.18	8198.5	494.18	7871.46	494.18	8024.86	494.28	8002.3
493.38	5346.14	493.58	6906.74	493.78	7617.28	493.98	7350.64	493.98	7691.14	493.98	8008.55	494.08	7825.55	494.08	8222.31	494.08	7854.99	494.08	7996.68	494.18	7830.65
493.28	5405.43	493.48	6939.08	493.68	7518.42	493.88	7473.06	493.88	7698.84	493.88	7979.07	493.98	8014	493.98	8220.95	493.98	7849.95	493.98	8032.14	494.08	7777.5
493.18	5433.81	493.38	7040.7	493.58	7469.75	493.78	7534.27	493.78	7554.31	493.78	7975.82	493.88	8060.24	493.88	8293.1	493.88	7879.01	493.88	8040.31	493.98	7889.13
493.08	5376.53	493.28	7057.24	493.48	7454.08	493.68	7518.35	493.68	7309.2	493.68	7955.02	493.78	7991.73	493.78	8384.43	493.78	7903.69	493.78	8020.97	493.88	8039.17
492.98	5276.3	493.18	7014.71	493.38	7429.04	493.58	7480.62	493.58	7160.4	493.58	7871.68	493.68	7770.4	493.68	8450.92	493.68	7873.69	493.68	8052.73	493.78	8127
492.88	5239.25	493.08	6975.73	493.28	7560.66	493.48	7448.28	493.48	7231.64	493.48	7817.07	493.58	7548.67	493.58	8422.41	493.58	7766.33	493.58	8129.38	493.68	8135.44
492.78	5183.81	492.98	6984.81	493.18	7543.11	493.38	7576.72	493.38	7383.79	493.38	7896.98	493.48	7478.13	493.48	8388.48	493.48	7800.23	493.48	8154.79	493.58	8161.06
492.68	5139.92	492.88	6990.76	493.08	7325.22	493.28	7595.42	493.28	7388.3	493.28	7855.9	493.38	7511.59	493.38	8327.55	493.38	7865.46	493.38	8146.85	493.48	8167.19
492.58	5165.51	492.78	7042.62	492.98	7190.94	493.18	7546.83	493.18	7362.4	493.18	7752.38	493.28	7677.89	493.28	8205.49	493.28	8019.78	493.28	8113.53	493.38	8169.78
492.48	5168.43	492.68	7082.59	492.88	7231.09	493.08	7515.03	493.08	7421.39	493.08	7694.04	493.18	7789.46	493.18	8157.25	493.18	8160.76	493.18	8040.31	493.28	8267.45
492.38	5186.08	492.58	7041.13	492.78	7324.99	492.98	7477.55	492.98	7461.37	492.98	7818.1	493.08	7888.58	493.08	8218.03	493.08	8286.69	493.08	8009.05	493.18	8313.46
492.28	5335.69	492.48	6980.94	492.68	7352.04	492.88	7451.55	492.88	7610.38	492.88	7958.1	492.98	7877.21	492.98	8286.07	492.98	8252.38	492.98	8028.1	493.08	8330.7
492.18	5463.17	492.38	6966.84	492.58	7399.51	492.78	7546.95	492.78	7782.56	492.78	7964.17	492.88	7787.58	492.88	8398.62	492.88	8158.46	492.88	8008.75	492.98	8245.63
492.08	5505.44	492.28	7042.78	492.48	7510.79	492.68	7765.39	492.68	7880.47	492.68	7935.37	492.78	7786.29	492.78	8474.62	492.78	8055.12	492.78	8034.22	492.88	8202.49
491.98	5482.2	492.18	7149.73	492.38	7488.79	492.58	7919.28	492.58	7787.16	492.58	7870.87	492.68	7841.85	492.68	8442.74	492.68	7994.32	492.68	8074.48	492.78	8107.26
491.88	5463.56	492.08	7191.43	492.28	7527.36	492.48	7837.06	492.48	7696.45	492.48	7645.95	492.58	7909.14	492.58	8345.34	492.58	8000.38	492.58	8051.62	492.68	7977.41
491.78	5430.52	491.98	7088.86	492.18	7537.69	492.38	7685.16	492.38	7569.36	492.38	7638.82	492.48	7964.19	492.48	8224.53	492.48	7991.89	492.48	8008.11	492.58	7937.81
491.68	5329.46	491.88	6948.56	492.08	7487.61	492.28	7530.85	492.28	7442.13	492.28	7846.79	492.38	7950.16	492.38	8117.51	492.38	8012.89	492.38	8008.11	492.48	7964.73
491.58	5320.03	491.78	6839.29	491.98	7319.39	492.18	7500.9	492.18	7309.52	492.18	8088.32	492.28	7813.45	492.28	8051.32	492.28	8064.15	492.28	8010.2	492.38	8053.97
491.48	5415.17	491.68	6798.76	491.88	7206.3	492.08	7653.48	492.08	7361.04	492.08	8157.91	492.18	7565.56	492.18	8051.53	492.18	8104.33	492.18	7943.5	492.28	8098.27
491.38	5490.06	491.58	6798.37	491.78	7217.48	491.98	7736.95	491.98	7413.43	491.98	8083.76	492.08	7594.22	492.08	8113.22	492.08	8096.32	492.08	7927.07	492.18	8082.84
491.28	5544.85	491.48	6877.45	491.68	7261.29	491.88	7655.92	491.88	7610.3	491.88	7878.84	491.98	7691.01	491.98	8235.12	491.98	8103.31	491.98	7944.25	492.08	8158.59
491.18	5523.65	491.38	6924.2	491.58	7306.53	491.78	7512.16	491.78	7814.58	491.78	7704.31	491.88	7828.67	491.88	8337.87	491.88	8098.61	491.88	7956.39	491.98	8120.6
491.08	5445.32	491.28	6987.19	491.48	7420.11	491.68	7410.33	491.68	7852.39	491.68	7684.89	491.78	7904.58	491.78	8388.61	491.78	8079	491.78	8019.41	491.88	8058.79
490.98	5327.65	491.18	7031.1	491.38	7503.97	491.58	7416	491.58	7742.57	491.58	7762.13	491.68	8007.79	491.68	8373.77	491.68	8066.41	491.68	8153.89	491.78	8003.89
490.88	5327.26	491.08	7118.66	491.28	7507.83	491.48	7505.53	491.48	7689.53	491.48	7795.85	491.58	7954.85	491.58	8288.15	491.58	8057.25	491.58	8239.36	491.68	8010.85
490.78	5473.91	490.98	7195.36	491.18	7498.91	491.38	7579.85	491.38	7625.58	491.38	7808.4	491.48	7903.14	491.48	8188.35	491.48	7991.27	491.48	8307.5	491.58	7940.25
490.68	5568.86	490.88	7233.38	491.08	7513.98	491.28	7586.11	491.28	7699.37	491.28	7852.63	491.38	7951.93	491.38	8133.71	491.38	7964.05	491.38	8316.22	491.48	7872.03
490.58	5560.03	490.78	7205.03	490.98	7502.92	491.18	7553.63	491.18	7813.59	491.18	7839.03	491.28	7913.96	491.28	8167	491.28	7937.68	491.28	8256.75	491.38	7930.97
490.48	5472.89	490.68	7188.64	490.88	7482.24	491.08	7649.59	491.08	7970.39	491.08	7819.84	491.18	7720.63	491.18	8171	491.18	7990.33	491.18	8125.06	491.28	8002.4
490.38	5436.6	490.58	7197.88	490.78	7563.88	490.98	7779.95	490.98	7912.29	490.98	7876	491.08	7649.09	491.08	8140.14	491.08	8021.01	491.08	8070.32	491.18	8089.7
490.28	5477.85	490.48	7286.82	490.68	7608.78	490.88	7792.62	490.88	7868.1	490.88	7889.28	490.98	7669.36	490.98	8162.32	490.98	8060.03	490.98	8110.32	491.08	8163.06
490.18	5548.38	490.38	7320.17	490.58	7575.97	490.78	7717.41	490.78	7873.12	490.78	7916.6	490.88	7888.36	490.88	8183.46	490.88	8127.68	490.88	8174.95	490.98	8119.22
490.08	5620.87	490.28	7413.68	490.48	7630.8	490.68	7627.93	490.68	7711.61	490.68	8000.85	490.78	8049.22	490.78	8229.8	490.78	8158.34	490.78	8229.59	490.88	8004.49
489.98	5569.27	490.18	7469.99	490.38	7663.44	490.58	7516.38	490.58	7559.48	490.58	8010.53	490.68	8186.82	490.68	8244.69	490.68	8253.99	490.68	8315.42	490.78	7864.2
489.88	5520.1	490.08	7383.85	490.28	7637.32	490.48	7531.43	490.48	7526.23	490.48	7881.33	490.58	8026.77	490.58	8328.41	490.58	8317.13	490.58	8282.11	490.68	7857.82
489.78	5584.61	489.98	7352.22	490.18	7667.17	490.38	7777.42	490.38	7479.25	490.38	7797.77	490.48	7886.02	490.48	8342.47	490.48	8295.77	490.48	8265.98	490.58	7978.38
489.68	5717.54	489.88	7338.08	490.08	7723.68	490.28	7950.87	490.28	7505.82	490.28	7818.61	490.38	7918.23	490.38	8316.26	490.38	8243.32	490.38	8200.1	490.48	8100.33
489.58	5824.49	489.78	7357.75	489.98	7753.94	490.18	7968.23	490.18	7655.54	490.18	7944.71	490.28	7979.96	490.28	8310.87	490.28	8165.54	490.28	8127.65	490.38	8201.27
489.48	5864.14	489.68	7386.65	489.88	7784.15	490.08	7931.92	490.08	7793.93	490.08	8043.09	490.18	8032.45	490.18	8306.11	490.18	8133.09	490.18	8080.25	490.28	8296.77
489.38	5879.46	489.58	7363.04	489.78	7879.78	489.98	7884.77	489.98	7688.1	489.98	8070.11	490.08	8018.03	490.08	8413.32	490.08	8097.2	490.08	8012.09	490.18	8335.6
489.28	5920.49	489.48	7356.29	489.68	7899.62	489.88	7760.18	489.88	7579.27	489.88	8133.66	489.98	8021.08	489.98	8570.84	489.98	8101.96	489.98	8087.87	490.08	8304.19
489.18	5925.39	489.38	7238.1	489.58	7862.2	489.78	7766.19	489.78	7592.51	489.78	8220.66	489.88	8104	489.88	8605.46	489.88	8171.61	489.88	8150.38	489.98	8230.09
489.08	5909.73	489.28	7229.6	489.48	7849.11	489.68	7871.87	489.68	7571.7	489.68	8154.33	489.78	8233.74	489.78	8595.83	489.78	8195.77	489.78	8105.13	489.88	8189.18
488.98	5852.17	489.18	7387.18	489.38	7852.48	489.58	7954.06	489.58	7580.66	489.58	8110.84	489.68	8422.82	489.68	8392.83	489.68	8226.78	489.68	8107.95	489.78	8173.69
488.88	5776.52	489.08	7518.18	489.28	7874.17	489.48	8067.04	489.48	7836.83	489.48	8135.78	489.58	8475.01	489.58	8283.59	489.58	8246.55	489.58	8095.08	489.68	8154.29
488.78	5733.46	488.98	7630.2	489.18	7975.6	489.38	8331.49	489.38	8012.59	489.38	8109.26	489.48	8308.31	489.48	8300.45	489.48	8223.07	489.48	8156.64	489.58	8206.47
488.68	5756.72	488.88	7617.32	489.08	8105.24	489.28	8396.17	489.28	8049.87	489.28	8116.99	489.38	8076.25	489.38	8411.92	489.38	8202.84	489.38	8234.71	489.48	8219.17
488.58	5805.68	488.78	7567.41	488.98	8092.07	489.18	8331.66	489.18	8160.98	489.18	8203.58	489.28	7896.78	489.28	8508.3	489.28	8202.76	489.28	8346.99	489.38	8215.01
488.48	5840.06	488.68	7583.82	488.88	8072	489.08	8318.94	489.08	8337.83	489.08	8132.12	489.18	7780.6	489.18	8513.38	489.18	8266.43	489.18	8472.39	489.28	8251.44
488.38	5890.42	488.58	7689.57	488.78	8117.21	488.98	8223.3	488.98	8326.16	488.98	8082.8	489.08	7801.07	489.08	8511.42	489.08	8243.13	489.08	8419.17	489.18	8294.53
488.28	5961.7	488.48	7936.99	488.68	8280.52	488.88	8120.76	488.88	8200.22	488.88	8093.93	488.98	7962.67	488.98	8619.65	488.98	8188.19	488.98	8410.55	489.08	8281.04
488.18	6085.84	488.38	8073.89	488.58	8517.75	488.78	8096.83	488.78	8145.52	488.78	8188.05	488.88	8242.13	488.88	8698.01	488.88	8159.26	488.88	8373.01	488.98	8318.24
488.08	6237.56	488.28	8082	488.48	8632.13	488.68	8065.58	488.68	8156.06	488.68	8233.8	488.78	8447.71	488.78	8724.6	488.78	8124.03	488.78	8308.85	488.88	8320.46
487.98	6340.92	488.18	8062.05	488.38	8640.58	488.58	7983	488.58	8169.97	488.58	8261.42	488.68	8522.71	488.68	8656	488.68	8128.62	488.68	8304.18	488.78	8386.35
487.88	6359.67	488.08	8044.36	488.28	8414.37	488.48	7929.35	488.48	8256.89	488.48	8298.06	488.58	8559.02	488.58	8559.43	488.58	8141.8	488.58	8301.21	488.68	8435.97
487.78	6353.8	487.98	8098.03	488.18	8148.37	488.38	8040.71	488.38	8233.86	488.38	8193.13	488.48	8514.45	488.48	8493.8	488.48	8223.94	488.48	8259.99	488.58	8422.8
487.68	6288.2	487.88	8146.23	488.08	8020	488.28	8080.1	488.28	8169.38	488.28	8247.84	488.38	8435.03	488.38	8563.7	488.38	8294.61	488.38	8165.67	488.48	8397.58
487.58	6254.03	487.78	8214.17	487.98	8071.88	488.18	8143.11	488.18	8098.59	488.18	8464.24	488.28	8394.53	488.28	8644.11	488.28	8331.29	488.28	8168.69	488.38	8456.02
487.48	6283.15	487.68	8340.59	487.88	8200.26	488.08	8366.67	488.08	8095.65	488.08	8458.27	488.18	8538.59	488.18	8725.26	488.18	8266.11	488.18	8279.59	488.28	8524.76
487.38	6388.06	487.58	8403.53	487.78	8308.41	487.98	8407.16	487.98	8119.8	487.98	8539.65	488.08	8626.87	488.08	8802.25	488.08	8239.31	488.08	8381.07	488.18	8562.78
487.28	6478.34	487.48	8500.96	487.68	8334.43	487.88	8411.51	487.88	8209.98	487.88	8599.83	487.98	8620.69	487.98	8890.29	487.98	8222.52	487.98	8511	488.08	8515.77
487.18	6546.59	487.38	8662.99	487.58	8346.3	487.78	8405.41	487.78	8381.27	487.78	8608.74	487.88	8607.64	487.88	8906.35	487.88	8289.62	487.88	8606.6	487.98	8549.61
487.08	6563.65	487.28	8802.63	487.48	8252.97	487.68	8451.86	487.68	8364.3	487.68	8654.93	487.78	8508.77	487.78	8883.64	487.78	8441.57	487.78	8654.71	487.88	8570.04
486.98	6576.41	487.18	8912.1	487.38	8316.81	487.58	8571.55	487.58	8393.84	487.58	8689.99	487.68	8351.34	487.68	8827.89	487.68	8632.31	487.68	8728.71	487.78	8562.78
486.88	6585.36	487.08	8946.56	487.28	8418.87	487.48	8723.79	487.48	8574.89	487.48	8759.7	487.58	8277.35	487.58	8807.19	487.58	8617.19	487.58	8735.09	487.68	8592.28
486.78	6616.35	486.98	8973.04	487.18	8493.53	487.38	8808.44	487.38	8629.56	487.38	8762.62	487.48	8448.57	487.48	8740.01	487.48	8613.38	487.48	8723.69	487.58	8659.98
486.68	6686.93	486.88	9033.87	487.08	8673.27	487.28	8730.26	487.28	8714.85	487.28	8804.22	487.38	8618.17	487.38	8774.57	487.38	8607.91	487.38	8707.59	487.48	8614.1
486.58	6817.01	486.78	9074.56	486.98	8724.98	487.18	8594.83	487.18	8801.58	487.18	8798.04	487.28	8637.13	487.28	8839.53	487.28	8658.01	487.28	8765.75	487.38	8607.2
486.48	6968.52	486.68	9155.5	486.88	8750.67	487.08	8617.58	487.08	8883.43	487.08	8740.9	487.18	8747.4	487.18	8917.22	487.18	8687.34	487.18	8881.39	487.28	8724.55
486.38	7046.4	486.58	9244.08	486.78	8930.81	486.98	8741.94	486.98	8821.1	486.98	8859.87	487.08	8767.61	487.08	9078.37	487.08	8790.23	487.08	8941.97	487.18	8843.22
486.28	7076.08	486.48	9178.31	486.68	9006.29	486.88	8899.68	486.88	8850	486.88	8884.66	486.98	8687.6	486.98	9229.93	486.98	8804.4	486.98	8926.43	487.08	8944.91
486.18	7176.84	486.38	9151.8	486.58	8994.37	486.78	9039.57	486.78	9011.71	486.78	8948.7	486.88	8630.18	486.88	9224.09	486.88	8892.33	486.88	8876.35	486.98	8997.99
486.08	7233.46	486.28	9177.88	486.48	9046.05	486.68	9162.84	486.68	9039.99	486.68	9069.32	486.78	8836.85	486.78	9223.62	486.78	8975.9	486.78	8972.19	486.88	9026.41
485.98	7265.24	486.18	9275.38	486.38	9177.54	486.58	9207.67	486.58	9020.72	486.58	9117.14	486.68	9056.31	486.68	9263.59	486.68	9099.68	486.68	9082.12	486.78	8973.67
485.88	7342.65	486.08	9372.79	486.28	9377.45	486.48	9294.73	486.48	9111.09	486.48	9030.04	486.58	9141.63	486.58	9392.43	486.58	9139.71	486.58	9136.11	486.68	8981.62
485.78	7374.44	485.98	9299.03	486.18	9514.09	486.38	9291.63	486.38	9178.1	486.38	8932.66	486.48	9237.7	486.48	9527.19	486.48	9153.79	486.48	9274.02	486.58	9069.26
485.68	7326.31	485.88	9111.93	486.08	9695.4	486.28	9188.63	486.28	9302.41	486.28	9039.16	486.38	9312.43	486.38	9681.1	486.38	9198.58	486.38	9315.5	486.48	9235.18
485.58	7274.59	485.78	8996.1	485.98	9759.32	486.18	9189.79	486.18	9374.23	486.18	9145.68	486.28	9423.2	486.28	9742.61	486.28	9309.11	486.28	9341.23	486.38	9382.26
485.48	7185.62	485.68	9002.52	485.88	9766.44	486.08	9304.62	486.08	9401.13	486.08	9283.53	486.18	9428.15	486.18	9720.69	486.18	9407.94	486.18	9402.42	486.28	9429.41
485.38	7074.87	485.58	9073.37	485.78	9843.39	485.98	9443.57	485.98	9385.22	485.98	9578.35	486.08	9466.72	486.08	9782.86	486.08	9564.24	486.08	9468.71	486.18	9394.93
485.28	7016.66	485.48	9091	485.68	9915.27	485.88	9600.53	485.88	9486.06	485.88	9708.63	485.98	9552.68	485.98	9879.51	485.98	9590.12	485.98	9498.12	486.08	9435.98
485.18	7035.03	485.38	9053.36	485.58	9817.31	485.78	9738.09	485.78	9792.33	485.78	9716.75	485.88	9612.43	485.88	10043.7	485.88	9657.3	485.88	9548.03	485.98	9470.17
485.08	6990.14	485.28	8888.16	485.48	9832.78	485.68	9843.44	485.68	10091	485.68	9740.09	485.78	9725.94	485.78	10173.3	485.78	9693.87	485.78	9729.03	485.88	9550.4
484.98	6888.59	485.18	8691.85	485.38	9757.02	485.58	9841.47	485.58	10255	485.58	10024.4	485.68	9775.42	485.68	10194.2	485.68	9733.05	485.68	9926.28	485.78	9685.96
484.88	6828.47	485.08	8574.85	485.28	9806.91	485.48	9929.62	485.48	10341.9	485.48	10120.4	485.58	9943.83	485.58	10225.1	485.58	9756.13	485.58	9994.6	485.68	9875.97
484.78	6789.56	484.98	8484.21	485.18	10006	485.38	10108.6	485.38	10425.8	485.38	10125.3	485.48	9993.71	485.48	10301.8	485.48	9855.83	485.48	10026.2	485.58	9911.55
484.68	6684.9	484.88	8411.59	485.08	10105.2	485.28	10287.1	485.28	10335.2	485.28	10195.6	485.38	10073.3	485.38	10451.5	485.38	9952.91	485.38	10009.3	485.48	10002
484.58	6659.75	484.78	8309.31	484.98	10133.6	485.18	10418.4	485.18	10294.1	485.18	10229.1	485.28	10280	485.28	10651.4	485.28	10083.5	485.28	10082.6	485.38	10095.6
484.48	6613.21	484.68	8232.79	484.88	10030.7	485.08	10409.5	485.08	10276.5	485.08	10234.3	485.18	10319.9	485.18	10725.4	485.18	10221.5	485.18	10210.3	485.28	10217.1
484.38	6433.31	484.58	8097.31	484.78	10000.6	484.98	10180.2	484.98	10344.9	484.98	10357.8	485.08	10155.1	485.08	10670	485.08	10414.4	485.08	10422.6	485.18	10357.3
484.28	6239.07	484.48	7950.61	484.68	9901.37	484.88	9924.93	484.88	10336.6	484.88	10621.8	484.98	9959.71	484.98	10460.3	484.98	10530.2	484.98	10633.7	485.08	10470.4
484.18	6128.08	484.38	7841.44	484.58	9753.24	484.78	9877.04	484.78	10308.7	484.78	10663	484.88	10062.2	484.88	10504.8	484.88	10605.8	484.88	10792.5	484.98	10523.6
484.08	6048.89	484.28	7629.37	484.48	9774.34	484.68	9996.86	484.68	10332.8	484.68	10538.9	484.78	10340	484.78	10768	484.78	10703.6	484.78	10785.2	484.88	10580.4
483.98	5967.49	484.18	7488.02	484.38	9798.03	484.58	10195.6	484.58	10343.4	484.58	10657.5	484.68	10719	484.68	10965.8	484.68	10773.6	484.68	10729.7	484.78	10650.7
483.88	5905.93	484.08	7349.95	484.28	9856.28	484.48	10363.9	484.48	10279.7	484.48	10549.3	484.58	11086.9	484.58	11123.7	484.58	10760.5	484.58	10691.7	484.68	10695.3
483.78	5879.35	483.98	7204.16	484.18	9747.07	484.38	10425	484.38	10355.1	484.38	10463.5	484.48	11079.9	484.48	11152.1	484.48	10792.9	484.48	10712.7	484.58	10770.1
483.68	5867.65	483.88	7225.63	484.08	9484.44	484.28	10374.3	484.28	10259.9	484.28	10554.3	484.38	10788	484.38	11082.3	484.38	10831.8	484.38	10807.5	484.48	10915.4
483.58	5848.21	483.78	7124.21	483.98	9283.62	484.18	10403	484.18	10071.2	484.18	10622	484.28	10593.5	484.28	11042	484.28	10921	484.28	10895.5	484.38	11007.3
483.48	5861.72	483.68	7045.98	483.88	9031.08	484.08	10347.1	484.08	10018.7	484.08	10671.1	484.18	10530.4	484.18	11013.9	484.18	11039.8	484.18	10894.1	484.28	11156.4
483.38	5792.25	483.58	6984.08	483.78	9016.19	483.98	10097.7	483.98	10119.6	483.98	10690.1	484.08	10579.1	484.08	11043.2	484.08	11074.8	484.08	10920.7	484.18	11218.6
483.28	5616.91	483.48	6970.59	483.68	9108.45	483.88	9728.05	483.88	10196.1	483.88	10734.9	483.98	10585.5	483.98	11017.7	483.98	11000.9	483.98	10981.5	484.08	11087.6
483.18	5448.22	483.38	7057.67	483.58	9097.34	483.78	9449.49	483.78	10126.9	483.78	10747.6	483.88	10660.1	483.88	11057.5	483.88	10871.2	483.88	11053.1	483.98	11031.1
483.08	5306.41	483.28	7099.92	483.48	8987.45	483.68	9168.15	483.68	9971.36	483.68	10620.7	483.78	10527.1	483.78	11115.7	483.78	10801.4	483.78	11067.9	483.88	11021
482.98	5232.3	483.18	7094.97	483.38	8828.54	483.58	9033.73	483.58	9802.73	483.58	10596.7	483.68	10365.6	483.68	11012.1	483.68	10738.8	483.68	10983.3	483.78	11020
482.88	5240.67	483.08	7006.7	483.28	8770.26	483.48	9052.75	483.48	9614.32	483.48	10468.4	483.58	10252.1	483.58	10852.9	483.58	10753.3	483.58	10752.4	483.68	10950.4
482.78	5246.47	482.98	6850.97	483.18	8771.55	483.38	9064.54	483.38	9483.96	483.38	10327.5	483.48	10207.3	483.48	10601	483.48	10709.8	483.48	10529.4	483.58	10823.9
482.68	5235.71	482.88	6844.47	483.08	8717.99	483.28	9004.13	483.28	9352.76	483.28	10382.1	483.38	10059	483.38	10422.9	483.38	10547.8	483.38	10470.2	483.48	10700.9
482.58	5242.5	482.78	6804.07	482.98	8522.05	483.18	8898.42	483.18	9137.31	483.18	10353.6	483.28	9860.93	483.28	10328.6	483.28	10400.9	483.28	10457.6	483.38	10588.6
482.48	5293.71	482.68	6785.74	482.88	8216.24	483.08	8616.53	483.08	8985.49	483.08	10229.4	483.18	9621.53	483.18	10217.3	483.18	10304.2	483.18	10322.4	483.28	10565.9
482.38	5344.97	482.58	6720.49	482.78	7922.81	482.98	8455.63	482.98	9000.3	482.98	9995.46	483.08	9382.28	483.08	10027.1	483.08	10281.6	483.08	10171.5	483.18	10488.6
482.28	5326.86	482.48	6684.36	482.68	7701.77	482.88	8425.58	482.88	9051.39	482.88	9656.86	482.98	9224.32	482.98	9858.33	482.98	10169.8	482.98	10015.4	483.08	10298
482.18	5301.14	482.38	6673.24	482.58	7671.61	482.78	8419.8	482.78	8872.01	482.78	9384.36	482.88	9109.74	482.88	9752.82	482.88	9978.88	482.88	9883.49	482.98	10044.3
482.08	5243.93	482.28	6614.62	482.48	7821.48	482.68	8340.56	482.68	8610.43	482.68	9147.45	482.78	9075.28	482.78	9810.39	482.78	9760.78	482.78	9687.26	482.88	9790.66
481.98	5180.99	482.18	6611.62	482.38	7888.15	482.58	8190.19	482.58	8340.13	482.58	8928.34	482.68	8985.45	482.68	9742.91	482.68	9542.93	482.68	9488.89	482.78	9605.63
481.88	5151.27	482.08	6632.83	482.28	7851.55	482.48	8035.08	482.48	8191.78	482.48	8797.76	482.58	8855.02	482.58	9551.67	482.58	9340.91	482.58	9212.81	482.68	9431.02
481.78	5143.61	481.98	6593.92	482.18	7714.72	482.38	7777.13	482.38	8249.09	482.38	8676.5	482.48	8705.22	482.48	9258.5	482.48	9138.97	482.48	8919.6	482.58	9178.35
481.68	5107.92	481.88	6520.91	482.08	7535	482.28	7663.23	482.28	8300.61	482.28	8575.96	482.38	8659.81	482.38	9031.63	482.38	8965.86	482.38	8796.7	482.48	9024.94
481.58	5086.4	481.78	6485.8	481.98	7326.07	482.18	7650.39	482.18	8261.74	482.18	8403.84	482.28	8575.65	482.28	8898.59	482.28	8853.15	482.28	8843.24	482.38	8996.43
481.48	5051.56	481.68	6462.54	481.88	7178.94	482.08	7578.86	482.08	8108.21	482.08	8315.44	482.18	8561.72	482.18	8860.92	482.18	8772.47	482.18	8873.93	482.28	8973.35
481.38	4992.56	481.58	6422.36	481.78	7214.43	481.98	7535.48	481.98	7916.71	481.98	8407.08	482.08	8438.52	482.08	8827.77	482.08	8847.61	482.08	8769.53	482.18	8827.42
481.28	5021.73	481.48	6528.98	481.68	7302.22	481.88	7482.31	481.88	7817.17	481.88	8504.73	481.98	8310.36	481.98	8725.86	481.98	8793.5	481.98	8570.11	482.08	8758.86
481.18	5137.29	481.38	6687.38	481.58	7259.44	481.78	7446.11	481.78	7759.25	481.78	8613.21	481.88	8120.5	481.88	8506.41	481.88	8638.24	481.88	8422	481.98	8605.37
481.08	5192.67	481.28	6608.82	481.48	7389.59	481.68	7492.23	481.68	7856.23	481.68	8520.34	481.78	8090.05	481.78	8441.45	481.78	8416.69	481.78	8308.02	481.88	8441.61
480.98	5171.82	481.18	6537.79	481.38	7426.27	481.58	7573.45	481.58	7842.7	481.58	8239.51	481.68	8048.13	481.68	8423.34	481.68	8233.23	481.68	8264.83	481.78	8359.8
480.88	5128.81	481.08	6470.17	481.28	7403.58	481.48	7644.07	481.48	7812.34	481.48	7966.44	481.58	8041.14	481.58	8379.76	481.58	8190.92	481.58	8267.03	481.68	8287.46
480.78	5059.56	480.98	6424.49	481.18	7411.24	481.38	7610.9	481.38	7885.24	481.38	7851.96	481.48	7904.02	481.48	8311.3	481.48	8216.33	481.48	8195.87	481.58	8136.89
480.68	4988.58	480.88	6416.84	481.08	7420.1	481.28	7530.72	481.28	7902.98	481.28	7937.61	481.38	7848.79	481.38	8252.73	481.38	8271.92	481.38	8070.27	481.48	8011.92
480.58	4996.49	480.78	6509.42	480.98	7420.69	481.18	7304.27	481.18	7798.87	481.18	7993.31	481.28	7716.69	481.28	8256.62	481.28	8184.64	481.28	7945.25	481.38	7949.24
480.48	5044.84	480.68	6559.79	480.88	7340.98	481.08	7132.93	481.08	7578.78	481.08	7927.84	481.18	7683.44	481.18	8246.58	481.18	7982.16	481.18	7884.44	481.28	7941.34
480.38	5005.51	480.58	6477.37	480.78	7210.63	480.98	7129.36	480.98	7261.57	480.98	7761.72	481.08	7658.98	481.08	8219.54	481.08	7894.17	481.08	7926.18	481.18	7862.95
480.28	4962.5	480.48	6474.98	480.68	7266.62	480.88	7215.56	480.88	7069.48	480.88	7564.17	480.98	7612.33	480.98	8165.18	480.98	7759.89	480.98	7998.98	481.08	7923.4
480.18	4940.68	480.38	6564.07	480.58	7180.99	480.78	7164.73	480.78	7066.52	480.78	7626.94	480.88	7522.31	480.88	8029.73	480.88	7748.71	480.88	8012.64	480.98	7950.58
480.08	4949.62	480.28	6531.17	480.48	7142.42	480.68	7139.81	480.68	7341.37	480.68	7795.54	480.78	7516.44	480.78	7938.62	480.78	7777.59	480.78	7999.19	480.88	7893.43
479.98	4985.22	480.18	6509.87	480.38	7095.74	480.58	7081.11	480.58	7499.91	480.58	7937.34	480.68	7552.02	480.68	7832	480.68	7700.72	480.68	7964.99	480.78	7785.4
479.88	5045.86	480.08	6531.75	480.28	6995.93	480.48	7135.22	480.48	7437.9	480.48	7915.85	480.58	7668.85	480.58	7799.42	480.58	7652.99	480.58	7943.23	480.68	7685.62
479.78	5116.83	479.98	6542.92	480.18	6938.69	480.38	7107.93	480.38	7267.75	480.38	7663.62	480.48	7688.99	480.48	7822.82	480.48	7594.86	480.48	7951.48	480.58	7651.55
479.68	5110.45	479.88	6535.18	480.08	6946.95	480.28	7041.4	480.28	7111.83	480.28	7350.88	480.38	7753.46	480.38	7777.15	480.38	7618.73	480.38	8006.19	480.48	7646.75
479.58	5037.08	479.78	6511.03	479.98	7056.8	480.18	7024.78	480.18	7135.89	480.18	7140.25	480.28	7704.52	480.28	7728.03	480.28	7674.44	480.28	7994.19	480.38	7709.67
479.48	4922.51	479.68	6527.82	479.88	7198.26	480.08	6943.54	480.08	7239.31	480.08	7297.39	480.18	7639.83	480.18	7701.11	480.18	7652.99	480.18	7887.19	480.28	7788.8
479.38	4826.34	479.58	6473.76	479.78	7221.49	479.98	6914.83	479.98	7262.36	479.98	7508.13	480.08	7560.41	480.08	7666.31	480.08	7631.29	480.08	7770.79	480.18	7718.21
479.28	4826.67	479.48	6373.1	479.68	7300.65	479.88	7068.41	479.88	7160.22	479.88	7697.72	479.98	7503.92	479.98	7718.36	479.98	7570.18	479.98	7752.01	480.08	7640.49
479.18	4837.67	479.38	6329.7	479.58	7214.08	479.78	7060.78	479.78	7046.98	479.78	7773.12	479.88	7430.76	479.88	7803.17	479.88	7483.5	479.88	7733.93	479.98	7600.74
479.08	4885.23	479.28	6352.26	479.48	7104.77	479.68	7086.46	479.68	7077.7	479.68	7660.03	479.78	7357.16	479.78	7933.92	479.78	7393.58	479.78	7668.71	479.88	7566.13
478.98	4957.73	479.18	6409.48	479.38	7055.73	479.58	7106.76	479.58	7158.98	479.58	7435.86	479.68	7299.66	479.68	7889.77	479.68	7331.53	479.68	7590.9	479.78	7573.98
478.88	4970.49	479.08	6479.76	479.28	6991.52	479.48	7239.08	479.48	7237.71	479.48	7290.06	479.58	7306.97	479.58	7785.93	479.58	7400.87	479.58	7537.3	479.68	7657.73
478.78	5015.92	478.98	6453.26	479.18	6983.68	479.38	7252.59	479.38	7245.58	479.38	7312.22	479.48	7296.42	479.48	7669.25	479.48	7527.42	479.48	7434.6	479.58	7699.15
478.68	5056.02	478.88	6450.36	479.08	6917.61	479.28	7135.45	479.28	7188.94	479.28	7346.68	479.38	7260.19	479.38	7595.91	479.38	7600.47	479.38	7421.18	479.48	7612.41
478.58	5077.1	478.78	6332.02	478.98	6922.8	479.18	6992.17	479.18	7193.41	479.18	7334.83	479.28	7254.87	479.28	7585.32	479.28	7653.13	479.28	7445.35	479.38	7573.96
478.48	5069.61	478.68	6237.22	478.88	6934	479.08	6785.18	479.08	7275.26	479.08	7447.35	479.18	7216.61	479.18	7655.48	479.18	7576.11	479.18	7490.89	479.28	7624.84
478.38	5049.06	478.58	6236.8	478.78	6731.07	478.98	6722	478.98	7297.49	478.98	7431.03	479.08	7002.25	479.08	7683.28	479.08	7394.15	479.08	7465.34	479.18	7656.52
478.28	5039.24	478.48	6349.42	478.68	6664.38	478.88	6920.46	478.88	7257.65	478.88	7302.36	478.98	6893.08	478.98	7639.08	478.98	7291.8	478.98	7477.25	479.08	7671.05
478.18	5018.13	478.38	6451.53	478.58	6549.87	478.78	7110.91	478.78	7165.93	478.78	7163.52	478.88	7000.84	478.88	7631.99	478.88	7308.12	478.88	7486.19	478.98	7743.41
478.08	4982.78	478.28	6509.24	478.48	6433.24	478.68	7183.07	478.68	7023.25	478.68	7138.1	478.78	7123.05	478.78	7644.49	478.78	7399.02	478.78	7505.06	478.88	7730.58
477.98	4974.5	478.18	6498.56	478.38	6445.11	478.58	7127.54	478.58	6889.38	478.58	7092.92	478.68	7308.56	478.68	7597.59	478.68	7482.72	478.68	7479.68	478.78	7593.41
477.88	4937.68	478.08	6441.47	478.28	6540.26	478.48	7153.69	478.48	6886.86	478.48	7112.99	478.58	7479.46	478.58	7566.03	478.58	7513.27	478.58	7459.14	478.68	7547.41
477.78	4924.64	477.98	6284.46	478.18	6720.84	478.38	7089.39	478.38	6878.24	478.38	7357.87	478.48	7506.64	478.48	7597.36	478.48	7467.71	478.48	7456.56	478.58	7593.13
477.68	4926.39	477.88	6232.65	478.08	6778.62	478.28	7045.68	478.28	6858.3	478.28	7448.99	478.38	7232.97	478.38	7595.67	478.38	7377.6	478.38	7493.85	478.48	7582.14
477.58	4948.85	477.78	6254.62	477.98	6839.06	478.18	6825.61	478.18	6820.35	478.18	7423.11	478.28	7016.25	478.28	7510.61	478.28	7308.69	478.28	7529.89	478.38	7512.28
477.48	5004.49	477.68	6352.45	477.88	6946.88	478.08	6597.2	478.08	6906.49	478.08	7400.82	478.18	7008.33	478.18	7527.73	478.18	7284.92	478.18	7517.77	478.28	7527.98
477.38	5016.05	477.58	6384.02	477.78	6985.36	477.98	6436.51	477.98	6904.88	477.98	7353.17	478.08	7058.84	478.08	7665.54	478.08	7232	478.08	7508.61	478.18	7570.94
477.28	4967.8	477.48	6405.7	477.68	7092.38	477.88	6436.53	477.88	6852.49	477.88	7267.62	477.98	7067.04	477.98	7691.53	477.98	7153.52	477.98	7504.29	478.08	7494.63
477.18	4939.25	477.38	6373.08	477.58	7131.99	477.78	6669.62	477.78	6909.7	477.78	7236.85	477.88	7143.62	477.88	7671.42	477.88	7119.26	477.88	7490.69	477.98	7426.77
477.08	4929.2	477.28	6327.43	477.48	7044.23	477.68	7062.56	477.68	6923.76	477.68	7347.38	477.78	7071.42	477.78	7641.78	477.78	7118.67	477.78	7475.48	477.88	7406.4
476.98	4910.77	477.18	6332.6	477.38	6825.17	477.58	7274.39	477.58	6875.37	477.58	7365.25	477.68	7063.71	477.68	7639.5	477.68	7214.31	477.68	7531.74	477.78	7457.09
476.88	4903.35	477.08	6329.65	477.28	6670.72	477.48	7287.09	477.48	6922.28	477.48	7268.23	477.58	7087.74	477.58	7631.67	477.58	7429.85	477.58	7513.52	477.68	7530.66
476.78	4952.91	476.98	6329.64	477.18	6619.17	477.38	7097.4	477.38	6949.13	477.38	7328.3	477.48	7196.46	477.48	7633.83	477.48	7516.22	477.48	7462.76	477.58	7593.22
476.68	5002.54	476.88	6386.06	477.08	6674.59	477.28	6995.15	477.28	6901.08	477.28	7283.41	477.38	7186.42	477.38	7636.9	477.38	7527.01	477.38	7408.09	477.48	7666.84
476.58	5015.47	476.78	6450.91	476.98	6811.99	477.18	6761.4	477.18	6792.44	477.18	7274.74	477.28	7178.97	477.28	7562.77	477.28	7472.35	477.28	7454.01	477.38	7635.58
476.48	5020.37	476.68	6432.83	476.88	6853.51	477.08	6726.46	477.08	6754.4	477.08	7302.51	477.18	7151.6	477.18	7477.09	477.18	7392.95	477.18	7451.79	477.28	7590.88
476.38	5030.64	476.58	6408.79	476.78	6799.81	476.98	6903.89	476.98	6697.72	476.98	7315.36	477.08	7283.12	477.08	7459.17	477.08	7332.47	477.08	7425.6	477.18	7649.17
476.28	4966.3	476.48	6423.91	476.68	6738.63	476.88	7112.42	476.88	6642.74	476.88	7203.36	476.98	7343.36	476.98	7482.59	476.98	7319.44	476.98	7417.4	477.08	7725.48
476.18	4892.48	476.38	6404.3	476.58	6688.07	476.78	7156.21	476.78	6628.53	476.78	7097.34	476.88	7311.63	476.88	7579.75	476.88	7387.33	476.88	7444.06	476.98	7775.98
476.08	4938.9	476.28	6354.2	476.48	6754.73	476.68	7122.68	476.68	6656.55	476.68	7040.98	476.78	7188.35	476.78	7611.71	476.78	7485.91	476.78	7458	476.88	7751.2
475.98	5020.46	476.18	6277.19	476.38	6796.82	476.58	7027.6	476.58	6706.14	476.58	7042.29	476.68	7136.03	476.68	7572.22	476.68	7479.47	476.68	7516.85	476.78	7696.2
475.88	5016.69	476.08	6176.93	476.28	6856.02	476.48	6910.35	476.48	6882.45	476.48	6977.39	476.58	7115.87	476.58	7578.46	476.58	7442.87	476.58	7588.71	476.68	7586.62
475.78	5015.13	475.98	6136.19	476.18	6821.45	476.38	6783.77	476.38	7074.99	476.38	7017.39	476.48	7155.39	476.48	7611.3	476.48	7333.44	476.48	7607.55	476.58	7418.21
475.68	5024.63	475.88	6200.63	476.08	6765.59	476.28	6872	476.28	7191.19	476.28	7054	476.38	7187.06	476.38	7660.77	476.38	7217.24	476.38	7508.05	476.48	7336.07
475.58	4988.6	475.78	6420.14	475.98	6817.05	476.18	6798.57	476.18	7208.76	476.18	7093.84	476.28	7171.1	476.28	7663.2	476.28	7115.48	476.28	7449.33	476.38	7369.23
475.48	4939.32	475.68	6485.26	475.88	6798.54	476.08	6746.82	476.08	7198.55	476.08	7165.2	476.18	7103.32	476.18	7656.84	476.18	7124.29	476.18	7397.31	476.28	7445.18
475.38	4983.14	475.58	6480.98	475.78	6845.44	475.98	6737.65	475.98	7105.98	475.98	7235.51	476.08	7145.97	476.08	7650.09	476.08	7216.46	476.08	7380.6	476.18	7465.8
475.28	5011.74	475.48	6471.9	475.68	6856.82	475.88	6853.5	475.88	7070.15	475.88	7266.71	475.98	7170.67	475.98	7546.73	475.98	7315.25	475.98	7391.46	476.08	7498.04
475.18	4993.88	475.38	6449.47	475.58	6832.21	475.78	6900.53	475.78	7003.14	475.78	7407.53	475.88	7141.71	475.88	7424.02	475.88	7378.11	475.88	7372.26	475.98	7443.77
475.08	4993.78	475.28	6400	475.48	6838.73	475.68	6897.51	475.68	7043.45	475.68	7443.6	475.78	7146.58	475.78	7479.65	475.78	7426.72	475.78	7378.61	475.88	7369.79
474.98	5016.54	475.18	6375.12	475.38	6786.1	475.58	6799.56	475.58	7111.18	475.58	7391.78	475.68	7260	475.68	7567.53	475.68	7414.38	475.68	7369.69	475.78	7354.25
474.88	5018.64	475.08	6385.17	475.28	6738.79	475.48	6812.62	475.48	7120.74	475.48	7125.1	475.58	7318.61	475.58	7564.81	475.58	7307.72	475.58	7412.53	475.68	7353.37
474.78	5022.42	474.98	6339.63	475.18	6758.5	475.38	6808.33	475.38	6996.5	475.38	6933.7	475.48	7308.74	475.48	7544.61	475.48	7250.58	475.48	7454.64	475.58	7347.81
474.68	5044.28	474.88	6298.63	475.08	6733.85	475.28	6934.71	475.28	6884.12	475.28	6943.67	475.38	7247.44	475.38	7498.11	475.38	7276.04	475.38	7432.7	475.48	7318.86
474.58	5021.92	474.78	6380.43	474.98	6805.89	475.18	7009.6	475.18	6855.11	475.18	7094.51	475.28	7150.06	475.28	7455.23	475.28	7277.35	475.28	7434.5	475.38	7311.29
474.48	4963.14	474.68	6381.07	474.88	6764.72	475.08	7014.48	475.08	6880.47	475.08	7324.52	475.18	7130.88	475.18	7436.71	475.18	7272.83	475.18	7359.34	475.28	7399.71
474.38	4931.52	474.58	6339.66	474.78	6856.44	474.98	6815.35	474.98	6926.16	474.98	7493.05	475.08	7261	475.08	7522.49	475.08	7278.29	475.08	7360.06	475.18	7459.19
474.28	4878.8	474.48	6346.72	474.68	6778.33	474.88	6663.8	474.88	6952.49	474.88	7466.04	474.98	7379.67	474.98	7607.56	474.98	7309.56	474.98	7405.19	475.08	7491.73
474.18	4838.58	474.38	6433.83	474.58	6768.99	474.78	6599.31	474.78	6799.04	474.78	7369.94	474.88	7491.38	474.88	7551.13	474.88	7328.05	474.88	7417.46	474.98	7465.83
474.08	4788.02	474.28	6418.21	474.48	6918.45	474.68	6672.29	474.68	6659.69	474.68	7347.16	474.78	7420.69	474.78	7514.43	474.78	7320.99	474.78	7402.09	474.88	7473.79
473.98	4784.49	474.18	6388.04	474.38	7056.4	474.58	6697.36	474.58	6655.44	474.58	7431.09	474.68	7284.77	474.68	7475.65	474.68	7358.83	474.68	7413.17	474.78	7499.43
473.88	4821.86	474.08	6446.85	474.28	7089.75	474.48	6835.57	474.48	6790.4	474.48	7391.12	474.58	7093.06	474.58	7337.23	474.58	7335.37	474.58	7416.53	474.68	7455.28
473.78	4877.75	473.98	6516.14	474.18	7113.39	474.38	6938.44	474.38	7017.52	474.38	7317.1	474.48	7050.08	474.48	7227.85	474.48	7390.62	474.48	7434.51	474.58	7412.62
473.68	4933.76	473.88	6543.43	474.08	6976.06	474.28	6918.09	474.28	7237.06	474.28	7272.1	474.38	7039.61	474.38	7170.58	474.38	7460.3	474.38	7471.08	474.48	7390.01
473.58	4973.76	473.78	6549.72	473.98	6783.48	474.18	6852.95	474.18	7342.32	474.18	7218.33	474.28	6974.28	474.28	7245.82	474.28	7468.12	474.28	7505.59	474.38	7420.93
473.48	4940.75	473.68	6488.95	473.88	6660.98	474.08	6893.67	474.08	7304.48	474.08	7182.22	474.18	6937.2	474.18	7411.85	474.18	7404.78	474.18	7454.2	474.28	7489.7
473.38	4880.16	473.58	6392.86	473.78	6753.72	473.98	6890.48	473.98	7235.46	473.98	7259.99	474.08	6942.03	474.08	7578.09	474.08	7293.63	474.08	7415.02	474.18	7559.75
473.28	4911.76	473.48	6239.45	473.68	6830.55	473.88	6878.83	473.88	7106.23	473.88	7307.21	473.98	6901.74	473.98	7677.84	473.98	7281.36	473.98	7384.25	474.08	7534.73
473.18	4996.37	473.38	6175.56	473.58	6875.43	473.78	6927.8	473.78	6958.18	473.78	7213.31	473.88	6947.58	473.88	7635.4	473.88	7343.03	473.88	7344.71	473.98	7474.18
473.08	5034.29	473.28	6120.73	473.48	6864.27	473.68	6961.51	473.68	6850.59	473.68	7024.65	473.78	7035.92	473.78	7499.07	473.78	7385.33	473.78	7314.33	473.88	7446.35
472.98	5041.24	473.18	6116.47	473.38	6769.18	473.58	6940.57	473.58	6860.95	473.58	6966.31	473.68	7161.83	473.68	7444.53	473.68	7444.8	473.68	7392.09	473.78	7441.93
472.88	5002.95	473.08	6068.71	473.28	6821.24	473.48	6877.2	473.48	6871.42	473.48	6966.45	473.58	7165.87	473.58	7507.55	473.58	7429.51	473.58	7469.28	473.68	7414.5
472.78	4889.34	472.98	6101.6	473.18	6961.22	473.38	6795.76	473.38	6913.3	473.38	7080.27	473.48	7218.85	473.48	7647.32	473.48	7399.76	473.48	7486.79	473.58	7452.16
472.68	4786.01	472.88	6233.08	473.08	7077.31	473.28	6813.65	473.28	6949.49	473.28	7296.96	473.38	7277.9	473.38	7653.09	473.38	7431.49	473.38	7480.5	473.48	7452.8
472.58	4787.22	472.78	6334.02	472.98	7063.19	473.18	6795.09	473.18	6991.46	473.18	7420.54	473.28	7296.32	473.28	7573.51	473.28	7374.81	473.28	7388.49	473.38	7528.99
472.48	4907.18	472.68	6398.78	472.88	6886.94	473.08	6785.84	473.08	6954.12	473.08	7431.69	473.18	7248.26	473.18	7470.42	473.18	7259.99	473.18	7317.18	473.28	7597.77
472.38	5013.96	472.58	6434.78	472.78	6721.08	472.98	6850.66	472.98	6874.68	472.98	7455.39	473.08	7099.79	473.08	7379.65	473.08	7229.71	473.08	7293.41	473.18	7612.85
472.28	5074.78	472.48	6311.21	472.68	6711.36	472.88	6869.51	472.88	6913.47	472.88	7368.43	472.98	7059.71	472.98	7415.99	472.98	7245.14	472.98	7361.31	473.08	7497.71
472.18	5070.48	472.38	6174.02	472.58	6868.51	472.78	6961.59	472.78	7034.29	472.78	7310.72	472.88	7066.23	472.88	7579.07	472.88	7319.83	472.88	7402.32	472.98	7362.4
472.08	5032.15	472.28	6097.28	472.48	6933.42	472.68	7044.6	472.68	7095.06	472.68	7170.88	472.78	7022.23	472.78	7702.86	472.78	7364.13	472.78	7425.39	472.88	7291.58
471.98	5008.7	472.18	6127.09	472.38	6821.41	472.58	7145.57	472.58	7159.55	472.58	7151.15	472.68	7107.4	472.68	7760.98	472.68	7457.22	472.68	7442.95	472.78	7372.62
471.88	5046.2	472.08	6151.43	472.28	6826.25	472.48	7191.08	472.48	7141.39	472.48	7152.79	472.58	7184.13	472.58	7652.99	472.58	7498.11	472.58	7519.64	472.68	7496.49
471.78	5088.25	471.98	6120.02	472.18	6869.6	472.38	7168.51	472.38	7106.6	472.38	7268.52	472.48	7248.14	472.48	7570.07	472.48	7386.73	472.48	7587.37	472.58	7570.01
471.68	5090.16	471.88	6111.41	472.08	6924.37	472.28	7193.72	472.28	7106.9	472.28	7416.26	472.38	7245.25	472.38	7491.45	472.38	7323.1	472.38	7666.12	472.48	7535.85
471.58	5040.72	471.78	6083.26	471.98	7014.39	472.18	7132.6	472.18	7130.81	472.18	7507.34	472.28	7304.67	472.28	7523.2	472.28	7320.06	472.28	7650.34	472.38	7507.66
471.48	5002.53	471.68	6139.12	471.88	6969.8	472.08	6954.36	472.08	7130.46	472.08	7473.72	472.18	7219.91	472.18	7518.52	472.18	7292.74	472.18	7607.69	472.28	7433.74
471.38	4999.38	471.58	6206.13	471.78	6786.1	471.98	6879.03	471.98	7095.67	471.98	7450.67	472.08	7073.23	472.08	7546.74	472.08	7312.39	472.08	7542.79	472.18	7379.17
471.28	4983.64	471.48	6238.42	471.68	6670.24	471.88	6887.11	471.88	7150.7	471.88	7364.17	471.98	7110.51	471.98	7580.48	471.98	7403.86	471.98	7535.18	472.08	7423.38
471.18	4930.05	471.38	6191.32	471.58	6693.54	471.78	6962.39	471.78	7238.73	471.78	7286.16	471.88	7287.37	471.88	7549.53	471.88	7471.22	471.88	7497.57	471.98	7421.37
471.08	4925.69	471.28	6155.81	471.48	6697.06	471.68	7054.1	471.68	7248.3	471.68	7192.9	471.78	7349.43	471.78	7482.22	471.78	7402.47	471.78	7489.75	471.88	7363.65
470.98	4917.24	471.18	6162.41	471.38	6749	471.58	7029.9	471.58	7174.99	471.58	7157.54	471.68	7339.98	471.68	7538.25	471.68	7298.37	471.68	7479.31	471.78	7430.06
470.88	4897.62	471.08	6267.53	471.28	6869.49	471.48	6879.92	471.48	7029.48	471.48	7093.81	471.58	7282.19	471.58	7619.31	471.58	7255.87	471.58	7473.26	471.68	7462.38
470.78	4865.38	470.98	6360.25	471.18	6898.21	471.38	6756.58	471.38	6841.94	471.38	7101.82	471.48	7120.67	471.48	7725.94	471.48	7236.06	471.48	7465.58	471.58	7489.36
470.68	4900.99	470.88	6366.05	471.08	6792.34	471.28	6813.36	471.28	6757.04	471.28	7057.49	471.38	6923.44	471.38	7714.27	471.38	7193.16	471.38	7549.82	471.48	7506.98
470.58	4970.59	470.78	6352.76	470.98	6589.22	471.18	6936.06	471.18	6877.31	471.18	7136.36	471.28	6938.15	471.28	7702.21	471.28	7140.93	471.28	7550.42	471.38	7511.38
470.48	5032.47	470.68	6408.2	470.88	6395.47	471.08	7054.76	471.08	6917.47	471.08	7145.14	471.18	7083.88	471.18	7576.61	471.18	7163.59	471.18	7510.74	471.28	7461.3
470.38	5037.53	470.58	6410.23	470.78	6433.25	470.98	7068.03	470.98	6886.97	470.98	7132.4	471.08	7176.25	471.08	7447.71	471.08	7161.09	471.08	7543.18	471.18	7461.01
470.28	4979.46	470.48	6361.66	470.68	6639.6	470.88	7091.52	470.88	6769.1	470.88	7102.06	470.98	7172.49	470.98	7415.7	470.98	7199.72	470.98	7604.83	471.08	7490.14
470.18	4828.49	470.38	6318.77	470.58	6910.67	470.78	7026.51	470.78	6755.51	470.78	7162.3	470.88	7108.33	470.88	7472.52	470.88	7263.78	470.88	7592.66	470.98	7427.3
470.08	4763.98	470.28	6284.91	470.48	6958.48	470.68	7011.46	470.68	6817.83	470.68	7250.74	470.78	7009.71	470.78	7614.52	470.78	7349.25	470.78	7517.34	470.88	7290.51
469.98	4834.65	470.18	6267.64	470.38	6859.04	470.58	6932.38	470.58	6900.59	470.58	7268.53	470.68	6891.23	470.68	7764.93	470.68	7448.15	470.68	7486.01	470.78	7242.04
469.88	4958.6	470.08	6309.43	470.28	6795.44	470.48	6807.54	470.48	6960.72	470.48	7217.1	470.58	6919.44	470.58	7815.44	470.58	7482.78	470.58	7447.1	470.68	7200.77
469.78	5003.28	469.98	6489.42	470.18	6822.48	470.38	6705.75	470.38	7028.71	470.38	7170.13	470.48	7170.33	470.48	7770.28	470.48	7412.26	470.48	7363.75	470.58	7233.29
469.68	4982.97	469.88	6618.16	470.08	6897.49	470.28	6684.46	470.28	7028.57	470.28	7037.44	470.38	7318.9	470.38	7652.11	470.38	7356.66	470.38	7382.13	470.48	7356.81
469.58	4988.89	469.78	6663.43	469.98	7009.42	470.18	6790.33	470.18	7120.28	470.18	7081.77	470.28	7263.63	470.28	7500.26	470.28	7260.81	470.28	7435.88	470.38	7492.36
469.48	5026.74	469.68	6581.04	469.88	6919.53	470.08	6928.2	470.08	7177.37	470.08	7096.46	470.18	7198.51	470.18	7416.04	470.18	7238.9	470.18	7481.5	470.28	7534.35
469.38	5055.28	469.58	6498.13	469.78	6869.18	469.98	6976.05	469.98	7165.39	469.98	7147.68	470.08	7166.62	470.08	7379.55	470.08	7260.52	470.08	7533.49	470.18	7580.11
469.28	5049.82	469.48	6426.14	469.68	6767.45	469.88	7026.29	469.88	7100.7	469.88	7162.42	469.98	7165.1	469.98	7429.78	469.98	7317.19	469.98	7483.57	470.08	7628.1
469.18	5021.2	469.38	6380.24	469.58	6769.84	469.78	6996.31	469.78	7020.92	469.78	7187.8	469.88	7229.7	469.88	7440.85	469.88	7434.51	469.88	7453.91	469.98	7649.94
469.08	4989.71	469.28	6552.69	469.48	6798.64	469.68	6933.43	469.68	7063.88	469.68	7174.92	469.78	7245.95	469.78	7503.57	469.78	7491.23	469.78	7366.95	469.88	7701.66
468.98	5024.98	469.18	6736.08	469.38	6906.6	469.58	6880.78	469.58	7134.62	469.58	7190.41	469.68	7223.21	469.68	7590.98	469.68	7443.38	469.68	7360.02	469.78	7668.01
468.88	5084.12	469.08	6771.22	469.28	6975.85	469.48	6900.17	469.48	7144.56	469.48	7157.26	469.58	7119.18	469.58	7629.94	469.58	7371.33	469.58	7423.04	469.68	7603.68
468.78	5161.1	468.98	6723.68	469.18	6906.55	469.38	7003.4	469.38	7100.36	469.38	7089.71	469.48	7161.28	469.48	7534.6	469.48	7324.18	469.48	7523.95	469.58	7506.48
468.68	5192.61	468.88	6656.8	469.08	6837.34	469.28	7015.99	469.28	6968.32	469.28	7038.15	469.38	7312.5	469.38	7423.97	469.38	7359.03	469.38	7564.9	469.48	7410.97
468.58	5167.18	468.78	6676.43	468.98	6727.37	469.18	7001.51	469.18	6857.91	469.18	7156.65	469.28	7322.99	469.28	7406.99	469.28	7451.05	469.28	7598.02	469.38	7383.38
468.48	5209.06	468.68	6702.41	468.88	6798.47	469.08	7084.02	469.08	6848.12	469.08	7273.52	469.18	7252.08	469.18	7482.31	469.18	7520.55	469.18	7591.52	469.28	7391.42
468.38	5268.88	468.58	6812.83	468.78	6938.85	468.98	7138.25	468.98	6909.93	468.98	7317.68	469.08	7182.46	469.08	7519.65	469.08	7561.56	469.08	7572.08	469.18	7347.57
468.28	5282.96	468.48	6940.17	468.68	7026.15	468.88	7158.44	468.88	7024.63	468.88	7420.56	468.98	7052.66	468.98	7598.17	468.98	7431.25	468.98	7487.39	469.08	7364.56
468.18	5282.22	468.38	6882.13	468.58	7107.78	468.78	7152.58	468.78	7103.09	468.78	7501.54	468.88	7036.26	468.88	7644.49	468.88	7317.61	468.88	7462.57	468.98	7362.7
468.08	5319.37	468.28	6880.12	468.48	7030.79	468.68	7147.09	468.68	7138.19	468.68	7404.75	468.78	7085.66	468.78	7622.95	468.78	7322.95	468.78	7396.73	468.88	7506.39
467.98	5366.69	468.18	6969.81	468.38	6848.3	468.58	7063.32	468.58	7220.58	468.58	7337.23	468.68	7224.11	468.68	7611.26	468.68	7362.65	468.68	7403.12	468.78	7663.23
467.88	5402.08	468.08	7101.56	468.28	6803.6	468.48	6946.15	468.48	7231.7	468.48	7335.97	468.58	7319.78	468.58	7651.75	468.58	7294.6	468.58	7460.92	468.68	7755.6
467.78	5428.94	467.98	7225.58	468.18	6871.89	468.38	6952.31	468.38	7233.3	468.38	7379.25	468.48	7237.64	468.48	7686.65	468.48	7279.89	468.48	7497.31	468.58	7737.56
467.68	5477.47	467.88	7218.13	468.08	7080.1	468.28	6981.85	468.28	7212.87	468.28	7351.16	468.38	7168.35	468.38	7723.41	468.38	7297.25	468.38	7451.57	468.48	7612.8
467.58	5501.5	467.78	7143.83	467.98	7150.14	468.18	6949.22	468.18	7148.56	468.18	7328.34	468.28	7140.16	468.28	7782.25	468.28	7434.51	468.28	7447.16	468.38	7569.63
467.48	5565.76	467.68	7023.27	467.88	7287.12	468.08	7045.01	468.08	7083.72	468.08	7322.05	468.18	7127.62	468.18	7851.51	468.18	7508.42	468.18	7415.89	468.28	7580.52
467.38	5603.62	467.58	7099.19	467.78	7377.84	467.98	7067.86	467.98	7124.84	467.98	7339.64	468.08	7264.19	468.08	7811.73	468.08	7512.76	468.08	7401.93	468.18	7622.83
467.28	5615.22	467.48	7349.18	467.68	7343.79	467.88	7016.71	467.88	7157.01	467.88	7423.58	467.98	7423.44	467.98	7782.25	467.98	7470.31	467.98	7420.51	468.08	7707.76
467.18	5545	467.38	7466.29	467.58	7302.16	467.78	6980.43	467.78	7256.35	467.78	7589.67	467.88	7454.53	467.88	7765.78	467.88	7423.7	467.88	7507.94	467.98	7704.14
467.08	5518.24	467.28	7520.91	467.48	7418.24	467.68	7238.43	467.68	7178.08	467.68	7655.65	467.78	7363.63	467.78	7696.64	467.78	7379.17	467.78	7589.04	467.88	7682.42
466.98	5569.67	467.18	7565.86	467.38	7556.74	467.58	7464.85	467.58	7229.56	467.58	7650.51	467.68	7301.53	467.68	7717.32	467.68	7449	467.68	7673.17	467.78	7638.52
466.88	5662.04	467.08	7564.47	467.28	7613.64	467.48	7570.72	467.48	7287.01	467.48	7634.58	467.58	7299.94	467.58	7792.43	467.58	7495.48	467.58	7702.79	467.68	7682.15
466.78	5725.6	466.98	7643	467.18	7669.18	467.38	7611.74	467.38	7355.56	467.38	7685.52	467.48	7277.61	467.48	7839.44	467.48	7570.83	467.48	7656.03	467.58	7694.56
466.68	5696.95	466.88	7678.82	467.08	7678.26	467.28	7490.08	467.28	7491.58	467.28	7697.43	467.38	7269.75	467.38	7911.45	467.38	7549.62	467.38	7627.5	467.48	7640.1
466.58	5645.68	466.78	7769.74	466.98	7568.53	467.18	7322.91	467.18	7515.64	467.18	7768.46	467.28	7485.96	467.28	7967.01	467.28	7588.18	467.28	7674.72	467.38	7618.13
466.48	5710.38	466.68	7730.54	466.88	7438.2	467.08	7406.95	467.08	7558.83	467.08	7741.23	467.18	7619.14	467.18	7902.06	467.18	7645.76	467.18	7690.77	467.28	7587.17
466.38	5808.76	466.58	7779.47	466.78	7465.15	466.98	7665.23	466.98	7548.49	466.98	7813.56	467.08	7649.85	467.08	7792.94	467.08	7638.92	467.08	7683.8	467.18	7607.39
466.28	5959.31	466.48	8052	466.68	7706.31	466.88	7928.52	466.88	7544.42	466.88	7795.22	466.98	7712.09	466.98	7786.44	466.98	7652.14	466.98	7744.06	467.08	7660.63
466.18	6160.89	466.38	8177.67	466.58	7897.7	466.78	7985	466.78	7599.06	466.78	7821.73	466.88	7748.74	466.88	7913.11	466.88	7708.12	466.88	7809.24	466.98	7728.76
466.08	6279.31	466.28	8264.63	466.48	7959.18	466.68	7979.27	466.68	7613.88	466.68	7829.95	466.78	7714.47	466.78	8057.81	466.78	7725.41	466.78	7905.93	466.88	7740.78
465.98	6344.38	466.18	8342.98	466.38	8043.47	466.58	7937.13	466.58	7647.64	466.58	7789.44	466.68	7709.89	466.68	8193.01	466.68	7786.8	466.68	7955.06	466.78	7709.89
465.88	6401.08	466.08	8324.68	466.28	8040.31	466.48	7932.85	466.48	7782.85	466.48	7919.45	466.58	7753.79	466.58	8228.5	466.58	7877.76	466.58	7941.54	466.68	7744.47
465.78	6472.82	465.98	8452.67	466.18	8008.88	466.38	7954.79	466.38	8037.21	466.38	7930.91	466.48	7752.05	466.48	8254.56	466.48	7985.69	466.48	7860.19	466.58	7824.96
465.68	6602.87	465.88	8540.97	466.08	8057.63	466.28	7960.21	466.28	8098.79	466.28	7908.2	466.38	7672.41	466.38	8250.04	466.38	8031.78	466.38	7790.86	466.48	7917.29
465.58	6714.1	465.78	8688.07	465.98	8217.13	466.18	8022.35	466.18	7984.38	466.18	8023.82	466.28	7760.21	466.28	8281.57	466.28	8021.46	466.28	7836.38	466.38	8032.27
465.48	6822.3	465.68	8748.16	465.88	8316.27	466.08	8128.02	466.08	7882.53	466.08	8047.41	466.18	7925.03	466.18	8253.45	466.18	7936.93	466.18	7939.99	466.28	8062.69
465.38	6896.33	465.58	8812	465.78	8326.94	465.98	8181.73	465.98	7782.34	465.98	8177.3	466.08	8096.87	466.08	8253.74	466.08	7896.01	466.08	8053.5	466.18	8052.35
465.28	6925.62	465.48	9001.96	465.68	8414.04	465.88	8314.43	465.88	7893.96	465.88	8254.64	465.98	8116.18	465.98	8253.86	465.98	8028.11	465.98	8070.83	466.08	8079.11
465.18	6968.64	465.38	9116.22	465.58	8514.51	465.78	8439.95	465.78	8123.37	465.78	8358.54	465.88	8121.01	465.88	8272.9	465.88	8220.48	465.88	8016.12	465.98	8185.47
465.08	7045.45	465.28	9206.24	465.48	8522.84	465.68	8535.98	465.68	8372.17	465.68	8473.74	465.78	8158.61	465.78	8388.43	465.78	8353.44	465.78	8119.29	465.88	8313.71
464.98	7159.15	465.18	9332.46	465.38	8652.16	465.58	8559.55	465.58	8519.53	465.58	8426.97	465.68	8129.29	465.68	8577.58	465.68	8400.36	465.68	8220.08	465.78	8391.54
464.88	7260.13	465.08	9415.63	465.28	8963.69	465.48	8652.38	465.48	8517.94	465.48	8404.9	465.58	8082.23	465.58	8671.92	465.58	8492.3	465.58	8403.33	465.68	8423.3
464.78	7296.92	464.98	9483.66	465.18	9175.43	465.38	8811.42	465.38	8547.03	465.38	8375.05	465.48	8077.63	465.48	8697.94	465.48	8549.95	465.48	8558.34	465.58	8418.05
464.68	7406.09	464.88	9588.78	465.08	9291.66	465.28	8876.97	465.28	8537.05	465.28	8419.56	465.38	8103.72	465.38	8776.89	465.38	8576.24	465.38	8607.35	465.48	8359.27
464.58	7563.63	464.78	9786.02	464.98	9306.14	465.18	8870.36	465.18	8698.59	465.18	8550.83	465.28	8233.36	465.28	8824.07	465.28	8576.74	465.28	8645.37	465.38	8406.98
464.48	7704.98	464.68	9955.17	464.88	9379.13	465.08	8860.49	465.08	8856.94	465.08	8739.59	465.18	8435.38	465.18	8849.88	465.18	8557.02	465.18	8651.44	465.28	8504.81
464.38	7836.65	464.58	9991.21	464.78	9423.3	464.98	8887.07	464.98	8978.36	464.98	8879.4	465.08	8883.95	465.08	8915.66	465.08	8605.17	465.08	8640.75	465.18	8521.99
464.28	7987.93	464.48	10054.3	464.68	9501.85	464.88	8959.12	464.88	9209.1	464.88	8907.7	464.98	9206.05	464.98	9053.72	464.98	8838.87	464.98	8625.96	465.08	8564.15
464.18	8069.96	464.38	10230.6	464.58	9655.99	464.78	9082.27	464.78	9383.75	464.78	8909.32	464.88	9374.16	464.88	9149.78	464.88	9129.15	464.88	8617.48	464.98	8576.26
464.08	8079.12	464.28	10404.8	464.48	9738.81	464.68	9297.64	464.68	9344.87	464.68	9047.53	464.78	9468.4	464.78	9292.04	464.78	9263.77	464.78	8745.7	464.88	8633.95
463.98	8068.46	464.18	10528.7	464.38	9704.91	464.58	9605.54	464.58	9299.1	464.58	9176	464.68	9379.38	464.68	9396.39	464.68	9189.49	464.68	8848.02	464.78	8774.73
463.88	8094.32	464.08	10672.2	464.28	9752.55	464.48	9919.69	464.48	9333.02	464.48	9249.42	464.58	9216.66	464.58	9518.51	464.58	9134.8	464.58	9083.76	464.68	8960.14
463.78	8158.3	463.98	10751.2	464.18	9897.36	464.38	10027.4	464.38	9317.37	464.38	9328.42	464.48	9281.24	464.48	9627.74	464.48	9140.55	464.48	9333.11	464.58	9191.1
463.68	8246.57	463.88	10650	464.08	10262.2	464.28	10100	464.28	9404.3	464.28	9558.88	464.38	9466.05	464.38	9769.66	464.38	9229.82	464.38	9457.21	464.48	9276.95
463.58	8282.87	463.78	10645.2	463.98	10606.7	464.18	10197	464.18	9718.51	464.18	9870.08	464.28	9671.03	464.28	9864.14	464.28	9513.23	464.28	9521.65	464.38	9320.37
463.48	8275.18	463.68	10661.7	463.88	10861	464.08	10278.3	464.08	10093.9	464.08	10005.7	464.18	9674.13	464.18	9919.57	464.18	9736.7	464.18	9624.93	464.28	9476.34
463.38	8254.06	463.58	10691.5	463.78	11003.8	463.98	10442.3	463.98	10177.2	463.98	10090.6	464.08	9627.22	464.08	9987.47	464.08	9847.79	464.08	9699.08	464.18	9574.54
463.28	8232.68	463.48	10594.9	463.68	11045.3	463.88	10600.6	463.88	10283	463.88	10007.5	463.98	9615.04	463.98	10119.3	463.98	9925.48	463.98	9830.04	464.08	9704.81
463.18	8227.36	463.38	10524.8	463.58	10963.6	463.78	10887.1	463.78	10288.1	463.78	10095.7	463.88	9691.38	463.88	10276.4	463.88	10051.2	463.88	9970.6	463.98	9879.06
463.08	8224.49	463.28	10393.9	463.48	11108.8	463.68	11076.3	463.68	10327.7	463.68	10401.3	463.78	9975.8	463.78	10564.6	463.78	10212.6	463.78	10159.5	463.88	9957
462.98	8199.72	463.18	10224.6	463.38	11395.4	463.58	11187.9	463.58	10502.7	463.58	10731.1	463.68	10354.3	463.68	10816.6	463.68	10357.7	463.68	10324.6	463.78	10100.8
462.88	8077.21	463.08	10066.2	463.28	11614.2	463.48	11306.1	463.48	10768.6	463.48	10951.8	463.58	10562.1	463.58	10930.8	463.58	10578.4	463.58	10570.8	463.68	10277.9
462.78	7942.32	462.98	9925.63	463.18	11692.2	463.38	11364.5	463.38	11118.5	463.38	11146.9	463.48	10732.8	463.48	11059	463.48	10825.9	463.48	10787.8	463.58	10571.5
462.68	7857.47	462.88	9626.97	463.08	11685.9	463.28	11236.3	463.28	11427.1	463.28	11215.6	463.38	10789.6	463.38	11163.1	463.38	10892	463.38	10991.1	463.48	10762.8
462.58	7734.97	462.78	9402.53	462.98	11700	463.18	11161	463.18	11723.6	463.18	11435.9	463.28	10980.9	463.28	11331.6	463.28	11007.4	463.28	11203.2	463.38	10902.2
462.48	7507.19	462.68	9076.68	462.88	11676.1	463.08	11258	463.08	12006.1	463.08	11569.8	463.18	11339.8	463.18	11544.4	463.18	11227.4	463.18	11270.6	463.28	11031.1
462.38	7266.13	462.58	8816.44	462.78	11687.5	462.98	11452.5	462.98	11991.9	462.98	11731.6	463.08	11633.3	463.08	11814.7	463.08	11485.6	463.08	11364.1	463.18	11182.4
462.28	7066.01	462.48	8579.85	462.68	11636.5	462.88	11650	462.88	11979.5	462.88	11704.3	462.98	11804.2	462.98	11996.3	462.98	11727	462.98	11493.1	463.08	11446.8
462.18	6861.11	462.38	8417.52	462.58	11339.8	462.78	11970.3	462.78	11916.1	462.78	11616	462.88	11786.7	462.88	12174.2	462.88	11904.4	462.88	11764.1	462.98	11795
462.08	6668.34	462.28	8170.33	462.48	11250.4	462.68	12168.3	462.68	11993.2	462.68	11671.7	462.78	11756.4	462.78	12264.3	462.78	12076.3	462.78	11991.4	462.88	12029.9
461.98	6550.43	462.18	7982.17	462.38	11159.2	462.58	12243	462.58	12172.7	462.58	11928.2	462.68	11760.6	462.68	12415.2	462.68	12202.3	462.68	12085.1	462.78	12274.2
461.88	6445.26	462.08	7741.82	462.28	11069.6	462.48	12071.8	462.48	12208.5	462.48	12132.8	462.58	11963.6	462.58	12635.8	462.58	12270.5	462.58	12312.8	462.68	12416.8
461.78	6244.38	461.98	7554.77	462.18	11060.2	462.38	11859.2	462.38	12139.7	462.38	12306	462.48	12316.9	462.48	12856.9	462.48	12423.5	462.48	12463.7	462.58	12633.8
461.68	6055.93	461.88	7355.46	462.08	11019.9	462.28	11679.8	462.28	11980.3	462.28	12558	462.38	12663.5	462.38	13048.7	462.38	12545.4	462.38	12600.2	462.48	12810.3
461.58	5924.44	461.78	7193.51	461.98	10902.8	462.18	11536.8	462.18	11783.2	462.18	12762.3	462.28	12840.8	462.28	13143	462.28	12539.4	462.28	12803.6	462.38	12873.2
461.48	5811.07	461.68	7016.49	461.88	10714.5	462.08	11582.5	462.08	11762.2	462.08	12765.7	462.18	12890.2	462.18	13164.3	462.18	12576.9	462.18	12852	462.28	12869.5
461.38	5678.96	461.58	6826.47	461.78	10612	461.98	11560.9	461.98	11802.2	461.98	12662.1	462.08	12687.8	462.08	13137	462.08	12697.1	462.08	12953.8	462.18	12749.5
461.28	5572.51	461.48	6739.54	461.68	10521.9	461.88	11465	461.88	11722.5	461.88	12600.6	461.98	12376	461.98	13030.7	461.98	12819.5	461.98	12990.6	462.08	12842.3
461.18	5487.3	461.38	6704.48	461.58	10224.7	461.78	11322.3	461.78	11621.1	461.78	12443.8	461.88	12126.9	461.88	12998.8	461.88	12882.7	461.88	13134.4	461.98	12927.6
461.08	5358.18	461.28	6546.15	461.48	10060.8	461.68	11083.9	461.68	11538.1	461.68	12363.8	461.78	12046.6	461.78	13037.4	461.78	13001.7	461.78	13208.3	461.88	13020
460.98	5223.13	461.18	6415.99	461.38	9841.77	461.58	10943.2	461.58	11465.5	461.58	12435.8	461.68	12018.3	461.68	13072.3	461.68	13029.6	461.68	13085.6	461.78	13149
460.88	5137.23	461.08	6275	461.28	9464.41	461.48	10702.7	461.48	11437.9	461.48	12499.6	461.58	12057.3	461.58	13126.4	461.58	12894.2	461.58	12941.8	461.68	13007.5
460.78	5051.75	460.98	6192.84	461.18	9236.74	461.38	10326.3	461.38	11266.9	461.38	12263.2	461.48	12076.5	461.48	13038.2	461.48	12717.2	461.48	12733.8	461.58	12904.5
460.68	4991.21	460.88	6124.74	461.08	8957.15	461.28	10086	461.28	11053.5	461.28	11961.5	461.38	12021.7	461.38	12800.9	461.38	12617.5	461.38	12566	461.48	12858.4
460.58	4916.68	460.78	6144.87	460.98	8769.66	461.18	9909.71	461.18	10714.1	461.18	11580.1	461.28	11917.8	461.28	12393.9	461.28	12402.8	461.28	12483.3	461.38	12644.1
460.48	4826.46	460.68	6162.19	460.88	8673.62	461.08	9742.32	461.08	10321.5	461.08	11222.5	461.18	11801.7	461.18	12029.5	461.18	12179.3	461.18	12279.5	461.28	12350.5
460.38	4727.61	460.58	6107.62	460.78	8641.04	460.98	9533.44	460.98	9975.58	460.98	11022	461.08	11585.6	461.08	11796.3	461.08	12012.2	461.08	11952.5	461.18	11875.4
460.28	4698.05	460.48	6017.65	460.68	8540.13	460.88	9422.72	460.88	9617.79	460.88	10906.7	460.98	11195.7	460.98	11600.9	460.98	11769.8	460.98	11511.6	461.08	11594.4
460.18	4728.26	460.38	5925.74	460.58	8240.9	460.78	9151.91	460.78	9357.94	460.78	10643.9	460.88	10710.9	460.88	11354.1	460.88	11362.4	460.88	11155.1	460.98	11251.4
460.08	4695.37	460.28	5855.87	460.48	7915.11	460.68	8725.54	460.68	9052.08	460.68	10372.6	460.78	10284.7	460.78	11057.2	460.78	11063	460.78	10852.6	460.88	10969.1
459.98	4629.7	460.18	5769.09	460.38	7660.06	460.58	8425.18	460.58	8830.7	460.58	10171.2	460.68	9952.63	460.68	10670.8	460.68	10768.3	460.68	10596.3	460.78	10923
459.88	4480.16	460.08	5743.15	460.28	7392.6	460.48	8203.6	460.48	8707.31	460.48	9843.56	460.58	9607.25	460.58	10315	460.58	10431.7	460.58	10314	460.68	10753.7
459.78	4357.57	459.98	5702.1	460.18	7343.62	460.38	8001.03	460.38	8561.74	460.38	9507.42	460.48	9422.03	460.48	10027.6	460.48	10106	460.48	10019.7	460.58	10510.7
459.68	4337.19	459.88	5684.03	460.08	7275.89	460.28	7857.87	460.28	8394.34	460.28	9294.32	460.38	9137.98	460.38	9852.23	460.38	9843.55	460.38	9744.46	460.48	10196
459.58	4423.63	459.78	5715.89	459.98	7135.83	460.18	7858.9	460.18	8179.41	460.18	9023.12	460.28	8833.18	460.28	9613.95	460.28	9528.25	460.28	9572.69	460.38	9835.49
459.48	4530.56	459.68	5692.93	459.88	6921.97	460.08	7667.7	460.08	7934.51	460.08	8576.53	460.18	8574.26	460.18	9330.56	460.18	9196.35	460.18	9443.56	460.28	9493.74
459.38	4538.83	459.58	5653.84	459.78	6747.24	459.98	7353.46	459.98	7722.69	459.98	8237.43	460.08	8257.98	460.08	9099.99	460.08	8940.11	460.08	9311.93	460.18	9071.58
459.28	4465.39	459.48	5606.21	459.68	6678.03	459.88	7113.17	459.88	7478.71	459.88	8042.41	459.98	8068.28	459.98	8906.91	459.98	8747.55	459.98	9083.23	460.08	8840.95
459.18	4330.93	459.38	5501.93	459.58	6688.36	459.78	6906.08	459.78	7313.77	459.78	7884.83	459.88	7951.21	459.88	8772.03	459.88	8461.43	459.88	8704.31	459.98	8690.36
459.08	4185.3	459.28	5449.56	459.48	6717.93	459.68	6813.01	459.68	7177.05	459.68	7703.38	459.78	7879.29	459.78	8602.34	459.78	8310.38	459.78	8354.56	459.88	8456.61
458.98	4173.99	459.18	5488.17	459.38	6727.92	459.58	6784.14	459.58	7088.26	459.58	7600.51	459.68	7784.63	459.68	8385.38	459.68	8217.75	459.68	8087.93	459.78	8256.74
458.88	4216.37	459.08	5560.19	459.28	6675.91	459.48	6777.47	459.48	7052.45	459.48	7546.06	459.58	7558.13	459.58	8177.64	459.58	8015.3	459.58	7896.15	459.68	8097.11
458.78	4300.82	458.98	5438.13	459.18	6485.17	459.38	6626.01	459.38	6973.85	459.38	7480.02	459.48	7398.52	459.48	7970.06	459.48	7827.29	459.48	7785.87	459.58	7978.21
458.68	4371.73	458.88	5274.43	459.08	6241.58	459.28	6410.77	459.28	7048.43	459.28	7407.58	459.38	7251.56	459.38	7883.53	459.38	7624.96	459.38	7681.99	459.48	7877.63
458.58	4357.48	458.78	5198.09	458.98	6071.09	459.18	6283.27	459.18	7059.06	459.18	7366.98	459.28	7057.12	459.28	7828.68	459.28	7522.2	459.28	7598.02	459.38	7797.24
458.48	4274.61	458.68	5164.99	458.88	6129.29	459.08	6313.67	459.08	7043.12	459.08	7278.43	459.18	7078.53	459.18	7710.25	459.18	7494.47	459.18	7441.57	459.28	7732.19
458.38	4225.58	458.58	5267.95	458.78	6234.92	458.98	6356.48	458.98	6970.43	458.98	7089.82	459.08	7021.22	459.08	7506.6	459.08	7473.1	459.08	7286.55	459.18	7589.23
458.28	4199.62	458.48	5416.88	458.68	6266.76	458.88	6319.15	458.88	6718.43	458.88	6931.2	458.98	6845.74	458.98	7329.61	458.98	7452.04	458.98	7262.65	459.08	7471.64
458.18	4167.92	458.38	5417.34	458.58	6258.41	458.78	6210.66	458.78	6411.62	458.78	6884.63	458.88	6670.06	458.88	7205.4	458.88	7287.78	458.88	7211.34	458.98	7310.09
458.08	4144.35	458.28	5362.46	458.48	6226.36	458.68	6199.97	458.68	6223.84	458.68	6821.65	458.78	6589.26	458.78	7081.83	458.78	7126.38	458.78	7156.85	458.88	7180.17
457.98	4157.7	458.18	5351.91	458.38	6194.93	458.58	6188.82	458.58	6101.18	458.58	6701.3	458.68	6552.06	458.68	6960.94	458.68	7009.28	458.68	7089.91	458.78	7109.48
457.88	4184.54	458.08	5418.09	458.28	6256.33	458.48	6211.57	458.48	6071.66	458.48	6635.2	458.58	6542.55	458.58	6913.07	458.58	6942.61	458.58	6984.64	458.68	7128.47
457.78	4242.77	457.98	5418.19	458.18	6268.97	458.38	6238.19	458.38	6082.91	458.38	6659.34	458.48	6502.55	458.48	6886.8	458.48	6879.68	458.48	6967.25	458.58	7066.88
457.68	4241.18	457.88	5387.77	458.08	6195.5	458.28	6299.76	458.28	6095.95	458.28	6686.62	458.38	6459.23	458.38	6855.89	458.38	6735.62	458.38	6952.8	458.48	6955.74
457.58	4228.1	457.78	5300.96	457.98	5973.62	458.18	6192.55	458.18	6047.09	458.18	6694.3	458.28	6243.77	458.28	6879.59	458.28	6653.34	458.28	6948.22	458.38	6893.59
457.48	4210.2	457.68	5121.57	457.88	5797.39	458.08	6091.09	458.08	6100.82	458.08	6784.26	458.18	6199.23	458.18	6904.96	458.18	6659.18	458.18	6930.84	458.28	6846.92
457.38	4178.27	457.58	5019.2	457.78	5789.51	457.98	6064.16	457.98	6211.53	457.98	6683.16	458.08	6288.42	458.08	6871.57	458.08	6667.19	458.08	6851	458.18	6797.14
457.28	4151.39	457.48	5068.6	457.68	5792.5	457.88	5960.8	457.88	6278.12	457.88	6597.54	457.98	6376.92	457.98	6768.79	457.98	6644.43	457.98	6787.95	458.08	6821.63
457.18	4149.83	457.38	5213.37	457.58	5828.53	457.78	5810.2	457.78	6254.77	457.78	6479.6	457.88	6394.53	457.88	6703.66	457.88	6571.17	457.88	6748.79	457.98	6802.52
457.08	4153.52	457.28	5310.28	457.48	5897.18	457.68	5841.53	457.68	6164.44	457.68	6307.6	457.78	6397.29	457.78	6713.37	457.78	6536.35	457.78	6695.1	457.88	6764.2
456.98	4159.93	457.18	5349.78	457.38	5878.12	457.58	5915.5	457.58	6112.73	457.58	6115.52	457.68	6336.86	457.68	6655.54	457.68	6441.96	457.68	6687.98	457.78	6668.03
456.88	4185.58	457.08	5336.21	457.28	5735.07	457.48	5964.48	457.48	6093.43	457.48	5980.58	457.58	6246.87	457.58	6644.78	457.58	6423.14	457.58	6641.88	457.68	6611
456.78	4249.68	456.98	5223	457.18	5620.08	457.38	5949.06	457.38	6139.88	457.38	6042.63	457.48	6187.62	457.48	6697.14	457.48	6465.13	457.48	6619.98	457.58	6520.84
456.68	4237.47	456.88	5178.38	457.08	5710.58	457.28	5873.12	457.28	6127.85	457.28	6082.44	457.38	6141.23	457.38	6745.91	457.38	6454.7	457.38	6567.46	457.48	6386.11
456.58	4156.06	456.78	5203.75	456.98	5815.6	457.18	5782.3	457.18	6033.77	457.18	6162.46	457.28	6026.49	457.28	6734.15	457.28	6344.06	457.28	6453.75	457.38	6345.5
456.48	4117.65	456.68	5254.88	456.88	5869.84	457.08	5679.43	457.08	5949.28	457.08	6254.08	457.18	5992	457.18	6586.69	457.18	6313.18	457.18	6368.96	457.28	6378.5
456.38	4107.41	456.58	5289.02	456.78	5903.34	456.98	5667.65	456.98	5857.07	456.98	6288.97	457.08	6121.33	457.08	6451.68	457.08	6362.68	457.08	6332.54	457.18	6472.92
456.28	4119.27	456.48	5282.31	456.68	5814.38	456.88	5603.92	456.88	5858.75	456.88	6232.05	456.98	6285.6	456.98	6369.48	456.98	6412.42	456.98	6286.54	457.08	6629.98
456.18	4163.21	456.38	5311.14	456.58	5643.2	456.78	5609.61	456.78	5913.84	456.78	6136.71	456.88	6349.45	456.88	6295.13	456.88	6422.79	456.88	6287.43	456.98	6589.63
456.08	4162.54	456.28	5312.2	456.48	5539.81	456.68	5724.55	456.68	5927.35	456.68	6082.44	456.78	6283.53	456.78	6305.13	456.78	6454.67	456.78	6251.15	456.88	6483.8
455.98	4096.45	456.18	5264.43	456.38	5638.55	456.58	5827.66	456.58	5930.15	456.58	6057	456.68	6144.24	456.68	6315.81	456.68	6483.72	456.68	6262.99	456.78	6322.44
455.88	4036.42	456.08	5257.82	456.28	5618.32	456.48	5810.23	456.48	5929.86	456.48	6034.07	456.58	6026.75	456.58	6257.35	456.58	6407.71	456.58	6280	456.68	6273.33
455.78	4042.14	455.98	5195.9	456.18	5595.15	456.38	5729.69	456.38	5941.61	456.38	6067.2	456.48	6024.21	456.48	6260.1	456.48	6369.27	456.48	6308.38	456.58	6264.91
455.68	4144.2	455.88	5164.42	456.08	5606.12	456.28	5656.61	456.28	5940.26	456.28	6107.71	456.38	6025.95	456.38	6317.2	456.38	6373.2	456.38	6331.06	456.48	6355.44
455.58	4221.28	455.78	5132.48	455.98	5609.92	456.18	5623.53	456.18	5814.5	456.18	6083.79	456.28	6059.71	456.28	6417.94	456.28	6292.88	456.28	6369.21	456.38	6484.53
455.48	4210.88	455.68	5114.98	455.88	5632.13	456.08	5604.81	456.08	5734.29	456.08	6017.92	456.18	6034.08	456.18	6407.39	456.18	6180.38	456.18	6312.59	456.28	6578.65
455.38	4112.54	455.58	5027.01	455.78	5519.94	455.98	5699.82	455.98	5607.6	455.98	5999.81	456.08	5937.22	456.08	6367.43	456.08	6104.81	456.08	6265.18	456.18	6521.46
455.28	3981.44	455.48	4963.09	455.68	5427.13	455.88	5700.49	455.88	5497.12	455.88	6027.24	455.98	5877.52	455.98	6311.3	455.98	6091.85	455.98	6154.61	456.08	6405.39
455.18	3888.7	455.38	4985.36	455.58	5340.5	455.78	5683.58	455.78	5464.46	455.78	5951.53	455.88	5879.08	455.88	6243.52	455.88	6096.9	455.88	6189.08	455.98	6280.12
455.08	3885.94	455.28	5037.73	455.48	5361.31	455.68	5587.78	455.68	5491.95	455.68	5868.41	455.78	5975.08	455.78	6198.09	455.78	6153.19	455.78	6232.29	455.88	6332.33
454.98	3964.46	455.18	4983.27	455.38	5547.02	455.58	5491.31	455.58	5634.04	455.58	5779.34	455.68	6029.86	455.68	6227.32	455.68	6249.3	455.68	6286.76	455.78	6403.42
454.88	4043.54	455.08	4977.18	455.28	5599.76	455.48	5458.48	455.48	5667.21	455.48	5806.63	455.58	6048.02	455.58	6204.66	455.58	6206.98	455.58	6316.09	455.68	6496.3
454.78	4046.9	454.98	5033.09	455.18	5603.72	455.38	5485.15	455.38	5611.33	455.38	5797.4	455.48	5950.51	455.48	6162.03	455.48	6093.23	455.48	6267.55	455.58	6406.46
454.68	4014.81	454.88	5126.07	455.08	5503.52	455.28	5528.21	455.28	5556.87	455.28	5880.17	455.38	5733.49	455.38	6187.2	455.38	6036.86	455.38	6153.24	455.48	6266.92
454.58	3972.22	454.78	5180.65	454.98	5373.84	455.18	5606.12	455.18	5504.4	455.18	5962.3	455.28	5553.95	455.28	6217.05	455.28	6067.06	455.28	6090.03	455.38	6133.35
454.48	3916.53	454.68	5257.75	454.88	5283.56	455.08	5604.44	455.08	5544.3	455.08	6050.04	455.18	5593.77	455.18	6152.08	455.18	6086.2	455.18	6044.54	455.28	6094.43
454.38	3862.65	454.58	5249.79	454.78	5287.29	454.98	5611.14	454.98	5628.02	454.98	5999.79	455.08	5737.42	455.08	6101.07	455.08	6117.25	455.08	6111.22	455.18	6172.19
454.28	3848.07	454.48	5155.95	454.68	5402.24	454.88	5657.78	454.88	5722.26	454.88	5973.28	454.98	5814.86	454.98	6086.76	454.98	6124.52	454.98	6083.45	455.08	6165.98
454.18	3853.22	454.38	5075.16	454.58	5393.59	454.78	5652.59	454.78	5677.45	454.78	5816.52	454.88	5819.67	454.88	6087.5	454.88	6028.68	454.88	6044.62	454.98	6079.46
454.08	3856.72	454.28	5153.6	454.48	5346.74	454.68	5565.06	454.68	5547.08	454.68	5639.18	454.78	5772.57	454.78	6068.98	454.78	5944.85	454.78	6054.44	454.88	6044.62
453.98	3852.9	454.18	5254.44	454.38	5353.57	454.58	5456.64	454.58	5463.86	454.58	5495.88	454.68	5736.29	454.68	6106.55	454.68	5905.55	454.68	6036.88	454.78	6054.06
453.88	3884.84	454.08	5229.6	454.28	5340.34	454.48	5412.2	454.48	5446.55	454.48	5584.01	454.58	5738.55	454.58	6161.45	454.58	5934.6	454.58	6077.6	454.68	6130.02
453.78	3916.69	453.98	5222.22	454.18	5392.38	454.38	5434.13	454.38	5485.72	454.38	5668.47	454.48	5763.58	454.48	6139.77	454.48	5919.2	454.48	6166.46	454.58	6188.65
453.68	3889.05	453.88	5193.7	454.08	5489.59	454.28	5600.28	454.28	5580.79	454.28	5791.01	454.38	5797.22	454.38	6111.99	454.38	5882.85	454.38	6253.68	454.48	6224.6
453.58	3862.25	453.78	5159.22	453.98	5548.54	454.18	5778.6	454.18	5694.85	454.18	5885.58	454.28	5767.56	454.28	6074.26	454.28	5886.21	454.28	6240.91	454.38	6222.24
453.48	3871.73	453.68	5115.11	453.88	5466.91	454.08	5886.85	454.08	5851.32	454.08	5896.49	454.18	5798.93	454.18	6044.59	454.18	5903.82	454.18	6163.47	454.28	6220.34
453.38	3915.12	453.58	5102.16	453.78	5291.62	453.98	5855.54	453.98	5825.89	453.98	5875.63	454.08	5827.67	454.08	6030.89	454.08	5891.15	454.08	6133.48	454.18	6213.97
453.28	3962.98	453.48	5098.62	453.68	5312.77	453.88	5763.63	453.88	5738.63	453.88	5863.25	453.98	5779.1	453.98	6019.22	453.98	5852.22	453.98	6142	454.08	6129.33
453.18	4017.94	453.38	5070.56	453.58	5353.05	453.78	5635.49	453.78	5636.84	453.78	5865.04	453.88	5677.3	453.88	6039.57	453.88	5875.42	453.88	6063.39	453.98	6048.08
453.08	4083.53	453.28	5049.8	453.48	5314.38	453.68	5488.92	453.68	5613.38	453.68	5848.93	453.78	5712.99	453.78	6055.5	453.78	5876.76	453.78	6071.6	453.88	6025.09
452.98	4099.67	453.18	5079.94	453.38	5241.41	453.58	5442.02	453.58	5539.07	453.58	5823.24	453.68	5856.37	453.68	6089.56	453.68	5887.99	453.68	6071.3	453.78	6009.31
452.88	4063.6	453.08	5038.79	453.28	5208.95	453.48	5435.47	453.48	5389.28	453.48	5863.68	453.58	5894.19	453.58	6062.17	453.58	5893.71	453.58	6053.96	453.68	6011.8
452.78	4019.7	452.98	5005.08	453.18	5255.71	453.38	5346.01	453.38	5252.93	453.38	5801.5	453.48	5870.78	453.48	6105.18	453.48	5941.11	453.48	6081.04	453.58	6014.36
452.68	3990.18	452.88	4971.61	453.08	5414.52	453.28	5318.52	453.28	5203.43	453.28	5734.56	453.38	5758.92	453.38	6095.9	453.38	5974.37	453.38	6184.04	453.48	6048.24
452.58	4004.24	452.78	5007.91	452.98	5481.99	453.18	5225.25	453.18	5131.87	453.18	5722.98	453.28	5598.74	453.28	6066.81	453.28	5975.32	453.28	6228.29	453.38	6030.37
452.48	4020.42	452.68	5039.27	452.88	5490.1	453.08	5151.43	453.08	5174.8	453.08	5662.18	453.18	5612.01	453.18	6105.47	453.18	5973.36	453.18	6201.23	453.28	6084.32
452.38	4050.23	452.58	5008.74	452.78	5391.19	452.98	5236.92	452.98	5194.65	452.98	5697.07	453.08	5690.42	453.08	6134.02	453.08	5916.15	453.08	6142.44	453.18	6185.15
452.28	4036.16	452.48	4990.94	452.68	5404.1	452.88	5423.85	452.88	5164.36	452.88	5727.42	452.98	5828.69	452.98	6113.14	452.98	5778.28	452.98	6109.71	453.08	6228
452.18	3980.01	452.38	5027.58	452.58	5394.79	452.78	5495.58	452.78	5134.61	452.78	5844.04	452.88	5698.17	452.88	6094.95	452.88	5732.32	452.88	6004.17	452.98	6214.62
452.08	3944.43	452.28	5059.62	452.48	5379.18	452.68	5497.34	452.68	5179.69	452.68	5956.66	452.78	5582.03	452.78	6062.03	452.78	5744.27	452.78	5929.74	452.88	6229.66
451.98	3895.26	452.18	5129.24	452.38	5259.52	452.58	5432.73	452.58	5359.32	452.58	6020.36	452.68	5541.24	452.68	6078.65	452.68	5887.37	452.68	5953.97	452.78	6159.78
451.88	3857.23	452.08	5175.81	452.28	5166.48	452.48	5405.33	452.48	5499.1	452.48	6033.61	452.58	5567.65	452.58	6085.79	452.58	5969.77	452.58	5941.02	452.68	6034.89
451.78	3873.62	451.98	5190.2	452.18	5089.75	452.38	5453.78	452.38	5486.11	452.38	5938.27	452.48	5734.13	452.48	6149.67	452.48	5952.2	452.48	5908.18	452.58	5928.89
451.68	3926.59	451.88	5170.88	452.08	5128.31	452.28	5493.95	452.28	5397.24	452.28	5847.2	452.38	5811.43	452.38	6102.84	452.38	5841.09	452.38	5951.41	452.48	5873.39
451.58	3996.94	451.78	5168.23	451.98	5192.66	452.18	5488.26	452.18	5295.54	452.18	5885.83	452.28	5891.19	452.28	5935.55	452.28	5752.99	452.28	6073.64	452.38	5898.64
451.48	4041.17	451.68	5139.54	451.88	5278.33	452.08	5401.43	452.08	5291.22	452.08	5949.06	452.18	5905.39	452.18	5888.18	452.18	5689.84	452.18	6133.4	452.28	5960.9
451.38	4058.63	451.58	5042.04	451.78	5389.21	451.98	5294.71	451.98	5437.63	451.98	5915.13	452.08	5716.78	452.08	5936.96	452.08	5703.07	452.08	6177.64	452.18	6028.72
451.28	4015.05	451.48	4974.63	451.68	5510.86	451.88	5286.85	451.88	5575.98	451.88	5796.23	451.98	5662.68	451.98	5990	451.98	5770.07	451.98	6155.92	452.08	6034.8
451.18	3967.17	451.38	4974.63	451.58	5545.24	451.78	5333.47	451.78	5668.1	451.78	5751.22	451.88	5607.35	451.88	6069.43	451.88	5823.33	451.88	6079.44	451.98	6005.53
451.08	3984.25	451.28	5024.46	451.48	5474.7	451.68	5407.05	451.68	5662.93	451.68	5654.07	451.78	5553.95	451.78	6119.06	451.78	5819.48	451.78	5987.61	451.88	6036.69
450.98	4035.61	451.18	5166.6	451.38	5268.19	451.58	5446.02	451.58	5615.37	451.58	5593.2	451.68	5492.21	451.68	6090.11	451.68	5846.55	451.68	6008.11	451.78	6102.36
450.88	4026.86	451.08	5249.68	451.28	5170.14	451.48	5446.41	451.48	5573.15	451.48	5538.62	451.58	5544.61	451.58	6007.17	451.58	5874.97	451.58	6008.72	451.68	6194.55
450.78	3958.32	450.98	5203.58	451.18	5184.17	451.38	5439.52	451.38	5498.99	451.38	5481.76	451.48	5690.06	451.48	5935.24	451.48	5898.12	451.48	5995.39	451.58	6203.44
450.68	3903.27	450.88	5131.83	451.08	5179.07	451.28	5454.48	451.28	5430.91	451.28	5401.58	451.38	5717.33	451.38	5873.38	451.38	5868.09	451.38	5959.9	451.48	6082.53
450.58	3941.92	450.78	5096.12	450.98	5151.77	451.18	5517.36	451.18	5357.91	451.18	5392.64	451.28	5707.37	451.28	5817.21	451.28	5929.24	451.28	5989.79	451.38	5971.03
450.48	4002.42	450.68	5054.35	450.88	5135.59	451.08	5451.68	451.08	5311.86	451.08	5496.4	451.18	5758.3	451.18	5879.43	451.18	5932.09	451.18	6006.53	451.28	5941.62
450.38	4046.95	450.58	5003.38	450.78	5195.81	450.98	5414.13	450.98	5380.54	450.98	5606.09	451.08	5707.02	451.08	5979.68	451.08	5859.61	451.08	6033.54	451.18	6061.85
450.28	4048.58	450.48	5014.91	450.68	5245	450.88	5351.12	450.88	5496.44	450.88	5630.22	450.98	5665.86	450.98	6067.26	450.98	5813.06	450.98	6037.26	451.08	6130.83
450.18	4052.14	450.38	5038.7	450.58	5278.79	450.78	5409.87	450.78	5512.24	450.78	5597.16	450.88	5737.25	450.88	6070.12	450.88	5754.63	450.88	6034.17	450.98	6183.82
450.08	4014.03	450.28	5077.86	450.48	5230.09	450.68	5458.53	450.68	5411.66	450.68	5554.09	450.78	5754.48	450.78	5978.94	450.78	5728	450.78	6036.63	450.88	6165.63
449.98	3986.07	450.18	5136.5	450.38	5115.68	450.58	5402.62	450.58	5312.91	450.58	5617.62	450.68	5667.68	450.68	5921.6	450.68	5759.05	450.68	6045.88	450.78	6072.4
449.88	3942.37	450.08	5222.73	450.28	5083.16	450.48	5348.63	450.48	5326.27	450.48	5676.62	450.58	5549.25	450.58	5906.71	450.58	5817.65	450.58	6011	450.68	6051.54
449.78	3901.44	449.98	5166.03	450.18	5188.63	450.38	5248.74	450.38	5418.87	450.38	5693.08	450.48	5495.07	450.48	6021.75	450.48	5888.66	450.48	5957.38	450.58	5979.42
449.68	3835.54	449.88	5060.69	450.08	5325.51	450.28	5120.57	450.28	5529.34	450.28	5763.45	450.38	5528.13	450.38	6116.98	450.38	5843.14	450.38	5912.09	450.48	5931.3
449.58	3836.84	449.78	4903.78	449.98	5444.63	450.18	5149.63	450.18	5566.07	450.18	5827.4	450.28	5552.33	450.28	6110.03	450.28	5849.76	450.28	5913.05	450.38	5933.29
449.48	3916.86	449.68	4862.59	449.88	5393.34	450.08	5266.22	450.08	5497.26	450.08	5801.29	450.18	5541.19	450.18	6095.2	450.18	5870.86	450.18	5871.8	450.28	5926.09
449.38	3994.66	449.58	4878.45	449.78	5257.38	449.98	5468.72	449.98	5334.88	449.98	5786.34	450.08	5613.74	450.08	6007.71	450.08	5803.82	450.08	5823.83	450.18	5980.44
449.28	3992.3	449.48	4907.53	449.68	5217.17	449.88	5523.83	449.88	5324.25	449.88	5771.94	449.98	5646.58	449.98	5926.55	449.98	5812.05	449.98	5841.19	450.08	6014.14
449.18	3949.77	449.38	4996.37	449.58	5318.75	449.78	5478.9	449.78	5347.84	449.78	5819.82	449.88	5668.25	449.88	5867.73	449.88	5759.18	449.88	5893.12	449.98	6071.34
449.08	3912.95	449.28	5086.28	449.48	5396.68	449.68	5425.6	449.68	5317.33	449.68	5777.11	449.78	5640.13	449.78	5803	449.78	5802.07	449.78	5930.65	449.88	6070.86
448.98	3927.42	449.18	5077.54	449.38	5446.13	449.58	5312.57	449.58	5305.19	449.58	5682.11	449.68	5596.84	449.68	5834.05	449.68	5845.92	449.68	5949.43	449.78	6077.3
448.88	3932.92	449.08	5006.04	449.28	5525.24	449.48	5201.69	449.48	5284.22	449.48	5691.8	449.58	5464.75	449.58	5875.16	449.58	5836.21	449.58	5888	449.68	6077.89
448.78	3948.99	448.98	4906.86	449.18	5521.84	449.38	5223	449.38	5218.91	449.38	5720.62	449.48	5364.64	449.48	5917.41	449.48	5958.81	449.48	5822.43	449.58	5942.22
448.68	3962.26	448.88	4881.46	449.08	5440.18	449.28	5286.38	449.28	5223.67	449.28	5694.16	449.38	5401.92	449.38	5970.13	449.38	6021.14	449.38	5794.85	449.48	5834.23
448.58	3993.74	448.78	4898.96	448.98	5385.67	449.18	5258.27	449.18	5345.56	449.18	5692.87	449.28	5573.8	449.28	5989.63	449.28	6035.46	449.28	5895.55	449.38	5807.96
448.48	4033.38	448.68	5002.48	448.88	5323.85	449.08	5213.23	449.08	5501.22	449.08	5731.78	449.18	5656.47	449.18	5945.23	449.18	6037.73	449.18	5980.48	449.28	5866.33
448.38	4057.73	448.58	5108.16	448.78	5206.26	448.98	5197.72	448.98	5564.46	448.98	5787.69	449.08	5685.74	449.08	5872.39	449.08	5952.64	449.08	5976.12	449.18	5960.3
448.28	4045.68	448.48	5089.13	448.68	5113.36	448.88	5199.7	448.88	5660.79	448.88	5732.9	448.98	5625.48	448.98	5810.85	448.98	5885.99	448.98	5928.68	449.08	6012.35
448.18	4006.4	448.38	5019.02	448.58	5118.58	448.78	5211.16	448.78	5725.5	448.78	5767.17	448.88	5476.08	448.88	5760.84	448.88	5749.34	448.88	5879.73	448.98	6033.03

## Sheet: Fig.3i+Supplementary Fig. 29a
Wavenumber	0 embedding:sparkline1	1 embedding:sparkline2	2 embedding:sparkline3	3 embedding:sparkline4	4 embedding:sparkline5	5 embedding:sparkline6	6 embedding:sparkline7	7 embedding:sparkline8	8 embedding:sparkline9
cm\+(-1)												Thermal
temperature	100	120	140	150	160	170	180	190	200
949.288	0.19261	0.28716	0.34285	0.37973	0.40263	0.58364	0.55182	0.56176	0.514
949.77	0.19918	0.29292	0.35192	0.38809	0.41871	0.61003	0.5715	0.58415	0.53761
950.252	0.19915	0.29204	0.35014	0.3876	0.42175	0.61359	0.5654	0.58425	0.54265
950.734	0.19244	0.2841	0.33765	0.37776	0.41069	0.59245	0.53529	0.56045	0.52693
951.216	0.18291	0.27388	0.32185	0.36536	0.39444	0.56341	0.49942	0.52906	0.50393
951.698	0.17505	0.26696	0.31079	0.35809	0.38311	0.54401	0.47435	0.50698	0.48874
952.18	0.17145	0.26647	0.30877	0.36	0.38223	0.54259	0.46716	0.50232	0.4891
952.663	0.17244	0.27238	0.31598	0.37062	0.39185	0.55855	0.47712	0.51483	0.50497
953.145	0.17633	0.28172	0.32874	0.38503	0.40702	0.58313	0.49711	0.53705	0.52887
953.627	0.18012	0.28943	0.34043	0.39509	0.41891	0.60026	0.51451	0.55508	0.54694
954.109	0.18103	0.29111	0.34461	0.39406	0.41961	0.5956	0.51727	0.55573	0.54642
954.591	0.17844	0.28644	0.33994	0.38247	0.40876	0.57003	0.50389	0.53813	0.52744
955.073	0.17424	0.27928	0.331	0.36754	0.39368	0.53832	0.48434	0.51419	0.50263
955.555	0.17109	0.27437	0.32399	0.35698	0.38275	0.51485	0.47023	0.49702	0.48521
956.037	0.17082	0.27447	0.32277	0.3548	0.38066	0.50624	0.46785	0.49345	0.48178
956.519	0.17371	0.27948	0.32766	0.36069	0.38748	0.51171	0.47706	0.50338	0.49211
957.002	0.17856	0.28668	0.3356	0.37049	0.39907	0.52459	0.49192	0.52049	0.50989
957.484	0.1831	0.29172	0.34134	0.37755	0.40836	0.53415	0.50229	0.53373	0.52421
957.966	0.18522	0.29107	0.34044	0.37639	0.40915	0.53135	0.49955	0.53307	0.52524
958.448	0.18443	0.28473	0.33269	0.36686	0.40087	0.51612	0.4838	0.51784	0.51224
958.93	0.18208	0.27611	0.32218	0.35407	0.38881	0.49703	0.4635	0.49696	0.49394
959.412	0.18015	0.26926	0.31391	0.34402	0.37949	0.48355	0.44814	0.48081	0.48052
959.894	0.17992	0.26652	0.31086	0.34014	0.37677	0.48072	0.44287	0.47526	0.47768
960.376	0.18134	0.26781	0.31312	0.34242	0.38065	0.48802	0.44774	0.48059	0.48538
960.859	0.18308	0.2709	0.31815	0.34774	0.38757	0.49988	0.45829	0.49215	0.49838
961.341	0.18321	0.27249	0.32187	0.35128	0.39189	0.50738	0.46702	0.50195	0.50791
961.823	0.18043	0.2701	0.32095	0.3492	0.38907	0.50327	0.46742	0.50286	0.50658
962.305	0.17513	0.26388	0.31522	0.34151	0.37918	0.48774	0.45878	0.49394	0.49427
962.787	0.16916	0.25649	0.3077	0.33193	0.36678	0.46805	0.44656	0.48098	0.47808
963.269	0.16461	0.251	0.30221	0.32494	0.35725	0.45243	0.43772	0.47135	0.46637
963.751	0.16269	0.24922	0.30107	0.32317	0.35385	0.4455	0.43652	0.46945	0.46399
964.233	0.16343	0.25106	0.30427	0.32655	0.35676	0.4474	0.44315	0.47521	0.47111
964.716	0.16575	0.25469	0.30955	0.33249	0.36335	0.45439	0.45384	0.48436	0.4835
965.198	0.16799	0.25736	0.31337	0.33691	0.3692	0.46032	0.46221	0.49015	0.49406
965.68	0.16875	0.25693	0.31286	0.33655	0.37048	0.45997	0.46273	0.48726	0.49653
966.162	0.16777	0.25324	0.30783	0.33123	0.36642	0.45257	0.4547	0.47592	0.49006
966.644	0.16599	0.24815	0.30079	0.32384	0.35973	0.44209	0.44263	0.46162	0.4796
967.126	0.1648	0.24406	0.295	0.31816	0.35424	0.43385	0.43239	0.45071	0.47171
967.608	0.16513	0.24242	0.2925	0.31656	0.35247	0.43111	0.42768	0.44684	0.47037
968.09	0.167	0.24319	0.2934	0.31911	0.35455	0.43391	0.42879	0.44988	0.47559
968.572	0.16953	0.24493	0.2959	0.32373	0.35836	0.43924	0.43291	0.45634	0.48359
969.054	0.17135	0.24559	0.29732	0.32707	0.36061	0.44252	0.43561	0.46091	0.48853
969.537	0.17141	0.24371	0.29557	0.32638	0.35879	0.44027	0.43348	0.45945	0.48597
970.019	0.16968	0.23943	0.29059	0.32128	0.35296	0.43259	0.42656	0.45188	0.47619
970.501	0.16713	0.23437	0.28435	0.31393	0.34569	0.42304	0.4182	0.44208	0.46393
970.983	0.16507	0.23046	0.27939	0.30731	0.34016	0.41586	0.41253	0.43493	0.45484
971.465	0.16437	0.22889	0.2774	0.3035	0.33835	0.41355	0.41206	0.43344	0.45227
971.947	0.16506	0.22956	0.27852	0.30285	0.34023	0.41581	0.41655	0.43759	0.45621
972.429	0.16639	0.23124	0.28141	0.30407	0.34388	0.41979	0.42319	0.44448	0.46344
972.911	0.16718	0.23219	0.28391	0.305	0.34644	0.42135	0.42771	0.4496	0.46899
973.394	0.16653	0.23112	0.28424	0.30394	0.34571	0.41751	0.4268	0.44935	0.4688
973.876	0.16442	0.22808	0.28213	0.30077	0.34162	0.40853	0.42039	0.44352	0.46257
974.358	0.16169	0.22436	0.27894	0.29698	0.33623	0.39765	0.41166	0.43534	0.45372
974.84	0.15949	0.22158	0.27657	0.29455	0.33223	0.38877	0.40468	0.42907	0.44681
975.322	0.15864	0.22076	0.27634	0.2947	0.33133	0.38436	0.40211	0.42742	0.44474
975.804	0.15921	0.22185	0.27827	0.29729	0.3335	0.38454	0.40415	0.43051	0.44758
976.286	0.16062	0.22381	0.28113	0.3008	0.33705	0.38731	0.40867	0.43588	0.45269
976.768	0.16188	0.22511	0.28301	0.30305	0.33943	0.38958	0.4122	0.43972	0.45606
977.25	0.16214	0.2246	0.2824	0.30242	0.33864	0.38881	0.41188	0.43896	0.4546
977.733	0.16121	0.22221	0.27918	0.29889	0.33452	0.38466	0.4072	0.43331	0.44825
978.215	0.15959	0.21893	0.27462	0.29403	0.32875	0.37899	0.40024	0.42534	0.43996
978.697	0.15811	0.21613	0.27049	0.28993	0.32362	0.37446	0.39403	0.41856	0.43352
979.179	0.15735	0.21477	0.26798	0.28797	0.32073	0.3729	0.3907	0.41532	0.43135
979.661	0.15739	0.21491	0.26724	0.28828	0.32022	0.37441	0.3905	0.41583	0.43347
980.143	0.15777	0.21579	0.26737	0.28976	0.32092	0.37737	0.3919	0.41819	0.4376
980.625	0.15776	0.21624	0.267	0.29069	0.32103	0.37929	0.39241	0.41947	0.4403
981.107	0.15681	0.21538	0.26513	0.28974	0.31918	0.37817	0.39012	0.41742	0.4389
981.59	0.15493	0.21316	0.26179	0.28679	0.3154	0.37385	0.38494	0.41193	0.43331
982.072	0.15267	0.21037	0.25806	0.28297	0.31102	0.36796	0.37864	0.40508	0.42596
982.554	0.15078	0.20807	0.25527	0.27984	0.30776	0.3628	0.37353	0.39961	0.42008
983.036	0.14975	0.20697	0.25428	0.27847	0.30671	0.35991	0.37117	0.39734	0.41783
983.518	0.14963	0.20705	0.25503	0.27891	0.30777	0.35937	0.37153	0.3983	0.41932
984	0.14998	0.20765	0.25654	0.28022	0.30975	0.35989	0.37318	0.4008	0.42269
984.482	0.15014	0.20779	0.25745	0.281	0.31092	0.35954	0.37396	0.4023	0.42505
984.964	0.14961	0.20676	0.25668	0.28018	0.31	0.35693	0.37229	0.40081	0.4241
985.447	0.14833	0.20459	0.25415	0.2777	0.30698	0.35211	0.36813	0.39622	0.41961
985.929	0.14674	0.20202	0.25075	0.27455	0.30307	0.34655	0.36301	0.39023	0.41349
986.411	0.14544	0.19998	0.24775	0.27205	0.2999	0.34212	0.359	0.38526	0.40843
986.893	0.14487	0.1991	0.24608	0.27111	0.29857	0.34006	0.35744	0.38294	0.40634
987.375	0.14508	0.19938	0.24588	0.27173	0.29911	0.34036	0.35838	0.38347	0.40742
987.857	0.1457	0.20022	0.24653	0.27305	0.30055	0.34184	0.36056	0.38552	0.41023
988.339	0.14616	0.20072	0.24704	0.27381	0.30142	0.34278	0.36207	0.38706	0.4124
988.821	0.146	0.20022	0.2466	0.27304	0.30056	0.34186	0.3614	0.38643	0.412
989.303	0.14513	0.19864	0.24509	0.27069	0.29787	0.33897	0.35837	0.38341	0.40872
989.785	0.14386	0.19653	0.24312	0.26756	0.29429	0.33521	0.35416	0.37928	0.40395
990.268	0.14265	0.19466	0.24156	0.26481	0.29116	0.33212	0.3505	0.37587	0.39976
990.75	0.14184	0.19354	0.241	0.26322	0.28946	0.33075	0.3486	0.37447	0.39763
991.232	0.14147	0.19318	0.24142	0.26284	0.28928	0.3311	0.34861	0.37514	0.39769
991.714	0.14122	0.19307	0.24215	0.26299	0.28987	0.33215	0.34959	0.3767	0.39876
992.196	0.14065	0.19254	0.24227	0.26263	0.29003	0.33243	0.35005	0.37739	0.39901
992.678	0.13948	0.19109	0.24112	0.26106	0.28886	0.33082	0.34884	0.3759	0.3971
993.16	0.13773	0.1888	0.23874	0.2583	0.28625	0.32729	0.34587	0.37217	0.3931
993.643	0.13579	0.18626	0.23584	0.25513	0.28296	0.32288	0.34213	0.36749	0.38843
994.125	0.13414	0.18423	0.23339	0.25256	0.2801	0.31905	0.33903	0.3636	0.38494
994.607	0.13314	0.18324	0.23204	0.25127	0.27843	0.31683	0.33754	0.3617	0.38386
995.089	0.13285	0.18333	0.23189	0.25129	0.27804	0.31635	0.3377	0.3619	0.38519
995.571	0.13303	0.18407	0.23241	0.25197	0.27826	0.31688	0.33864	0.36317	0.38769
996.053	0.1333	0.18476	0.23275	0.2524	0.27811	0.31722	0.33905	0.36397	0.38951
996.535	0.13336	0.18485	0.23225	0.25184	0.27684	0.31643	0.33791	0.36305	0.38921
997.017	0.13314	0.18418	0.23074	0.25026	0.27438	0.31434	0.33517	0.36027	0.3866
997.499	0.13283	0.18307	0.22864	0.24824	0.2714	0.31163	0.33171	0.35661	0.3828
997.981	0.1327	0.18204	0.2266	0.24665	0.26884	0.30934	0.32874	0.35349	0.37944
998.464	0.13294	0.1815	0.22513	0.2461	0.26737	0.30819	0.32715	0.35196	0.37771
998.946	0.13349	0.18148	0.22428	0.24662	0.26707	0.3082	0.32697	0.35211	0.37773
999.428	0.13402	0.18166	0.22367	0.24763	0.26743	0.30867	0.32747	0.3531	0.37857
999.91	0.13415	0.18154	0.22272	0.24827	0.26762	0.3086	0.32752	0.35357	0.3788
1000.39	0.13358	0.18072	0.22106	0.24783	0.26701	0.30723	0.32627	0.35244	0.37731
1000.87	0.13235	0.17919	0.21876	0.24616	0.26549	0.30457	0.32365	0.34956	0.37406
1001.36	0.13074	0.17732	0.21632	0.24375	0.26357	0.30134	0.3204	0.34576	0.37003
1001.84	0.12918	0.17559	0.2144	0.24137	0.26194	0.29854	0.31756	0.34229	0.36661
1002.32	0.12798	0.17439	0.21339	0.23963	0.26112	0.29687	0.3159	0.34011	0.36476
1002.8	0.12722	0.17376	0.21327	0.23866	0.26108	0.29637	0.31547	0.33942	0.36451
1003.28	0.12673	0.1734	0.21359	0.23815	0.26129	0.29645	0.31564	0.33957	0.36499
1003.77	0.12624	0.1729	0.2137	0.23749	0.26101	0.29619	0.31547	0.33946	0.36491
1004.25	0.12552	0.17194	0.21309	0.23624	0.25973	0.29492	0.31426	0.33821	0.36329
1004.73	0.12453	0.17051	0.2117	0.23434	0.25746	0.29257	0.31195	0.33565	0.36011
1005.21	0.12346	0.1689	0.20993	0.2322	0.25481	0.28974	0.3092	0.33241	0.35627
1005.7	0.12257	0.16753	0.20836	0.23039	0.25254	0.28727	0.30688	0.3295	0.35302
1006.18	0.12204	0.16668	0.20741	0.22931	0.25119	0.28579	0.30562	0.32769	0.35126
1006.66	0.12184	0.16635	0.20715	0.22895	0.2508	0.28533	0.30539	0.32711	0.35102
1007.14	0.12179	0.16623	0.20727	0.22892	0.25091	0.28541	0.30559	0.32722	0.35156
1007.62	0.1216	0.16592	0.20725	0.22864	0.25081	0.28524	0.30534	0.32713	0.35171
1008.11	0.12106	0.16512	0.20667	0.22768	0.24995	0.28422	0.30399	0.32612	0.35055
1008.59	0.12015	0.16381	0.20544	0.22603	0.24825	0.28227	0.30152	0.32406	0.34798
1009.07	0.11905	0.16228	0.20386	0.22409	0.24613	0.27984	0.29851	0.32146	0.34471
1009.55	0.11805	0.16091	0.20238	0.22242	0.2442	0.27763	0.2958	0.31913	0.34181
1010.03	0.11735	0.15998	0.20132	0.22141	0.24295	0.27613	0.294	0.31764	0.34005
1010.52	0.11697	0.15951	0.20073	0.22109	0.24244	0.27536	0.29313	0.31703	0.33951
1011	0.11677	0.15926	0.20034	0.22109	0.24232	0.2749	0.29273	0.3168	0.33959
1011.48	0.11653	0.15888	0.19975	0.22088	0.24204	0.27412	0.29207	0.3162	0.33931
1011.96	0.11606	0.15811	0.19869	0.22006	0.24116	0.2726	0.29064	0.3147	0.33794
1012.45	0.11536	0.15694	0.19718	0.2186	0.23961	0.27035	0.28844	0.31233	0.33546
1012.93	0.11456	0.15563	0.19555	0.21685	0.23776	0.26786	0.28598	0.30968	0.3325
1013.41	0.11386	0.15453	0.19425	0.21531	0.23612	0.26579	0.28398	0.30754	0.33001
1013.89	0.11342	0.15388	0.19355	0.21436	0.23508	0.26455	0.28292	0.30642	0.32862
1014.37	0.11323	0.1537	0.19346	0.21403	0.23465	0.26408	0.28279	0.30629	0.32837
1014.86	0.11314	0.15378	0.19364	0.21398	0.23451	0.26393	0.28309	0.30657	0.32865
1015.34	0.11294	0.15376	0.19362	0.21374	0.23414	0.26341	0.28308	0.30643	0.32855
1015.82	0.11247	0.15337	0.19305	0.21291	0.23317	0.26206	0.28222	0.30526	0.32738
1016.3	0.11175	0.15257	0.19186	0.21143	0.23158	0.25986	0.28044	0.303	0.3251
1016.78	0.11093	0.15154	0.1903	0.20959	0.2297	0.25729	0.27817	0.30016	0.32231
1017.27	0.11021	0.15058	0.1888	0.20785	0.22803	0.25499	0.27609	0.2975	0.31991
1017.75	0.10977	0.1499	0.18768	0.20657	0.22692	0.25348	0.27468	0.2956	0.31853
1018.23	0.10961	0.14953	0.18704	0.20583	0.2264	0.25285	0.274	0.29455	0.31826
1018.71	0.10958	0.14929	0.18666	0.20542	0.22615	0.25276	0.27366	0.29397	0.31856
1019.2	0.10948	0.14888	0.18623	0.20495	0.2257	0.25265	0.27306	0.29321	0.3186
1019.68	0.10914	0.1481	0.18545	0.2041	0.2247	0.25204	0.27176	0.29179	0.3177
1020.16	0.10853	0.14693	0.18428	0.20284	0.2231	0.25083	0.26969	0.28966	0.31572
1020.64	0.10776	0.14557	0.1829	0.20138	0.22123	0.24924	0.26727	0.28724	0.31313
1021.12	0.10701	0.14431	0.18165	0.20008	0.21953	0.24775	0.26508	0.28516	0.31068
1021.61	0.10645	0.14341	0.18075	0.19919	0.21838	0.24669	0.26356	0.28388	0.30895
1022.09	0.10611	0.14289	0.18027	0.19873	0.21784	0.24609	0.26279	0.28345	0.30806
1022.57	0.10589	0.14263	0.18	0.19848	0.21766	0.24568	0.26246	0.28349	0.3076
1023.05	0.10564	0.14236	0.17964	0.19806	0.21745	0.245	0.26205	0.28341	0.30694
1023.53	0.10525	0.14186	0.17896	0.19722	0.21686	0.24371	0.26113	0.28273	0.30555
1024.02	0.10468	0.14109	0.17792	0.19593	0.21582	0.24183	0.25964	0.28136	0.30339
1024.5	0.10403	0.14015	0.17667	0.19444	0.21454	0.23969	0.25787	0.27964	0.30088
1024.98	0.10343	0.13926	0.17551	0.1931	0.21337	0.23775	0.25628	0.27809	0.29868
1025.46	0.10298	0.13859	0.17461	0.19218	0.21258	0.23638	0.25522	0.27711	0.29727
1025.94	0.10266	0.13816	0.17401	0.19171	0.2122	0.23563	0.25473	0.27674	0.29669
1026.43	0.10236	0.13784	0.17351	0.19148	0.21202	0.23523	0.25452	0.27661	0.29655
1026.91	0.10195	0.13743	0.17288	0.19116	0.21168	0.23478	0.25413	0.2762	0.2962
1027.39	0.10132	0.13678	0.17191	0.19048	0.21092	0.23393	0.25322	0.2751	0.29517
1027.87	0.10048	0.13588	0.17065	0.18939	0.20972	0.23264	0.25176	0.27326	0.29338
1028.36	0.09959	0.13487	0.16929	0.18806	0.20829	0.23115	0.25005	0.27105	0.29123
1028.84	0.0988	0.13397	0.16815	0.18681	0.20699	0.22984	0.24851	0.269	0.28933
1029.32	0.09827	0.13333	0.16742	0.18587	0.20605	0.22898	0.24749	0.26751	0.28815
1029.8	0.09801	0.13297	0.16713	0.18528	0.2055	0.2286	0.24699	0.26665	0.28777
1030.28	0.09792	0.13274	0.16708	0.18488	0.2051	0.22842	0.24673	0.26615	0.28783
1030.77	0.09787	0.13243	0.16697	0.18443	0.20453	0.22804	0.24628	0.26554	0.28776
1031.25	0.09771	0.13187	0.16654	0.1837	0.20352	0.22716	0.2453	0.26445	0.28708
1031.73	0.09739	0.13102	0.16573	0.18267	0.20204	0.22572	0.24377	0.26279	0.28566
1032.21	0.09697	0.13001	0.16466	0.1815	0.20033	0.22397	0.24194	0.26086	0.2838
1032.69	0.09653	0.12901	0.16355	0.18046	0.19873	0.22229	0.24022	0.25905	0.282
1033.18	0.09615	0.12819	0.16261	0.1797	0.19752	0.22099	0.23894	0.25771	0.28066
1033.66	0.09583	0.12759	0.1619	0.17923	0.19677	0.22014	0.23813	0.25687	0.27985
1034.14	0.09548	0.12709	0.16133	0.17885	0.19633	0.21956	0.23759	0.25626	0.27931
1034.62	0.095	0.12655	0.16072	0.17827	0.19591	0.21894	0.23694	0.25549	0.27856
1035.1	0.09432	0.12583	0.15991	0.17731	0.19529	0.21801	0.23592	0.25424	0.27726
1035.59	0.09348	0.12492	0.15891	0.17595	0.19439	0.21671	0.23449	0.2525	0.27536
1036.07	0.09259	0.12392	0.15786	0.17438	0.19335	0.21525	0.2329	0.25056	0.27319
1036.55	0.09181	0.12301	0.15695	0.17291	0.19241	0.21389	0.23149	0.24882	0.27121
1037.03	0.09125	0.12232	0.15632	0.17176	0.19176	0.21287	0.2305	0.24763	0.2698
1037.52	0.09091	0.12189	0.15596	0.17099	0.19143	0.21223	0.22996	0.24702	0.269
1038	0.09072	0.12164	0.15573	0.17048	0.19123	0.21178	0.22961	0.24675	0.26854
1038.48	0.09056	0.12141	0.15538	0.17	0.19091	0.21123	0.2291	0.24645	0.26798
1038.96	0.09029	0.1211	0.15475	0.16938	0.19026	0.21038	0.22817	0.24579	0.26697
1039.44	0.0899	0.12066	0.15382	0.16858	0.18926	0.20919	0.2268	0.24471	0.26546
1039.93	0.08944	0.12019	0.15272	0.16773	0.18805	0.20786	0.22524	0.24342	0.26372
1040.41	0.089	0.11979	0.15168	0.16703	0.18688	0.20667	0.22385	0.24226	0.26218
1040.89	0.08866	0.11956	0.15087	0.16663	0.18596	0.20582	0.22288	0.24149	0.26116
1041.37	0.08845	0.11948	0.15033	0.16653	0.18532	0.20532	0.22237	0.24115	0.26069
1041.85	0.0883	0.11943	0.14996	0.16654	0.18481	0.20498	0.22211	0.24099	0.26049
1042.34	0.0881	0.11926	0.14958	0.16641	0.18422	0.20453	0.22174	0.24066	0.26014
1042.82	0.08777	0.11882	0.149	0.16592	0.18334	0.20375	0.22099	0.23986	0.25926
1043.3	0.0873	0.11812	0.14817	0.16502	0.18217	0.20259	0.21976	0.23852	0.25779
1043.78	0.08672	0.11725	0.14717	0.16384	0.18082	0.20124	0.21825	0.23686	0.25596
1044.27	0.08612	0.11637	0.14615	0.16262	0.17953	0.19997	0.21675	0.23521	0.25416
1044.75	0.08557	0.11563	0.14527	0.16157	0.17846	0.19898	0.21552	0.23386	0.25272
1045.23	0.08508	0.11505	0.14455	0.16078	0.17763	0.19831	0.21464	0.23287	0.25172
1045.71	0.08461	0.11457	0.14396	0.16019	0.17694	0.19783	0.21398	0.23208	0.25096
1046.19	0.08408	0.11408	0.14336	0.15963	0.17619	0.19727	0.21329	0.23121	0.25011
1046.67	0.08347	0.11347	0.14267	0.15895	0.17522	0.19644	0.21236	0.23004	0.24891
1047.16	0.08281	0.11271	0.14188	0.15811	0.17406	0.19533	0.21116	0.22855	0.24732
1047.64	0.08217	0.11188	0.14108	0.15717	0.17284	0.19407	0.20983	0.22692	0.24555
1048.12	0.08166	0.11111	0.14039	0.15629	0.17178	0.19289	0.2086	0.22547	0.24394
1048.6	0.08134	0.11051	0.1399	0.15559	0.17105	0.19198	0.20767	0.22442	0.24274
1049.09	0.08121	0.11009	0.13959	0.15507	0.17064	0.19134	0.20705	0.22378	0.24196
1049.57	0.08117	0.10982	0.13933	0.15465	0.17042	0.19082	0.20658	0.22338	0.24139
1050.05	0.08111	0.10957	0.13894	0.15415	0.17016	0.19017	0.20602	0.22292	0.2407
1050.53	0.08094	0.10926	0.13831	0.15344	0.16965	0.18921	0.20519	0.22215	0.23962
1051.01	0.08064	0.10884	0.13745	0.1525	0.16885	0.1879	0.20407	0.22105	0.23816
1051.5	0.08026	0.10836	0.13647	0.15142	0.16785	0.18641	0.20282	0.21976	0.23654
1051.98	0.07988	0.10789	0.13555	0.15038	0.16684	0.18497	0.20167	0.21856	0.23511
1052.46	0.07959	0.10749	0.13483	0.14951	0.16599	0.1838	0.20079	0.21767	0.23414
1052.94	0.07937	0.10714	0.13434	0.14885	0.16536	0.18296	0.20019	0.21709	0.23366
1053.42	0.07919	0.10678	0.134	0.14834	0.16485	0.18235	0.19969	0.21666	0.23346
1053.91	0.07895	0.10631	0.13366	0.14784	0.16432	0.18179	0.19906	0.21609	0.2332
1054.39	0.07856	0.10569	0.13318	0.14726	0.16364	0.1811	0.19811	0.21517	0.23257
1054.87	0.07803	0.10494	0.13252	0.14655	0.16277	0.18024	0.19684	0.21387	0.23151
1055.35	0.0774	0.10417	0.13174	0.1458	0.16181	0.17928	0.19543	0.21235	0.23017
1055.84	0.07676	0.10349	0.13097	0.1451	0.1609	0.17837	0.19412	0.21091	0.22885
1056.32	0.0762	0.10298	0.1303	0.14451	0.16014	0.17764	0.19311	0.20976	0.22778
1056.8	0.07575	0.10262	0.12976	0.14402	0.15953	0.17709	0.19242	0.20898	0.22704
1057.28	0.07537	0.10234	0.12928	0.14352	0.15897	0.1766	0.1919	0.20842	0.22646
1057.76	0.075	0.10198	0.12875	0.14288	0.15831	0.17601	0.19132	0.20785	0.22579
1058.25	0.07457	0.10146	0.1281	0.14202	0.15743	0.1752	0.19048	0.20707	0.2248
1058.73	0.07407	0.10075	0.12732	0.14098	0.15634	0.17417	0.18935	0.20602	0.22347
1059.21	0.07353	0.09994	0.12649	0.13988	0.15517	0.17306	0.18809	0.2048	0.22198
1059.69	0.07301	0.09916	0.12573	0.13891	0.1541	0.17207	0.18691	0.20362	0.2206
1060.17	0.07257	0.0985	0.12511	0.13818	0.15327	0.17132	0.18599	0.20265	0.21956
1060.66	0.07223	0.098	0.12463	0.13768	0.15269	0.17083	0.18539	0.20191	0.21888
1061.14	0.07194	0.09761	0.12422	0.1373	0.15226	0.17046	0.18498	0.20128	0.21838
1061.62	0.07167	0.09724	0.12375	0.13686	0.15182	0.16999	0.18454	0.20055	0.21779
1062.1	0.07137	0.0968	0.12314	0.13624	0.15124	0.16929	0.18389	0.19956	0.21688
1062.59	0.07102	0.09627	0.12237	0.13539	0.15047	0.16831	0.18297	0.19833	0.21561
1063.07	0.07065	0.09568	0.12155	0.13442	0.1496	0.16715	0.18188	0.19699	0.21415
1063.55	0.07031	0.09511	0.12081	0.13348	0.14875	0.166	0.18078	0.19578	0.21278
1064.03	0.07003	0.09462	0.12023	0.13269	0.14803	0.165	0.17982	0.19485	0.21172
1064.51	0.06979	0.09423	0.11983	0.13209	0.14744	0.16419	0.17903	0.19423	0.21103
1065	0.06956	0.09389	0.11954	0.13163	0.14691	0.1635	0.17831	0.19377	0.21056
1065.48	0.06925	0.09351	0.11924	0.13119	0.1463	0.16281	0.1775	0.19324	0.21009
1065.96	0.06885	0.09304	0.11881	0.13065	0.14552	0.162	0.17648	0.19246	0.20939
1066.44	0.06837	0.09248	0.11822	0.13	0.14457	0.16108	0.17528	0.19139	0.2084
1066.92	0.06786	0.09189	0.11753	0.12929	0.14357	0.16013	0.17404	0.19018	0.20724
1067.41	0.06742	0.09136	0.11682	0.12863	0.14266	0.1593	0.17296	0.18903	0.20612
1067.89	0.0671	0.09095	0.1162	0.12808	0.14196	0.15867	0.17221	0.18812	0.20521
1068.37	0.06689	0.09068	0.11567	0.12767	0.1415	0.15823	0.17179	0.18752	0.20454
1068.85	0.06677	0.09049	0.11521	0.12732	0.1412	0.15788	0.17159	0.18711	0.20399
1069.34	0.06663	0.09028	0.11472	0.12691	0.1409	0.15746	0.1714	0.18672	0.20335
1069.82	0.06643	0.08999	0.11415	0.12636	0.14049	0.15685	0.17104	0.18618	0.20246
1070.3	0.06612	0.08957	0.11349	0.12565	0.13994	0.15606	0.17044	0.18543	0.20129
1070.78	0.06573	0.08909	0.1128	0.12489	0.13929	0.15519	0.16966	0.18455	0.2
1071.26	0.06532	0.0886	0.11218	0.12417	0.13866	0.15441	0.16887	0.18371	0.19883
1071.74	0.06494	0.08817	0.11168	0.12361	0.13814	0.15383	0.16818	0.18304	0.19795
1072.23	0.06463	0.08783	0.11132	0.12323	0.13775	0.15344	0.16766	0.18254	0.1974
1072.71	0.06437	0.08754	0.11103	0.12297	0.13743	0.15316	0.16722	0.18213	0.19704
1073.19	0.06413	0.08723	0.11072	0.12271	0.13705	0.15282	0.16673	0.18162	0.19665
1073.67	0.06387	0.08685	0.11031	0.12236	0.13655	0.1523	0.1661	0.18091	0.19604
1074.16	0.06359	0.0864	0.1098	0.1219	0.1359	0.1516	0.16529	0.17995	0.19517
1074.64	0.06331	0.08592	0.10923	0.12136	0.1352	0.15081	0.16441	0.17888	0.19413
1075.12	0.06305	0.08549	0.10871	0.12084	0.13453	0.15008	0.1636	0.17786	0.19313
1075.6	0.06285	0.08514	0.10829	0.12041	0.13401	0.14953	0.16297	0.17703	0.19233
1076.08	0.0627	0.08489	0.10799	0.12007	0.13363	0.14916	0.16253	0.17641	0.19177
1076.57	0.06255	0.08469	0.10775	0.11977	0.13332	0.1489	0.16219	0.17592	0.19134
1077.05	0.06237	0.08446	0.10747	0.11941	0.13298	0.14859	0.1618	0.17538	0.19086
1077.53	0.06211	0.08416	0.10709	0.11892	0.13251	0.1481	0.16125	0.17469	0.19019
1078.01	0.06178	0.08377	0.10661	0.11829	0.13191	0.14743	0.1605	0.17382	0.18931
1078.49	0.06142	0.08334	0.10606	0.11759	0.13124	0.14664	0.15965	0.17287	0.18832
1078.98	0.06107	0.08294	0.10553	0.11694	0.1306	0.14587	0.15884	0.17199	0.18742
1079.46	0.06078	0.08262	0.10509	0.11641	0.13008	0.14524	0.15819	0.17131	0.18673
1079.94	0.06055	0.08239	0.10476	0.11602	0.12966	0.14476	0.15771	0.17084	0.18629
1080.42	0.06034	0.08221	0.10448	0.11572	0.12929	0.14438	0.15732	0.17047	0.18596
1080.91	0.06012	0.08201	0.10417	0.11541	0.12885	0.14396	0.1569	0.17005	0.18554
1081.39	0.05986	0.08174	0.10378	0.11502	0.12828	0.14341	0.15632	0.16946	0.1849
1081.87	0.05955	0.08139	0.10329	0.11453	0.12757	0.1427	0.15559	0.16869	0.18399
1082.35	0.05925	0.08098	0.10275	0.114	0.12682	0.14191	0.15477	0.16783	0.18294
1082.83	0.05899	0.0806	0.10224	0.11352	0.12616	0.14114	0.15401	0.16704	0.18193
1083.32	0.05882	0.08027	0.10181	0.11315	0.12566	0.14051	0.15342	0.16644	0.18111
1083.8	0.05872	0.08003	0.10147	0.11289	0.12536	0.14003	0.153	0.16605	0.18052
1084.28	0.05866	0.07984	0.10119	0.11269	0.12518	0.13965	0.15269	0.16576	0.18008
[truncated: 6,048 more rows]

## Sheet: Fig.3i+Supplementary Fig. 29b
Wavenumber	100	120	140	150	160	170	180	190	200
[truncated: 7,471 more rows]

[truncated: 14 more sheets: Supplementary Fig. 30a, Supplementary Fig. 30b, Supplementary Fig. 3a, Supplementary Fig. 3b, Supplementary Fig. 4, Supplementary Fig. 5, Supplementary Fig. 8a, Supplementary Fig. 8b, Supplementary Fig. 8c, Supplementary Fig. 8d, Supplementary Fig. 18a, Supplementary Fig. 18b, Supplementary Fig. 28a, Supplementary Fig. 28b]
