# Supplementary material for: Photo-thermal coupling to enhance CO2 hydrogenation toward CH4 over Ru/MnO/Mn3O4
Source: Nat Commun. 2024 Feb 6;15:1109. doi: 10.1038/s41467-024-45389-7 (PMC10847166; doi:10.1038/s41467-024-45389-7)
Supplement: Supplementary file 3 — Source Data [file 41467_2024_45389_MOESM3_ESM.zip › Source Data/Source Data-DFT.xlsx]

## Sheet: Fig.4
Reaction pathway	ΔG
	eV
	Ru/Mn\-(3)O\-(4) (321)	Ru/Mn\-(3)O\-(4-x) (321)	Ru/MnO (200)
CO2	0	0	0
CO2*	-1.47513	-1.65079	-0.91367
TS1	-0.81837	-0.41928	0.6301
COOH*	-1.96633	-1.40236	-0.10821
TS2	-0.04877	-0.85391	0.55568
CO*	-1.02111	-1.10658	0.00546
TS3	0.24831	-0.36336	1.04434
HCO*	0.18495	-0.31859	1.02743
CO	0.32207	0.31781	1.42803

## Sheet: Supplementary Fig. 35a
#Energy-e	Ru/Mn\-(3)O\-(4-x)-Light	e-DW	#Energy-original	Ru/Mn\-(3)O\-(4-x)-Dark	Initial-DW
-38.568	0	0	-37.9832	0	0
-38.545	0	0	-37.9602	0	0
-38.521	0	0	-37.9362	0	0
-38.498	0	0	-37.9132	0	0
-38.475	0	0	-37.8902	0	0
-38.451	0	0	-37.8662	0	0
-38.428	0	0	-37.8432	0	0
-38.405	0	0	-37.8202	0	0
-38.381	0	0	-37.7962	0	0
-38.358	0	0	-37.7732	0	0
-38.335	0	0	-37.7502	0	0
-38.311	0	0	-37.7262	0	0
-38.288	0	0	-37.7032	0	0
-38.265	0	0	-37.6802	0	0
-38.241	0	0	-37.6562	0	0
-38.218	0	0	-37.6332	0	0
-38.195	0	0	-37.6102	0	0
-38.171	0	0	-37.5862	0	0
-38.148	0	0	-37.5632	0	0
-38.125	0	0	-37.5402	0	0
-38.101	0	0	-37.5162	0	0
-38.078	0	0	-37.4932	0	0
-38.054	0	0	-37.4692	0	0
-38.031	0	0	-37.4462	0	0
-38.008	0	0	-37.4232	0	0
-37.984	0	0	-37.3992	0	0
-37.961	0	0	-37.3762	0	0
-37.938	0	0	-37.3532	0	0
-37.914	0	0	-37.3292	0	0
-37.891	0	0	-37.3062	0	0
-37.868	0	0	-37.2832	0	0
-37.844	0	0	-37.2592	0	0
-37.821	0	0	-37.2362	0	0
-37.798	0	0	-37.2132	0	0
-37.774	0	0	-37.1892	0	0
-37.751	0	0	-37.1662	0	0
-37.728	0	0	-37.1432	0	0
-37.704	0	0	-37.1192	0	0
-37.681	0	0	-37.0962	0	0
-37.658	0	0	-37.0732	0	0
-37.634	0	0	-37.0492	0	0
-37.611	0	0	-37.0262	0	0
-37.588	0	0	-37.0032	0	0
-37.564	0	0	-36.9792	0	0
-37.541	0	0	-36.9562	0	0
-37.518	0	0	-36.9332	0	0
-37.494	0	0	-36.9092	0	0
-37.471	0	0	-36.8862	0	0
-37.448	0	0	-36.8632	0	0
-37.424	0	0	-36.8392	0	0
-37.401	0	0	-36.8162	0	0
-37.378	0	0	-36.7932	0	0
-37.354	0	0	-36.7692	0	0
-37.331	0	0	-36.7462	0	0
-37.308	0	0	-36.7232	0	0
-37.284	0	0	-36.6992	0	0
-37.261	0	0	-36.6762	0	0
-37.238	0	0	-36.6532	0	0
-37.214	0	0	-36.6292	0	0
-37.191	0	0	-36.6062	0	0
-37.168	0	0	-36.5832	0	0
-37.144	0	0	-36.5592	0	0
-37.121	0	0	-36.5362	0	0
-37.098	0	0	-36.5132	0	0
-37.074	0	0	-36.4892	0	0
-37.051	0	0	-36.4662	0	0
-37.027	0	0	-36.4422	0	0
-37.004	0	0	-36.4192	0	0
-36.981	0	0	-36.3962	0	0
-36.957	0	0	-36.3722	0	0
-36.934	0	0	-36.3492	0	0
-36.911	0	0	-36.3262	0	0
-36.887	0	0	-36.3022	0	0
-36.864	0	0	-36.2792	0	0
-36.841	0	0	-36.2562	0	0
-36.817	0	0	-36.2322	0	0
-36.794	0	0	-36.2092	0	0
-36.771	0	0	-36.1862	0	0
-36.747	0	0	-36.1622	0	0
-36.724	0	0	-36.1392	0	0
-36.701	0	0	-36.1162	0	0
-36.677	0	0	-36.0922	0	0
-36.654	0	0	-36.0692	0	0
-36.631	0	0	-36.0462	0	0
-36.607	0	0	-36.0222	0	0
-36.584	0	0	-35.9992	0	0
-36.561	0	0	-35.9762	0	0
-36.537	0	0	-35.9522	0	0
-36.514	0	0	-35.9292	0	0
-36.491	0	0	-35.9062	0	0
-36.467	0	0	-35.8822	0	0
-36.444	0	0	-35.8592	0	0
-36.421	0	0	-35.8362	0	0
-36.397	0	0	-35.8122	0	0
-36.374	0	0	-35.7892	0	0
-36.351	0	0	-35.7662	0	0
-36.327	0	0	-35.7422	0	0
-36.304	0	0	-35.7192	0	0
-36.281	0	0	-35.6962	0	0
-36.257	0	0	-35.6722	0	0
-36.234	0	0	-35.6492	0	0
-36.211	0	0	-35.6262	0	0
-36.187	0	0	-35.6022	0	0
-36.164	0	0	-35.5792	0	0
-36.141	0	0	-35.5562	0	0
-36.117	0	0	-35.5322	0	0
-36.094	0	0	-35.5092	0	0
-36.071	0	0	-35.4862	0	0
-36.047	0	0	-35.4622	0	0
-36.024	0	0	-35.4392	0	0
-36	0	0	-35.4152	0	0
-35.977	0	0	-35.3922	0	0
-35.954	0	0	-35.3692	0	0
-35.93	0	0	-35.3452	0	0
-35.907	0	0	-35.3222	0	0
-35.884	0	0	-35.2992	0	0
-35.86	0	0	-35.2752	0	0
-35.837	0	0	-35.2522	0	0
-35.814	0	0	-35.2292	0	0
-35.79	0	0	-35.2052	0	0
-35.767	0	0	-35.1822	0	0
-35.744	0	0	-35.1592	0	0
-35.72	0	0	-35.1352	0	0
-35.697	0	0	-35.1122	0	0
-35.674	0	0	-35.0892	0	0
-35.65	0	0	-35.0652	0	0
-35.627	0	0	-35.0422	0	0
-35.604	0	0	-35.0192	0	0
-35.58	0	0	-34.9952	0	0
-35.557	0	0	-34.9722	0	0
-35.534	0	0	-34.9492	0	0
-35.51	0	0	-34.9252	0	0
-35.487	0	0	-34.9022	0	0
-35.464	0	0	-34.8792	0	0
-35.44	0	0	-34.8552	0	0
-35.417	0	0	-34.8322	0	0
-35.394	0	0	-34.8092	0	0
-35.37	0	0	-34.7852	0	0
-35.347	0	0	-34.7622	0	0
-35.324	0	0	-34.7392	0	0
-35.3	0	0	-34.7152	0	0
-35.277	0	0	-34.6922	0	0
-35.254	0	0	-34.6692	0	0
-35.23	0	0	-34.6452	0	0
-35.207	0	0	-34.6222	0	0
-35.184	0	0	-34.5992	0	0
-35.16	0	0	-34.5752	0	0
-35.137	0	0	-34.5522	0	0
-35.114	0	0	-34.5292	0	0
-35.09	0	0	-34.5052	0	0
-35.067	0	0	-34.4822	0	0
-35.043	0	0	-34.4582	0	0
-35.02	0	0	-34.4352	0	0
-34.997	0	0	-34.4122	0	0
-34.973	0	0	-34.3882	0	0
-34.95	0	0	-34.3652	0	0
-34.927	0	0	-34.3422	0	0
-34.903	0	0	-34.3182	0	0
-34.88	0	0	-34.2952	0	0
-34.857	0	0	-34.2722	0	0
-34.833	0	0	-34.2482	0	0
-34.81	0	0	-34.2252	0	0
-34.787	0	0	-34.2022	0	0
-34.763	0	0	-34.1782	0	0
-34.74	0	0	-34.1552	0	0
-34.717	0	0	-34.1322	0	0
-34.693	0	0	-34.1082	0	0
-34.67	0	0	-34.0852	0	0
-34.647	0	0	-34.0622	0	0
-34.623	0	0	-34.0382	0	0
-34.6	0	0	-34.0152	0	0
-34.577	0	0	-33.9922	0	0
-34.553	0	0	-33.9682	0	0
-34.53	0	0	-33.9452	0	0
-34.507	0	0	-33.9222	0	0
-34.483	0	0	-33.8982	0	0
-34.46	0	0	-33.8752	0	0
-34.437	0	0	-33.8522	0	0
-34.413	0	0	-33.8282	0	0
-34.39	0	0	-33.8052	0	0
-34.367	0	0	-33.7822	0	0
-34.343	0	0	-33.7582	0	0
-34.32	0	0	-33.7352	0	0
-34.297	0	0	-33.7122	0	0
-34.273	0	0	-33.6882	0	0
-34.25	0	0	-33.6652	0	0
-34.227	0	0	-33.6422	0	0
-34.203	0	0	-33.6182	0	0
-34.18	0	0	-33.5952	0	0
-34.157	0	0	-33.5722	0	0
-34.133	0	0	-33.5482	0	0
-34.11	0	0	-33.5252	0	0
-34.087	0	0	-33.5022	0	0
-34.063	0	0	-33.4782	0	0
-34.04	0	0	-33.4552	0	0
-34.016	0	0	-33.4312	0	0
-33.993	0	0	-33.4082	0	0
-33.97	0	0	-33.3852	0	0
-33.946	0	0	-33.3612	0	0
-33.923	0	0	-33.3382	0	0
-33.9	0	0	-33.3152	0	0
-33.876	0	0	-33.2912	0	0
-33.853	0	0	-33.2682	0	0
-33.83	0	0	-33.2452	0	0
-33.806	0	0	-33.2212	0	0
-33.783	0	0	-33.1982	0	0
-33.76	0	0	-33.1752	0	0
-33.736	0	0	-33.1512	0	0
-33.713	0	0	-33.1282	0	0
-33.69	0	0	-33.1052	0	0
-33.666	0	0	-33.0812	0	0
-33.643	0	0	-33.0582	0	0
-33.62	0	0	-33.0352	0	0
-33.596	0	0	-33.0112	0	0
-33.573	0	0	-32.9882	0	0
-33.55	0	0	-32.9652	0	0
-33.526	0	0	-32.9412	0	0
-33.503	0	0	-32.9182	0	0
-33.48	0	0	-32.8952	0	0
-33.456	0	0	-32.8712	0	0
-33.433	0	0	-32.8482	0	0
-33.41	0	0	-32.8252	0	0
-33.386	0	0	-32.8012	0	0
-33.363	0	0	-32.7782	0	0
-33.34	0	0	-32.7552	0	0
-33.316	0	0	-32.7312	0	0
-33.293	0	0	-32.7082	0	0
-33.27	0	0	-32.6852	0	0
-33.246	0	0	-32.6612	0	0
-33.223	0	0	-32.6382	0	0
-33.2	0	0	-32.6152	0	0
-33.176	0	0	-32.5912	0	0
-33.153	0	0	-32.5682	0	0
-33.13	0	0	-32.5452	0	0
-33.106	0	0	-32.5212	0	0
-33.083	0	0	-32.4982	0	0
-33.059	0	0	-32.4742	0	0
-33.036	0	0	-32.4512	0	0
-33.013	0	0	-32.4282	0	0
-32.989	0	0	-32.4042	0	0
-32.966	0	0	-32.3812	0	0
-32.943	0	0	-32.3582	0	0
-32.919	0	0	-32.3342	0	0
-32.896	0	0	-32.3112	0	0
-32.873	0	0	-32.2882	0	0
-32.849	0	0	-32.2642	0	0
-32.826	0	0	-32.2412	0	0
-32.803	0	0	-32.2182	0	0
-32.779	0	0	-32.1942	0	0
-32.756	0	0	-32.1712	0	0
-32.733	0	0	-32.1482	0	0
-32.709	0	0	-32.1242	0	0
-32.686	0	0	-32.1012	0	0
-32.663	0	0	-32.0782	0	0
-32.639	0	0	-32.0542	0	0
-32.616	0	0	-32.0312	0	0
-32.593	0	0	-32.0082	0	0
-32.569	0	0	-31.9842	0	0
-32.546	0	0	-31.9612	0	0
-32.523	0	0	-31.9382	0	0
-32.499	0	0	-31.9142	0	0
-32.476	0	0	-31.8912	0	0
-32.453	0	0	-31.8682	0	0
-32.429	0	0	-31.8442	0	0
-32.406	0	0	-31.8212	0	0
-32.383	0	0	-31.7982	0	0
-32.359	0	0	-31.7742	0	0
-32.336	0	0	-31.7512	0	0
-32.313	0	0	-31.7282	0	0
-32.289	0	0	-31.7042	0	0
-32.266	0	0	-31.6812	0	0
-32.243	0	0	-31.6582	0	0
-32.219	0	0	-31.6342	0	0
-32.196	0	0	-31.6112	0	0
-32.173	0	0	-31.5882	0	0
-32.149	0	0	-31.5642	0	0
-32.126	0	0	-31.5412	0	0
-32.103	0	0	-31.5182	0	0
-32.079	0	0	-31.4942	0	0
-32.056	0	0	-31.4712	0	0
-32.032	0	0	-31.4472	0	0
-32.009	0	0	-31.4242	0	0
-31.986	0	0	-31.4012	0	0
-31.962	0	0	-31.3772	0	0
-31.939	0	0	-31.3542	0	0
-31.916	0	0	-31.3312	0	0
-31.892	0	0	-31.3072	0	0
-31.869	0	0	-31.2842	0	0
-31.846	0	0	-31.2612	0	0
-31.822	0	0	-31.2372	0	0
-31.799	0	0	-31.2142	0	0
-31.776	0	0	-31.1912	0	0
-31.752	0	0	-31.1672	0	0
-31.729	0	0	-31.1442	0	0
-31.706	0	0	-31.1212	0	0
-31.682	0	0	-31.0972	0	0
-31.659	0	0	-31.0742	0	0
-31.636	0	0	-31.0512	0	0
-31.612	0	0	-31.0272	0	0
-31.589	0	0	-31.0042	0	0
-31.566	0	0	-30.9812	0	0
-31.542	0	0	-30.9572	0	0
-31.519	0	0	-30.9342	0	0
-31.496	0	0	-30.9112	0	0
-31.472	0	0	-30.8872	0	0
-31.449	0	0	-30.8642	0	0
-31.426	0	0	-30.8412	0	0
-31.402	0	0	-30.8172	0	0
-31.379	0	0	-30.7942	0	0
-31.356	0	0	-30.7712	0	0
-31.332	0	0	-30.7472	0	0
-31.309	0	0	-30.7242	0	0
-31.286	0	0	-30.7012	0	0
-31.262	0	0	-30.6772	0	0
-31.239	0	0	-30.6542	0	0
-31.216	0	0	-30.6312	0	0
-31.192	0	0	-30.6072	0	0
-31.169	0	0	-30.5842	0	0
-31.146	0	0	-30.5612	0	0
-31.122	0	0	-30.5372	0	0
-31.099	0	0	-30.5142	0	0
-31.076	0	0	-30.4912	0	0
-31.052	0	0	-30.4672	0	0
-31.029	0	0	-30.4442	0	0
-31.005	0	0	-30.4202	0	0
-30.982	0	0	-30.3972	0	0
-30.959	0	0	-30.3742	0	0
-30.935	0	0	-30.3502	0	0
-30.912	0	0	-30.3272	0	0
-30.889	0	0	-30.3042	0	0
-30.865	0	0	-30.2802	0	0
-30.842	0	0	-30.2572	0	0
-30.819	0	0	-30.2342	0	0
-30.795	0	0	-30.2102	0	0
-30.772	0	0	-30.1872	0	0
-30.749	0	0	-30.1642	0	0
-30.725	0	0	-30.1402	0	0
-30.702	0	0	-30.1172	0	0
-30.679	0	0	-30.0942	0	0
-30.655	0	0	-30.0702	0	0
-30.632	0	0	-30.0472	0	0
-30.609	0	0	-30.0242	0	0
-30.585	0	0	-30.0002	0	0
-30.562	0	0	-29.9772	0	0
-30.539	0	0	-29.9542	0	0
-30.515	0	0	-29.9302	0	0
-30.492	0	0	-29.9072	0	0
-30.469	0	0	-29.8842	0	0
-30.445	0	0	-29.8602	0	0
-30.422	0	0	-29.8372	0	0
-30.399	0	0	-29.8142	0	0
-30.375	0	0	-29.7902	0	0
-30.352	0	0	-29.7672	0	0
-30.329	0	0	-29.7442	0	0
-30.305	0	0	-29.7202	0	0
-30.282	0	0	-29.6972	0	0
-30.259	0	0	-29.6742	0	0
-30.235	0	0	-29.6502	0	0
-30.212	0	0	-29.6272	0	0
-30.189	0	0	-29.6042	0	0
-30.165	0	0	-29.5802	0	0
-30.142	0	0	-29.5572	0	0
-30.119	0	0	-29.5342	0	0
-30.095	0	0	-29.5102	0	0
-30.072	0	0	-29.4872	0	0
-30.048	0	0	-29.4632	0	0
-30.025	0	0	-29.4402	0	0
-30.002	0	0	-29.4172	0	0
-29.978	0	0	-29.3932	0	0
-29.955	0	0	-29.3702	0	0
-29.932	0	0	-29.3472	0	0
-29.908	0	0	-29.3232	0	0
-29.885	0	0	-29.3002	0	0
-29.862	0	0	-29.2772	0	0
-29.838	0	0	-29.2532	0	0
-29.815	0	0	-29.2302	0	0
-29.792	0	0	-29.2072	0	0
-29.768	0	0	-29.1832	0	0
-29.745	0	0	-29.1602	0	0
-29.722	0	0	-29.1372	0	0
-29.698	0	0	-29.1132	0	0
-29.675	0	0	-29.0902	0	0
-29.652	0	0	-29.0672	0	0
-29.628	0	0	-29.0432	0	0
-29.605	0	0	-29.0202	0	0
-29.582	0	0	-28.9972	0	0
-29.558	0	0	-28.9732	0	0
-29.535	0	0	-28.9502	0	0
-29.512	0	0	-28.9272	0	0
-29.488	0	0	-28.9032	0	0
-29.465	0	0	-28.8802	0	0
-29.442	0	0	-28.8572	0	0
-29.418	0	0	-28.8332	0	0
-29.395	0	0	-28.8102	0	0
-29.372	0	0	-28.7872	0	0
-29.348	0	0	-28.7632	0	0
-29.325	0	0	-28.7402	0	0
-29.302	0	0	-28.7172	0	0
-29.278	0	0	-28.6932	0	0
-29.255	0	0	-28.6702	0	0
-29.232	0	0	-28.6472	0	0
-29.208	0	0	-28.6232	0	0
-29.185	0	0	-28.6002	0	0
-29.162	0	0	-28.5772	0	0
-29.138	0	0	-28.5532	0	0
-29.115	0	0	-28.5302	0	0
-29.092	0	0	-28.5072	0	0
-29.068	0	0	-28.4832	0	0
-29.045	0	0	-28.4602	0	0
-29.021	0	0	-28.4362	0	0
-28.998	0	0	-28.4132	0	0
-28.975	0	0	-28.3902	0	0
-28.951	0	0	-28.3662	0	0
-28.928	0	0	-28.3432	0	0
-28.905	0	0	-28.3202	0	0
-28.881	0	0	-28.2962	0	0
-28.858	0	0	-28.2732	0	0
-28.835	0	0	-28.2502	0	0
-28.811	0	0	-28.2262	0	0
-28.788	0	0	-28.2032	0	0
-28.765	0	0	-28.1802	0	0
-28.741	0	0	-28.1562	0	0
-28.718	0	0	-28.1332	0	0
-28.695	0	0	-28.1102	0	0
-28.671	0	0	-28.0862	0	0
-28.648	0	0	-28.0632	0	0
-28.625	0	0	-28.0402	0	0
-28.601	0	0	-28.0162	0	0
-28.578	0	0	-27.9932	0	0
-28.555	0	0	-27.9702	0	0
-28.531	0	0	-27.9462	0	0
-28.508	0	0	-27.9232	0	0
-28.485	0	0	-27.9002	0	0
-28.461	0	0	-27.8762	0	0
-28.438	0	0	-27.8532	0	0
-28.415	0	0	-27.8302	0	0
-28.391	0	0	-27.8062	0	0
-28.368	0	0	-27.7832	0	0
-28.345	0	0	-27.7602	0	0
-28.321	0	0	-27.7362	0	0
-28.298	0	0	-27.7132	0	0
-28.275	0	0	-27.6902	0	0
-28.251	0	0	-27.6662	0	0
-28.228	0	0	-27.6432	0	0
-28.205	0	0	-27.6202	0	0
-28.181	0	0	-27.5962	0	0
-28.158	0	0	-27.5732	0	0
-28.135	0	0	-27.5502	0	0
-28.111	0	0	-27.5262	0	0
-28.088	0	0	-27.5032	0	0
-28.064	0	0	-27.4792	0	0
-28.041	0	0	-27.4562	0	0
-28.018	0	0	-27.4332	0	0
-27.994	0	0	-27.4092	0	0
-27.971	0	0	-27.3862	0	0
-27.948	0	0	-27.3632	0	0
-27.924	0	0	-27.3392	0	0
-27.901	0	0	-27.3162	0	0
-27.878	0	0	-27.2932	0	0
-27.854	0	0	-27.2692	0	0
-27.831	0	0	-27.2462	0	0
-27.808	0	0	-27.2232	0	0
-27.784	0	0	-27.1992	0	0
-27.761	0	0	-27.1762	0	0
-27.738	0	0	-27.1532	0	0
-27.714	0	0	-27.1292	0	0
-27.691	0	0	-27.1062	0	0
-27.668	0	0	-27.0832	0	0
-27.644	0	0	-27.0592	0	0
-27.621	0	0	-27.0362	0	0
-27.598	0	0	-27.0132	0	0
-27.574	0	0	-26.9892	0	0
-27.551	0	0	-26.9662	0	0
-27.528	0	0	-26.9432	0	0
-27.504	0	0	-26.9192	0	0
-27.481	0	0	-26.8962	0	0
-27.458	0	0	-26.8732	0	0
-27.434	0	0	-26.8492	0	0
-27.411	0	0	-26.8262	0	0
-27.388	0	0	-26.8032	0	0
-27.364	0	0	-26.7792	0	0
-27.341	0	0	-26.7562	0	0
-27.318	0	0	-26.7332	0	0
-27.294	0	0	-26.7092	0	0
-27.271	0	0	-26.6862	0	0
-27.248	0	0	-26.6632	0	0
-27.224	0	0	-26.6392	0	0
-27.201	0	0	-26.6162	0	0
-27.178	0	0	-26.5932	0	0
-27.154	0	0	-26.5692	0	0
-27.131	0	0	-26.5462	0	0
-27.108	0	0	-26.5232	0	0
-27.084	0	0	-26.4992	0	0
-27.061	0	0	-26.4762	0	0
-27.037	0	0	-26.4522	0	0
-27.014	0	0	-26.4292	0	0
-26.991	0	0	-26.4062	0	0
-26.967	0	0	-26.3822	0	0
-26.944	0	0	-26.3592	0	0
-26.921	0	0	-26.3362	0	0
-26.897	0	0	-26.3122	0	0
-26.874	0	0	-26.2892	0	0
-26.851	0	0	-26.2662	0	0
-26.827	0	0	-26.2422	0	0
-26.804	0	0	-26.2192	0	0
-26.781	0	0	-26.1962	0	0
-26.757	0	0	-26.1722	0	0
-26.734	0	0	-26.1492	0	0
-26.711	0	0	-26.1262	0	0
-26.687	0	0	-26.1022	0	0
-26.664	0	0	-26.0792	0	0
-26.641	0	0	-26.0562	0	0
-26.617	0	0	-26.0322	0	0
-26.594	0	0	-26.0092	0	0
-26.571	0	0	-25.9862	0	0
-26.547	0	0	-25.9622	0	0
-26.524	0	0	-25.9392	0	0
-26.501	0	0	-25.9162	0	0
-26.477	0	0	-25.8922	0	0
-26.454	0	0	-25.8692	0	0
-26.431	0	0	-25.8462	0	0
-26.407	0	0	-25.8222	0	0
-26.384	0	0	-25.7992	0	0
-26.361	0	0	-25.7762	0	0
-26.337	0	0	-25.7522	0	0
-26.314	0	0	-25.7292	0	0
-26.291	0	0	-25.7062	0	0
-26.267	0	0	-25.6822	0	0
-26.244	0	0	-25.6592	0	0
-26.221	0	0	-25.6362	0	0
-26.197	0	0	-25.6122	0	0
-26.174	0	0	-25.5892	0	0
-26.151	0	0	-25.5662	0	0
-26.127	0	0	-25.5422	0	0
-26.104	0	0	-25.5192	0	0
-26.081	0	0	-25.4962	0	0
-26.057	0	0	-25.4722	0	0
-26.034	0	0	-25.4492	0	0
-26.01	0	0	-25.4252	0	0
-25.987	0	0	-25.4022	0	0
-25.964	0	0	-25.3792	0	0
-25.94	0	0	-25.3552	0	0
-25.917	0	0	-25.3322	0	0
-25.894	0	0	-25.3092	0	0
-25.87	0	0	-25.2852	0	0
-25.847	0	0	-25.2622	0	0
-25.824	0	0	-25.2392	0	0
-25.8	0	0	-25.2152	0	0
-25.777	0	0	-25.1922	0	0
-25.754	0	0	-25.1692	0	0
-25.73	0	0	-25.1452	0	0
-25.707	0	0	-25.1222	0	0
-25.684	0	0	-25.0992	0	0
-25.66	0	0	-25.0752	0	0
-25.637	0	0	-25.0522	0	0
-25.614	0	0	-25.0292	0	0
-25.59	0	0	-25.0052	0	0
-25.567	0	0	-24.9822	0	0
-25.544	0	0	-24.9592	0	0
-25.52	0	0	-24.9352	0	0
-25.497	0	0	-24.9122	0	0
-25.474	0	0	-24.8892	0	0
-25.45	0	0	-24.8652	0	0
-25.427	0	0	-24.8422	0	0
-25.404	0	0	-24.8192	0	0
-25.38	0	0	-24.7952	0	0
-25.357	0	0	-24.7722	0	0
-25.334	0	0	-24.7492	0	0
-25.31	0	0	-24.7252	0	0
-25.287	0	0	-24.7022	0	0
-25.264	0	0	-24.6792	0	0
-25.24	0	0	-24.6552	0	0
-25.217	0	0	-24.6322	0	0
-25.194	0	0	-24.6092	0	0
-25.17	0	0	-24.5852	0	0
-25.147	0	0	-24.5622	0	0
-25.124	0	0	-24.5392	0	0
-25.1	0	0	-24.5152	0	0
-25.077	0	0	-24.4922	0	0
-25.053	0	0	-24.4682	0	0
-25.03	0	0	-24.4452	0	0
-25.007	0	0	-24.4222	0	0
-24.983	0	0	-24.3982	0	0
-24.96	0	0	-24.3752	0	0
-24.937	0	0	-24.3522	0	0
-24.913	0	0	-24.3282	0	0
-24.89	0	0	-24.3052	0	0
-24.867	0	0	-24.2822	0	0
-24.843	0	0	-24.2582	0	0
-24.82	0	0	-24.2352	0	0
-24.797	0	0	-24.2122	0	0
-24.773	0	0	-24.1882	0	0
-24.75	0	0	-24.1652	0	0
-24.727	0	0	-24.1422	0	0
-24.703	0	0	-24.1182	0	0
-24.68	0	0	-24.0952	0	0
-24.657	0	0	-24.0722	0	0
-24.633	0	0	-24.0482	0	0
-24.61	0	0	-24.0252	0	0
-24.587	0	0	-24.0022	0	0
-24.563	0	0	-23.9782	0	0
-24.54	0	0	-23.9552	0	0
-24.517	0	0	-23.9322	0	0
-24.493	0	0	-23.9082	0	0
-24.47	0	0	-23.8852	0	0
-24.447	0	0	-23.8622	0	0
-24.423	0	0	-23.8382	0	0
-24.4	0	0	-23.8152	0	0
-24.377	0	0	-23.7922	0	0
-24.353	0	0	-23.7682	0	0
-24.33	0	0	-23.7452	0	0
-24.307	0	0	-23.7222	0	0
-24.283	0	0	-23.6982	0	0
-24.26	0	0	-23.6752	0	0
-24.237	0	0	-23.6522	0	0
-24.213	0	0	-23.6282	0	0
-24.19	0	0	-23.6052	0	0
-24.167	0	0	-23.5822	0	0
-24.143	0	0	-23.5582	0	0
-24.12	0	0	-23.5352	0	0
-24.097	0	0	-23.5122	0	0
-24.073	0	0	-23.4882	0	0
-24.05	0	0	-23.4652	0	0
-24.026	0	0	-23.4412	0	0
-24.003	0	0	-23.4182	0	0
-23.98	0	0	-23.3952	0	0
-23.956	0	0	-23.3712	0	0
-23.933	0	0	-23.3482	0	0
-23.91	0	0	-23.3252	0	0
-23.886	0	0	-23.3012	0	0
-23.863	0	0	-23.2782	0	0
-23.84	0	0	-23.2552	0	0
-23.816	0	0	-23.2312	0	0
-23.793	0	0	-23.2082	0	0
-23.77	0	0	-23.1852	0	0
-23.746	0	0	-23.1612	0	0
-23.723	0	0	-23.1382	0	0
-23.7	0	0	-23.1152	0	0
-23.676	0	0	-23.0912	0	0
-23.653	0	0	-23.0682	0	0
-23.63	0	0	-23.0452	0	0
-23.606	0	0	-23.0212	0	0
-23.583	0	0	-22.9982	0	0
-23.56	0	0	-22.9752	0	0
-23.536	0	0	-22.9512	0	0
-23.513	0	0	-22.9282	0	0
-23.49	0	0	-22.9052	0	0
-23.466	0	0	-22.8812	0	0
-23.443	0	0	-22.8582	0	0
-23.42	0	0	-22.8352	0	0
-23.396	0	0	-22.8112	0	0
-23.373	0	0	-22.7882	0	0
-23.35	0	0	-22.7652	0	0
-23.326	0	0	-22.7412	0	0
-23.303	0	0	-22.7182	0	0
-23.28	0	0	-22.6952	0	0
-23.256	0	0	-22.6712	0	0
-23.233	0	0	-22.6482	0	0
-23.21	0	0	-22.6252	0	0
-23.186	0	0	-22.6012	0	0
-23.163	0	0	-22.5782	0	0
-23.14	0	0	-22.5552	0	0
-23.116	0	0	-22.5312	0	0
-23.093	0	0	-22.5082	0	0
-23.07	0	0	-22.4852	0	0
-23.046	0	0	-22.4612	0	0
-23.023	0	0	-22.4382	0	0
-22.999	0	0	-22.4142	0	0
-22.976	0	0	-22.3912	0	0
-22.953	0	0	-22.3682	0	0
-22.929	0	0	-22.3442	0	0
-22.906	0	0	-22.3212	0	0
-22.883	0	0	-22.2982	0	0
-22.859	0	0	-22.2742	0	0
-22.836	0	0	-22.2512	0	0
-22.813	0	0	-22.2282	0	0
-22.789	0	0	-22.2042	0	0
-22.766	0	0	-22.1812	0	0
-22.743	0	0	-22.1582	0	0
-22.719	0	0	-22.1342	0	0
-22.696	0	0	-22.1112	0	0
-22.673	0	0	-22.0882	0	0
-22.649	0	0	-22.0642	0	0
-22.626	0	0	-22.0412	0	0
-22.603	0	0	-22.0182	0	0
-22.579	0	0	-21.9942	0	0
-22.556	0	0	-21.9712	0	0
-22.533	0	0	-21.9482	0	0
-22.509	0	0	-21.9242	0	0
-22.486	0	0	-21.9012	0	0
-22.463	0	0	-21.8782	0	0
-22.439	0	0	-21.8542	0	0
-22.416	0	0	-21.8312	0	0
-22.393	0	0	-21.8082	0	0
-22.369	0	0	-21.7842	0	0
-22.346	0	0	-21.7612	0	0
-22.323	0	0	-21.7382	0	0
-22.299	0	0	-21.7142	0	0
-22.276	0	0	-21.6912	0	0
-22.253	0	0	-21.6682	0	0
-22.229	0	0	-21.6442	0	0
-22.206	0	0	-21.6212	0	0
-22.183	0	0	-21.5982	0	0
-22.159	0	0	-21.5742	0	0
-22.136	0	0	-21.5512	0	0
-22.113	0	0	-21.5282	0	0
-22.089	0	0	-21.5042	0	0
-22.066	0	0	-21.4812	0	0
-22.042	0	0	-21.4572	0	0
-22.019	0	0	-21.4342	0	0
-21.996	0	0	-21.4112	0	0
-21.972	0	0	-21.3872	0	0
-21.949	0	0	-21.3642	0	0
-21.926	0	0	-21.3412	0	0
-21.902	0	0	-21.3172	0	0
-21.879	0	0	-21.2942	0	0
-21.856	0	0	-21.2712	0	0
-21.832	0	0	-21.2472	0	0
-21.809	0	0	-21.2242	0	0
-21.786	0	0	-21.2012	0	0
-21.762	0	0	-21.1772	0	0
-21.739	0	0	-21.1542	0	0
-21.716	0	0	-21.1312	0	0
-21.692	0	0	-21.1072	0	0
-21.669	0	0	-21.0842	0	0
-21.646	0	0	-21.0612	0	0
-21.622	0	0	-21.0372	0	0
-21.599	0	0	-21.0142	0	0
-21.576	0	0	-20.9912	0	0
-21.552	0	0	-20.9672	0	0
-21.529	0	0	-20.9442	0	0
-21.506	0	0	-20.9212	0	0
-21.482	0	0	-20.8972	0	0
-21.459	0	0	-20.8742	0	0
-21.436	0	0	-20.8512	0	0
-21.412	0	0	-20.8272	0	0
-21.389	0	0	-20.8042	0	0
-21.366	0	0	-20.7812	0	0
-21.342	0	0	-20.7572	0	0
-21.319	0	0	-20.7342	0	0
-21.296	0	0	-20.7112	0	0
-21.272	0	0	-20.6872	0	0
-21.249	0	0	-20.6642	0	0
-21.226	0	0	-20.6412	0	0
-21.202	0	0	-20.6172	0	0
-21.179	0	0	-20.5942	0	0
-21.156	0	0	-20.5712	0	0
-21.132	0	0	-20.5472	0	0
-21.109	0	0	-20.5242	0	0
-21.086	0	0	-20.5012	0	0
-21.062	0	0	-20.4772	0	0
-21.039	0	0	-20.4542	0	0
-21.015	0	0	-20.4302	0	0
-20.992	0	0	-20.4072	0	0
-20.969	0	0	-20.3842	0	0
-20.945	0	0	-20.3602	0	0
-20.922	0	0	-20.3372	0	0
-20.899	0	0	-20.3142	0	0
-20.875	0	0	-20.2902	0	0
-20.852	0	0	-20.2672	0	0
-20.829	0	0	-20.2442	0	0
-20.805	0	0	-20.2202	0	0
-20.782	0	0	-20.1972	0	0
-20.759	0	0	-20.1742	0	0
-20.735	0	0	-20.1502	0	0
-20.712	0	0	-20.1272	0	0
-20.689	0	0	-20.1042	0	0
-20.665	0	0	-20.0802	0	0
-20.642	0	0	-20.0572	0	0
-20.619	0	0	-20.0342	0	0
-20.595	0	0	-20.0102	0	0
-20.572	0	0	-19.9872	0	0
-20.549	0	0	-19.9642	0	0
-20.525	0	0	-19.9402	0	0
-20.502	0	0	-19.9172	0	0
-20.479	0	0	-19.8942	0	0
-20.455	0	0	-19.8702	0	0
-20.432	0	0	-19.8472	0	0
-20.409	0	0	-19.8242	0	0
-20.385	0	0	-19.8002	0	0
-20.362	0	0	-19.7772	0	0
-20.339	0	0	-19.7542	0	0
-20.315	0	0	-19.7302	0	0
-20.292	0	0	-19.7072	0	0
-20.269	0	0	-19.6842	0	0
-20.245	0	0	-19.6602	0	0
-20.222	0	0	-19.6372	0	0
-20.199	0	0	-19.6142	0	0
-20.175	0	0	-19.5902	0	0
-20.152	0	0	-19.5672	0	0
-20.129	0	0	-19.5442	0	0
-20.105	0	0	-19.5202	0	0
-20.082	0	0	-19.4972	0	0
-20.058	0	0	-19.4732	0	0
-20.035	0	0	-19.4502	1e-05	0
-20.012	0	0	-19.4272	3e-05	0
-19.988	0	0	-19.4032	0.00016	-2e-05
-19.965	0	0	-19.3802	0.0007	-9e-05
-19.942	0	0	-19.3572	0.00266	-0.0004
-19.918	0	0	-19.3332	0.00913	-0.0016
-19.895	0	0	-19.3102	0.02809	-0.00571
-19.872	0	0	-19.2872	0.07757	-0.01831
-19.848	0	0	-19.2632	0.1923	-0.05276
-19.825	0	0	-19.2402	0.4278	-0.1364
-19.802	0	0	-19.2172	0.8544	-0.3167
-19.778	0	0	-19.1932	1.532	-0.6598
-19.755	0	0	-19.1702	2.465	-1.234
-19.732	0	0	-19.1472	3.56	-2.072
-19.708	0	0	-19.1232	4.617	-3.122
-19.685	0	0	-19.1002	5.374	-4.224
-19.662	0	0	-19.0772	5.617	-5.13
-19.638	0	0	-19.0532	5.276	-5.595
-19.615	0	0	-19.0302	4.467	-5.487
-19.592	0	0	-19.0072	3.448	-4.855
-19.568	0	0	-18.9832	2.519	-3.922
-19.545	0	0	-18.9602	1.945	-2.995
-19.522	0	0	-18.9372	1.912	-2.367
-19.498	1e-05	0	-18.9132	2.533	-2.232
-19.475	3e-05	0	-18.8902	3.842	-2.663
-19.452	0.00016	-2e-05	-18.8672	5.78	-3.609
-19.428	0.00067	-8e-05	-18.8432	8.162	-4.925
-19.405	0.00256	-0.00036	-18.8202	10.68	-6.424
-19.382	0.00881	-0.00145	-18.7972	12.95	-7.952
-19.358	0.02718	-0.00523	-18.7732	14.62	-9.453
-19.335	0.07531	-0.01691	-18.7502	15.49	-10.97
-19.312	0.1873	-0.04909	-18.7272	15.55	-12.58
-19.288	0.4181	-0.1279	-18.7032	14.98	-14.29
-19.265	0.8378	-0.2992	-18.6802	14.07	-15.96
-19.242	1.507	-0.6283	-18.6572	13.14	-17.34
-19.218	2.433	-1.184	-18.6332	12.5	-18.2
-19.195	3.526	-2.003	-18.6102	12.42	-18.42
-19.172	4.587	-3.043	-18.5872	13.15	-18.05
-19.148	5.357	-4.148	-18.5632	14.83	-17.37
-19.125	5.616	-5.076	-18.5402	17.43	-16.71
-19.102	5.287	-5.576	-18.5172	20.64	-16.39
-19.078	4.475	-5.501	-18.4932	23.94	-16.6
-19.055	3.422	-4.879	-18.4702	26.67	-17.31
-19.031	2.408	-3.907	-18.4462	28.3	-18.34
-19.008	1.67	-2.867	-18.4232	28.57	-19.4
-18.985	1.364	-2.03	-18.4002	27.61	-20.19
-18.961	1.59	-1.587	-18.3762	25.86	-20.5
-18.938	2.414	-1.641	-18.3532	23.89	-20.27
-18.915	3.864	-2.219	-18.3302	22.19	-19.51
-18.891	5.89	-3.282	-18.3062	20.95	-18.37
-18.868	8.327	-4.728	-18.2832	20.1	-17.1
-18.845	10.89	-6.415	-18.2602	19.35	-16.04
-18.821	13.22	-8.204	-18.2362	18.51	-15.49
-18.798	15.02	-10.01	-18.2132	17.65	-15.59
-18.775	16.08	-11.83	-18.1902	17.07	-16.24
-18.751	16.39	-13.67	-18.1662	17.19	-17.16
-18.728	16.07	-15.51	-18.1432	18.26	-17.98
-18.705	15.37	-17.2	-18.1202	20.24	-18.47
-18.681	14.61	-18.51	-18.0962	22.84	-18.53
-18.658	14.11	-19.21	-18.0732	25.64	-18.26
-18.635	14.19	-19.19	-18.0502	28.31	-17.99
-18.611	15.1	-18.52	-18.0262	30.67	-18.13
-18.588	16.92	-17.54	-18.0032	32.69	-19.16
-18.565	19.49	-16.67	-17.9802	34.43	-21.3
-18.541	22.44	-16.33	-17.9562	35.91	-24.48
-18.518	25.19	-16.71	-17.9332	37.16	-28.25
-18.495	27.18	-17.7	-17.9102	38.17	-32.07
-18.471	27.98	-18.97	-17.8862	38.97	-35.52
-18.448	27.51	-20.07	-17.8632	39.61	-38.42
-18.425	26	-20.68	-17.8402	40.03	-40.81
-18.401	23.97	-20.62	-17.8162	40.04	-42.77
-18.378	21.96	-19.91	-17.7932	39.4	-44.26
-18.355	20.37	-18.68	-17.7702	38.01	-45.1
-18.331	19.29	-17.2	-17.7462	36.01	-45.08
-18.308	18.57	-15.8	-17.7232	33.86	-44.04
-18.285	17.99	-14.85	-17.7002	32.14	-42
-18.261	17.49	-14.62	-17.6762	31.35	-39.18
-18.238	17.18	-15.14	-17.6532	31.69	-35.93
-18.215	17.29	-16.19	-17.6302	32.96	-32.78
-18.191	18.06	-17.39	-17.6062	34.69	-30.25
-18.168	19.51	-18.35	-17.5832	36.24	-28.8
-18.145	21.52	-18.84	-17.5602	37.05	-28.64
-18.121	23.84	-18.83	-17.5362	36.8	-29.68
-18.098	26.23	-18.52	-17.5132	35.52	-31.54
-18.075	28.6	-18.25	-17.4902	33.53	-33.77
-18.051	30.99	-18.43	-17.4662	31.37	-35.95
-18.028	33.5	-19.42	-17.4432	29.53	-37.85
-18.004	36.2	-21.41	-17.4192	28.32	-39.41
-17.981	39.01	-24.33	-17.3962	27.71	-40.65
-17.958	41.72	-27.98	-17.3732	27.4	-41.57
-17.934	43.94	-32.06	-17.3492	26.93	-42.08
-17.911	45.28	-36.24	-17.3262	25.9	-42.01
-17.888	45.38	-40.19	-17.3032	24.19	-41.19
-17.864	44.11	-43.58	-17.2792	22.01	-39.48
-17.841	41.62	-46.08	-17.2562	19.81	-36.82
-17.818	38.39	-47.45	-17.2332	18.16	-33.37
-17.794	35.12	-47.63	-17.2092	17.47	-29.48
-17.771	32.52	-46.67	-17.1862	17.95	-25.74
-17.748	31.12	-44.7	-17.1632	19.46	-22.82
-17.724	31.08	-41.96	-17.1392	21.63	-21.27
-17.701	32.14	-38.75	-17.1162	23.93	-21.32
-17.678	33.81	-35.45	-17.0932	25.88	-22.79
-17.654	35.48	-32.49	-17.0692	27.21	-25.14
-17.631	36.67	-30.29	-17.0462	27.93	-27.62
-17.608	37.09	-29.1	-17.0232	28.23	-29.58
-17.584	36.72	-29.05	-16.9992	28.37	-30.71
-17.561	35.7	-30.06	-16.9762	28.52	-31.14
-17.538	34.29	-31.91	-16.9532	28.76	-31.34
-17.514	32.76	-34.27	-16.9292	29.06	-31.87
-17.491	31.35	-36.78	-16.9062	29.41	-33.08
-17.468	30.13	-39.15	-16.8832	29.78	-34.98
-17.444	29.03	-41.16	-16.8592	30.16	-37.18
-17.421	27.83	-42.68	-16.8362	30.49	-39.04
-17.398	26.25	-43.62	-16.8132	30.61	-39.87
-17.374	24.16	-43.86	-16.7892	30.32	-39.17
-17.351	21.71	-43.22	-16.7662	29.49	-36.79
-17.328	19.31	-41.51	-16.7432	28.09	-32.97
-17.304	17.56	-38.64	-16.7192	26.33	-28.27
-17.281	16.94	-34.76	-16.6962	24.47	-23.43
-17.258	17.67	-30.31	-16.6732	22.76	-19.09
-17.234	19.58	-25.95	-16.6492	21.27	-15.64
-17.211	22.17	-22.43	-16.6262	19.88	-13.13
-17.188	24.74	-20.3	-16.6032	18.31	-11.37
-17.164	26.61	-19.86	-16.5792	16.34	-10.03
-17.141	27.39	-21.04	-16.5562	13.93	-8.806
-17.118	27.13	-23.45	-16.5332	11.33	-7.482
-17.094	26.29	-26.51	-16.5092	8.954	-6.018
-17.071	25.52	-29.6	-16.4862	7.192	-4.503
-17.047	25.38	-32.18	-16.4622	6.224	-3.098
-17.024	26.12	-33.96	-16.4392	5.934	-1.944
-17.001	27.64	-34.93	-16.4162	5.979	-1.106
-16.977	29.54	-35.37	-16.3922	5.957	-0.5688
-16.954	31.33	-35.63	-16.3692	5.586	-0.2637
-16.931	32.6	-36.08	-16.3462	4.802	-0.11
-16.907	33.07	-36.82	-16.3222	3.738	-0.0413
-16.884	32.68	-37.66	-16.2992	2.622	-0.01393
-16.861	31.56	-38.1	-16.2762	1.653	-0.00422
-16.837	30	-37.57	-16.2522	0.9361	-0.00115
-16.814	28.33	-35.63	-16.2292	0.476	-0.00028
-16.791	26.83	-32.28	-16.2062	0.2173	-6e-05
-16.767	25.64	-27.97	-16.1822	0.08905	-1e-05
-16.744	24.69	-23.43	-16.1592	0.03275	0
-16.721	23.75	-19.38	-16.1362	0.01081	0
-16.697	22.51	-16.21	-16.1122	0.0032	0
-16.674	20.72	-13.91	-16.0892	0.00085	0
-16.651	18.28	-12.2	-16.0662	0.0002	0
-16.627	15.34	-10.69	-16.0422	4e-05	0
-16.604	12.29	-9.096	-16.0192	1e-05	0
-16.581	9.609	-7.347	-15.9962	0	0
-16.557	7.681	-5.538	-15.9722	0	0
-16.534	6.62	-3.851	-15.9492	0	0
-16.511	6.242	-2.451	-15.9262	0	0
-16.487	6.163	-1.421	-15.9022	0	0
-16.464	5.984	-0.7466	-15.8792	0	0
-16.441	5.455	-0.3549	-15.8562	0	0
-16.417	4.557	-0.1522	-15.8322	0	0
-16.394	3.447	-0.05883	-15.8092	0	0
-16.371	2.35	-0.02047	-15.7862	0	0
-16.347	1.44	-0.00641	-15.7622	0	0
-16.324	0.793	-0.0018	-15.7392	0	0
-16.301	0.392	-0.00046	-15.7162	0	0
-16.277	0.174	-0.0001	-15.6922	0	0
-16.254	0.0693	-2e-05	-15.6692	0	0
-16.231	0.02478	0	-15.6462	0	0
-16.207	0.00796	0	-15.6222	0	0
-16.184	0.00229	0	-15.5992	0	0
-16.161	0.00059	0	-15.5762	0	0
-16.137	0.00014	0	-15.5522	0	0
-16.114	3e-05	0	-15.5292	0	0
-16.091	1e-05	0	-15.5062	0	0
-16.067	0	0	-15.4822	0	0
-16.044	0	0	-15.4592	0	0
-16.02	0	0	-15.4352	0	0
-15.997	0	0	-15.4122	0	0
-15.974	0	0	-15.3892	0	0
-15.95	0	0	-15.3652	0	0
-15.927	0	0	-15.3422	0	0
-15.904	0	0	-15.3192	0	0
-15.88	0	0	-15.2952	0	0
-15.857	0	0	-15.2722	0	0
-15.834	0	0	-15.2492	0	0
-15.81	0	0	-15.2252	0	0
-15.787	0	0	-15.2022	0	0
-15.764	0	0	-15.1792	0	0
-15.74	0	0	-15.1552	0	0
-15.717	0	0	-15.1322	0	0
-15.694	0	0	-15.1092	0	0
-15.67	0	0	-15.0852	0	0
-15.647	0	0	-15.0622	0	0
-15.624	0	0	-15.0392	0	0
-15.6	0	0	-15.0152	0	0
-15.577	0	0	-14.9922	0	0
-15.554	0	0	-14.9692	0	0
-15.53	0	0	-14.9452	0	0
-15.507	0	0	-14.9222	0	0
-15.484	0	0	-14.8992	0	0
-15.46	0	0	-14.8752	0	0
-15.437	0	0	-14.8522	0	0
-15.414	0	0	-14.8292	0	0
-15.39	0	0	-14.8052	0	0
-15.367	0	0	-14.7822	0	0
-15.344	0	0	-14.7592	0	0
-15.32	0	0	-14.7352	0	0
-15.297	0	0	-14.7122	0	0
-15.274	0	0	-14.6892	0	0
-15.25	0	0	-14.6652	0	0
-15.227	0	0	-14.6422	0	0
-15.204	0	0	-14.6192	0	0
-15.18	0	0	-14.5952	0	0
-15.157	0	0	-14.5722	0	0
-15.134	0	0	-14.5492	0	0
-15.11	0	0	-14.5252	0	0
-15.087	0	0	-14.5022	0	0
-15.063	0	0	-14.4782	0	0
-15.04	0	0	-14.4552	0	0
-15.017	0	0	-14.4322	0	0
-14.993	0	0	-14.4082	0	0
-14.97	0	0	-14.3852	0	0
-14.947	0	0	-14.3622	0	0
-14.923	0	0	-14.3382	0	0
-14.9	0	0	-14.3152	0	0
-14.877	0	0	-14.2922	0	0
-14.853	0	0	-14.2682	0	0
-14.83	0	0	-14.2452	0	0
-14.807	0	0	-14.2222	0	0
-14.783	0	0	-14.1982	0	0
-14.76	0	0	-14.1752	0	0
-14.737	0	0	-14.1522	0	0
-14.713	0	0	-14.1282	0	0
-14.69	0	0	-14.1052	0	0
-14.667	0	0	-14.0822	0	0
-14.643	0	0	-14.0582	0	0
-14.62	0	0	-14.0352	0	0
-14.597	0	0	-14.0122	0	0
-14.573	0	0	-13.9882	0	0
-14.55	0	0	-13.9652	0	0
-14.527	0	0	-13.9422	0	0
-14.503	0	0	-13.9182	0	0
-14.48	0	0	-13.8952	0	0
-14.457	0	0	-13.8722	0	0
-14.433	0	0	-13.8482	0	0
-14.41	0	0	-13.8252	0	0
-14.387	0	0	-13.8022	0	0
-14.363	0	0	-13.7782	0	0
-14.34	0	0	-13.7552	0	0
-14.317	0	0	-13.7322	0	0
-14.293	0	0	-13.7082	0	0
-14.27	0	0	-13.6852	0	0
-14.247	0	0	-13.6622	0	0
-14.223	0	0	-13.6382	0	0
-14.2	0	0	-13.6152	0	0
-14.177	0	0	-13.5922	0	0
-14.153	0	0	-13.5682	0	0
-14.13	0	0	-13.5452	0	0
-14.107	0	0	-13.5222	0	0
-14.083	0	0	-13.4982	0	0
-14.06	0	0	-13.4752	0	0
-14.036	0	0	-13.4512	0	0
-14.013	0	0	-13.4282	0	0
-13.99	0	0	-13.4052	0	0
-13.966	0	0	-13.3812	0	0
-13.943	0	0	-13.3582	0	0
-13.92	0	0	-13.3352	0	0
-13.896	0	0	-13.3112	0	0
-13.873	0	0	-13.2882	0	0
-13.85	0	0	-13.2652	0	0
-13.826	0	0	-13.2412	0	0
-13.803	0	0	-13.2182	0	0
-13.78	0	0	-13.1952	0	0
-13.756	0	0	-13.1712	0	0
-13.733	0	0	-13.1482	0	0
-13.71	0	0	-13.1252	0	0
-13.686	0	0	-13.1012	0	0
-13.663	0	0	-13.0782	0	0
-13.64	0	0	-13.0552	0	0
-13.616	0	0	-13.0312	0	0
-13.593	0	0	-13.0082	0	0
-13.57	0	0	-12.9852	0	0
-13.546	0	0	-12.9612	0	0
-13.523	0	0	-12.9382	0	0
-13.5	0	0	-12.9152	0	0
-13.476	0	0	-12.8912	0	0
-13.453	0	0	-12.8682	0	0
-13.43	0	0	-12.8452	0	0
-13.406	0	0	-12.8212	0	0
-13.383	0	0	-12.7982	0	0
-13.36	0	0	-12.7752	0	0
-13.336	0	0	-12.7512	0	0
-13.313	0	0	-12.7282	0	0
-13.29	0	0	-12.7052	0	0
-13.266	0	0	-12.6812	0	0
-13.243	0	0	-12.6582	0	0
-13.22	0	0	-12.6352	0	0
-13.196	0	0	-12.6112	0	0
-13.173	0	0	-12.5882	0	0
-13.15	0	0	-12.5652	0	0
-13.126	0	0	-12.5412	0	0
-13.103	0	0	-12.5182	0	0
-13.08	0	0	-12.4952	0	0
-13.056	0	0	-12.4712	0	0
-13.033	0	0	-12.4482	0	0
-13.009	0	0	-12.4242	0	0
-12.986	0	0	-12.4012	0	0
-12.963	0	0	-12.3782	0	0
-12.939	0	0	-12.3542	0	0
-12.916	0	0	-12.3312	0	0
-12.893	0	0	-12.3082	0	0
-12.869	0	0	-12.2842	0	0
-12.846	0	0	-12.2612	0	0
-12.823	0	0	-12.2382	0	0
-12.799	0	0	-12.2142	0	0
-12.776	0	0	-12.1912	0	0
-12.753	0	0	-12.1682	0	0
-12.729	0	0	-12.1442	0	0
-12.706	0	0	-12.1212	0	0
-12.683	0	0	-12.0982	0	0
-12.659	0	0	-12.0742	0	0
-12.636	0	0	-12.0512	0	0
-12.613	0	0	-12.0282	0	0
-12.589	0	0	-12.0042	0	0
-12.566	0	0	-11.9812	0	0
-12.543	0	0	-11.9582	0	0
-12.519	0	0	-11.9342	0	0
-12.496	0	0	-11.9112	0	0
-12.473	0	0	-11.8882	0	0
-12.449	0	0	-11.8642	0	0
-12.426	0	0	-11.8412	0	0
-12.403	0	0	-11.8182	0	0
-12.379	0	0	-11.7942	0	0
-12.356	0	0	-11.7712	0	0
-12.333	0	0	-11.7482	0	0
-12.309	0	0	-11.7242	0	0
-12.286	0	0	-11.7012	0	0
-12.263	0	0	-11.6782	0	0
-12.239	0	0	-11.6542	0	0
-12.216	0	0	-11.6312	0	0
-12.193	0	0	-11.6082	0	0
-12.169	0	0	-11.5842	0	0
-12.146	0	0	-11.5612	0	0
-12.123	0	0	-11.5382	0	0
-12.099	0	0	-11.5142	0	0
-12.076	0	0	-11.4912	0	0
-12.052	0	0	-11.4672	0	0
-12.029	0	0	-11.4442	0	0
-12.006	0	0	-11.4212	0	0
-11.982	0	0	-11.3972	0	0
-11.959	0	0	-11.3742	0	0
-11.936	0	0	-11.3512	0	0
-11.912	0	0	-11.3272	0	0
-11.889	0	0	-11.3042	0	0
-11.866	0	0	-11.2812	0	0
-11.842	0	0	-11.2572	0	0
-11.819	0	0	-11.2342	0	0
-11.796	0	0	-11.2112	0	0
-11.772	0	0	-11.1872	0	0
-11.749	0	0	-11.1642	0	0
-11.726	0	0	-11.1412	0	0
-11.702	0	0	-11.1172	0	0
-11.679	0	0	-11.0942	0	0
-11.656	0	0	-11.0712	0	0
-11.632	0	0	-11.0472	0	0
-11.609	0	0	-11.0242	0	0
-11.586	0	0	-11.0012	0	0
-11.562	0	0	-10.9772	0	0
-11.539	0	0	-10.9542	0	0
-11.516	0	0	-10.9312	0	0
-11.492	0	0	-10.9072	0	0
-11.469	0	0	-10.8842	0	0
-11.446	0	0	-10.8612	0	0
-11.422	0	0	-10.8372	0	0
-11.399	0	0	-10.8142	0	0
-11.376	0	0	-10.7912	0	0
-11.352	0	0	-10.7672	0	0
-11.329	0	0	-10.7442	0	0
-11.306	0	0	-10.7212	0	0
-11.282	0	0	-10.6972	0	0
-11.259	0	0	-10.6742	0	0
-11.236	0	0	-10.6512	0	0
-11.212	0	0	-10.6272	0	0
-11.189	0	0	-10.6042	0	0
-11.166	0	0	-10.5812	0	0
-11.142	0	0	-10.5572	0	0
-11.119	0	0	-10.5342	0	0
-11.096	0	0	-10.5112	0	0
-11.072	0	0	-10.4872	0	0
-11.049	0	0	-10.4642	0	0
-11.025	0	0	-10.4402	0	0
-11.002	0	0	-10.4172	0	0
-10.979	0	0	-10.3942	0	0
-10.955	0	0	-10.3702	0	0
-10.932	0	0	-10.3472	0	0
-10.909	0	0	-10.3242	0	0
-10.885	0	0	-10.3002	0	0
-10.862	0	0	-10.2772	0	0
-10.839	0	0	-10.2542	0	0
-10.815	0	0	-10.2302	0	0
-10.792	0	0	-10.2072	0	0
-10.769	0	0	-10.1842	0	0
-10.745	0	0	-10.1602	0	0
-10.722	0	0	-10.1372	0	0
-10.699	0	0	-10.1142	0	0
-10.675	0	0	-10.0902	0	0
-10.652	0	0	-10.0672	0	0
-10.629	0	0	-10.0442	0	0
-10.605	0	0	-10.0202	0	0
-10.582	0	0	-9.99718	0	0
-10.559	0	0	-9.97418	0	0
-10.535	0	0	-9.95018	0	0
-10.512	0	0	-9.92718	0	0
-10.489	0	0	-9.90418	0	0
-10.465	0	0	-9.88018	0	0
-10.442	0	0	-9.85718	0	0
-10.419	0	0	-9.83418	0	0
-10.395	0	0	-9.81018	0	0
-10.372	0	0	-9.78718	0	0
-10.349	0	0	-9.76418	0	0
-10.325	0	0	-9.74018	0	0
-10.302	0	0	-9.71718	0	0
-10.279	0	0	-9.69418	0	0
-10.255	0	0	-9.67018	0	0
-10.232	0	0	-9.64718	0	0
-10.209	0	0	-9.62418	0	0
-10.185	0	0	-9.60018	0	0
-10.162	0	0	-9.57718	0	0
-10.139	0	0	-9.55418	0	0
-10.115	0	0	-9.53018	0	0
-10.092	0	0	-9.50718	0	0
-10.069	0	0	-9.48418	0	0
-10.045	0	0	-9.46018	0	0
-10.022	0	0	-9.43718	0	0
-9.998	0	0	-9.41318	0	0
-9.975	0	0	-9.39018	0	0
-9.952	0	0	-9.36718	0	0
-9.928	0	0	-9.34318	0	0
-9.905	0	0	-9.32018	0	0
-9.882	0	0	-9.29718	0	0
-9.858	0	0	-9.27318	0	0
-9.835	0	0	-9.25018	0	0
-9.812	0	0	-9.22718	0	0
-9.788	0	0	-9.20318	0	0
-9.765	0	0	-9.18018	0	0
-9.742	0	0	-9.15718	0	0
-9.718	0	0	-9.13318	0	0
-9.695	0	0	-9.11018	0	0
-9.672	0	0	-9.08718	0	0
-9.648	0	0	-9.06318	0	0
-9.625	0	0	-9.04018	0	0
-9.602	0	0	-9.01718	0	0
-9.578	0	0	-8.99318	0	0
-9.555	0	0	-8.97018	0	0
-9.532	0	0	-8.94718	0	0
-9.508	0	0	-8.92318	0	0
-9.485	0	0	-8.90018	0	0
-9.462	0	0	-8.87718	0	0
-9.438	0	0	-8.85318	0	0
-9.415	0	0	-8.83018	0	0
-9.392	0	0	-8.80718	0	0
-9.368	0	0	-8.78318	0	0
-9.345	0	0	-8.76018	0	0
-9.322	0	0	-8.73718	0	0
-9.298	0	0	-8.71318	0	0
-9.275	0	0	-8.69018	0	0
-9.252	0	0	-8.66718	0	0
-9.228	0	0	-8.64318	0	0
-9.205	0	0	-8.62018	0	0
-9.182	0	0	-8.59718	0	0
-9.158	0	0	-8.57318	0	0
-9.135	0	0	-8.55018	0	0
-9.112	0	0	-8.52718	0	0
-9.088	0	0	-8.50318	0	0
-9.065	0	0	-8.48018	0	0
-9.041	0	0	-8.45618	0	0
-9.018	0	0	-8.43318	0	0
-8.995	0	0	-8.41018	0	0
-8.971	0	0	-8.38618	0	0
-8.948	0	0	-8.36318	0	0
-8.925	0	0	-8.34018	0	0
-8.901	0	0	-8.31618	0	0
-8.878	0	0	-8.29318	0	0
-8.855	0	0	-8.27018	0	0
-8.831	0	0	-8.24618	0	0
-8.808	0	0	-8.22318	0	0
-8.785	0	0	-8.20018	0	0
-8.761	0	0	-8.17618	0	0
-8.738	0	0	-8.15318	0	0
-8.715	0	0	-8.13018	0	0
-8.691	0	0	-8.10618	0	0
-8.668	0	0	-8.08318	0	0
-8.645	0	0	-8.06018	0	0
-8.621	0	0	-8.03618	0	0
-8.598	0	0	-8.01318	0	0
-8.575	0	0	-7.99018	0	0
-8.551	0	0	-7.96618	0	0
-8.528	0	0	-7.94318	0	0
-8.505	0	0	-7.92018	0	0
-8.481	0	0	-7.89618	0	0
-8.458	0	0	-7.87318	0	0
-8.435	0	0	-7.85018	0	0
-8.411	0	0	-7.82618	0	0
-8.388	0	0	-7.80318	0	0
-8.365	0	0	-7.78018	0	0
-8.341	0	0	-7.75618	0	0
-8.318	0	0	-7.73318	0	0
-8.295	0	0	-7.71018	0	0
-8.271	0	0	-7.68618	0	0
-8.248	0	0	-7.66318	1e-05	0
-8.225	0	0	-7.64018	5e-05	0
-8.201	0	0	-7.61618	0.00025	0
-8.178	0	0	-7.59318	0.00102	0
-8.155	0	0	-7.57018	0.0038	0
-8.131	0	0	-7.54618	0.01275	0
-8.108	0	0	-7.52318	0.03852	0
-8.085	0	0	-7.50018	0.1047	0
-8.061	0	0	-7.47618	0.2568	0
-8.038	0	0	-7.45318	0.5681	0
-8.014	0	0	-7.42918	1.136	0
-7.991	0	0	-7.40618	2.057	0
-7.968	0	0	-7.38318	3.379	0
-7.944	0	0	-7.35918	5.051	0
-7.921	0	0	-7.33618	6.888	0
-7.898	0	0	-7.31318	8.596	0
-7.874	0	0	-7.28918	9.856	0
-7.851	0	0	-7.26618	10.44	0
-7.828	0	0	-7.24318	10.32	0
-7.804	0	0	-7.21918	9.688	-3e-05
-7.781	0	0	-7.19618	8.888	-0.00013
-7.758	0	0	-7.17318	8.294	-0.00054
-7.734	0	0	-7.14918	8.157	-0.00212
-7.711	0	0	-7.12618	8.517	-0.00739
-7.688	2e-05	0	-7.10318	9.227	-0.02318
-7.664	0.0001	0	-7.07918	10.05	-0.06525
-7.641	0.00043	0	-7.05618	10.79	-0.1649
-7.618	0.00171	0	-7.03318	11.36	-0.374
-7.594	0.00613	0	-7.00918	11.76	-0.7614
-7.571	0.01975	0	-6.98618	12.11	-1.391
-7.548	0.05723	0	-6.96318	12.55	-2.282
-7.524	0.1493	0	-6.93918	13.2	-3.361
-7.501	0.3513	0	-6.91618	14.16	-4.443
-7.478	0.7463	0	-6.89318	15.38	-5.271
-7.454	1.434	0	-6.86918	16.71	-5.614
-7.431	2.497	0	-6.84618	17.9	-5.368
-7.408	3.949	0	-6.82318	18.7	-4.607
-7.384	5.689	0	-6.79918	19.01	-3.549
-7.361	7.489	0	-6.77618	19.01	-2.454
-7.338	9.037	0	-6.75318	19.17	-1.523
-7.314	10.04	0	-6.72918	19.99	-0.8488
-7.291	10.32	0	-6.70618	21.81	-0.4245
-7.268	9.928	-1e-05	-6.68318	24.58	-0.1906
-7.244	9.118	-3e-05	-6.65918	27.89	-0.07695
-7.221	8.276	-0.00016	-6.63618	31.19	-0.02841
-7.198	7.781	-0.00067	-6.61318	34.02	-0.01145
-7.174	7.855	-0.00257	-6.58918	36.19	-0.01103
-7.151	8.492	-0.00882	-6.56618	37.79	-0.02674
-7.128	9.484	-0.02723	-6.54318	39.06	-0.07265
-7.104	10.54	-0.07543	-6.51918	40.21	-0.1811
-7.081	11.44	-0.1876	-6.49618	41.38	-0.4059
-7.057	12.08	-0.4186	-6.47218	42.59	-0.8168
-7.034	12.54	-0.8387	-6.44918	43.86	-1.475
-7.011	13	-1.508	-6.42618	45.19	-2.392
-6.987	13.62	-2.435	-6.40218	46.62	-3.482
-6.964	14.5	-3.528	-6.37918	48.14	-4.549
-6.941	15.6	-4.589	-6.35618	49.68	-5.335
-6.917	16.79	-5.358	-6.33218	51.1	-5.618
-6.894	17.85	-5.615	-6.30918	52.25	-5.313
-6.871	18.58	-5.283	-6.28618	53.1	-4.521
-6.847	18.9	-4.461	-6.26218	53.7	-3.481
-6.824	18.93	-3.382	-6.23918	54.24	-2.482
-6.801	19.04	-2.301	-6.21618	54.93	-1.761
-6.777	19.67	-1.406	-6.19218	55.92	-1.473
-6.754	21.15	-0.7707	-6.16918	57.23	-1.685
-6.731	23.51	-0.3793	-6.14618	58.69	-2.398
-6.707	26.41	-0.1676	-6.12218	59.98	-3.547
-6.684	29.37	-0.06673	-6.09918	60.8	-5.002
-6.661	31.97	-0.02479	-6.07618	61	-6.587
-6.637	34.03	-0.01174	-6.05218	60.72	-8.125
-6.614	35.64	-0.01597	-6.02918	60.38	-9.492
-6.591	37.02	-0.04141	-6.00618	60.49	-10.62
-6.567	38.35	-0.1087	-5.98218	61.47	-11.47
-6.544	39.73	-0.2589	-5.95918	63.39	-11.97
-6.521	41.16	-0.5543	-5.93618	66.03	-12.05
-6.497	42.61	-1.065	-5.91218	68.92	-11.67
-6.474	44.08	-1.837	-5.88918	71.58	-10.93
-6.451	45.63	-2.845	-5.86618	73.68	-10.06
-6.427	47.29	-3.954	-5.84218	75.09	-9.409
-6.404	49.02	-4.934	-5.81918	75.86	-9.275
-6.381	50.71	-5.526	-5.79618	76.15	-9.808
-6.357	52.21	-5.557	-5.77218	76.22	-10.94
-6.334	53.42	-5.019	-5.74918	76.32	-12.4
-6.311	54.3	-4.08	-5.72618	76.73	-13.81
-6.287	54.94	-3.008	-5.70218	77.59	-14.79
-6.264	55.49	-2.069	-5.67918	78.88	-15.08
-6.241	56.15	-1.459	-5.65618	80.4	-14.64
-6.217	57.05	-1.285	-5.63218	81.86	-13.7
-6.194	58.19	-1.589	-5.60918	83.03	-12.66
-6.171	59.39	-2.361	-5.58618	83.77	-11.92
-6.147	60.4	-3.541	-5.56218	84.11	-11.74
-6.124	60.99	-5.005	-5.53918	84.12	-12.16
-6.101	61.15	-6.588	-5.51618	83.86	-13.09
-6.077	61.13	-8.125	-5.49218	83.41	-14.42
-6.054	61.34	-9.502	-5.46918	82.84	-16.08
-6.03	62.12	-10.66	-5.44518	82.3	-18.05
-6.007	63.63	-11.56	-5.42218	81.97	-20.24
-5.984	65.74	-12.12	-5.39918	82.02	-22.44
-5.96	68.11	-12.24	-5.37518	82.49	-24.39
-5.937	70.41	-11.9	-5.35218	83.29	-25.81
-5.914	72.39	-11.2	-5.32918	84.19	-26.61
-5.89	73.99	-10.4	-5.30518	84.91	-26.89
-5.867	75.25	-9.854	-5.28218	85.2	-27.01
-5.844	76.25	-9.861	-5.25918	84.94	-27.35
-5.82	77.06	-10.53	-5.23518	84.15	-28.23
-5.797	77.76	-11.72	-5.21218	82.99	-29.68
-5.774	78.43	-13.13	-5.18918	81.67	-31.53
-5.75	79.15	-14.32	-5.16518	80.47	-33.46
-5.727	79.92	-14.94	-5.14218	79.61	-35.21
-5.704	80.69	-14.79	-5.11918	79.2	-36.7
-5.68	81.39	-13.96	-5.09518	79.18	-37.91
-5.657	81.98	-12.79	-5.07218	79.32	-38.84
-5.634	82.48	-11.77	-5.04918	79.32	-39.38
-5.61	82.94	-11.28	-5.02518	78.96	-39.42
-5.587	83.4	-11.51	-5.00218	78.17	-38.91
-5.564	83.81	-12.42	-4.97918	77.04	-38.05
-5.54	84.09	-13.83	-4.95518	75.77	-37.28
-5.517	84.16	-15.6	-4.93218	74.57	-37.11
-5.494	84.05	-17.63	-4.90918	73.6	-37.9
-5.47	83.86	-19.87	-4.88518	72.89	-39.61
-5.447	83.79	-22.19	-4.86218	72.4	-41.76
-5.424	83.97	-24.33	-4.83918	72.04	-43.65
-5.4	84.43	-26	-4.81518	71.82	-44.62
-5.377	85.04	-26.99	-4.79218	71.84	-44.39
-5.354	85.54	-27.35	-4.76918	72.35	-43.11
-5.33	85.7	-27.39	-4.74518	73.55	-41.29
-5.307	85.39	-27.53	-4.72218	75.46	-39.5
-5.284	84.6	-28.16	-4.69918	77.77	-38.18
-5.26	83.47	-29.37	-4.67518	79.93	-37.44
-5.237	82.12	-31	-4.65218	81.36	-37.16
-5.214	80.72	-32.73	-4.62918	81.82	-37.12
-5.19	79.46	-34.26	-4.60518	81.52	-37.21
-5.167	78.5	-35.51	-4.58218	81.12	-37.5
-5.144	77.97	-36.57	-4.55918	81.37	-38.17
-5.12	77.83	-37.57	-4.53518	82.72	-39.36
-5.097	77.91	-38.49	-4.51218	85.14	-40.98
-5.074	77.9	-39.16	-4.48918	88.17	-42.76
-5.05	77.56	-39.36	-4.46518	91.24	-44.34
-5.027	76.8	-38.99	-4.44218	93.97	-45.55
-5.003	75.73	-38.26	-4.41818	96.31	-46.41
-4.98	74.59	-37.62	-4.39518	98.43	-47.16
-4.957	73.66	-37.59	-4.37218	100.5	-48.04
-4.933	73.09	-38.49	-4.34818	102.8	-49.17
-4.91	72.87	-40.18	-4.32518	105.1	-50.46
-4.887	72.87	-42.16	-4.30218	107.2	-51.61
-4.863	72.95	-43.74	-4.27818	108.9	-52.34
-4.84	73.09	-44.38	-4.25518	109.7	-52.49
-4.817	73.46	-43.9	-4.23218	109.1	-52.15
-4.793	74.3	-42.57	-4.20818	107.3	-51.63
-4.77	75.75	-40.88	-4.18518	104.5	-51.26
-4.747	77.69	-39.35	-4.16218	101.7	-51.2
-4.723	79.7	-38.32	-4.13818	99.58	-51.41
-4.7	81.24	-37.81	-4.11518	98.6	-51.66
-4.677	81.95	-37.69	-4.09218	98.57	-51.78
-4.653	81.92	-37.8	-4.06818	98.81	-51.76
-4.63	81.67	-38.09	-4.04518	98.48	-51.78
-4.607	81.87	-38.69	-4.02218	97.09	-52.05
-4.583	83.03	-39.73	-3.99818	94.69	-52.63
-4.56	85.16	-41.19	-3.97518	91.84	-53.43
-4.537	87.87	-42.86	-3.95218	89.27	-54.31
-4.513	90.57	-44.43	-3.92818	87.51	-55.21
-4.49	92.86	-45.67	-3.90518	86.67	-56.19
-4.467	94.63	-46.54	-3.88218	86.48	-57.34
-4.443	96.06	-47.22	-3.85818	86.45	-58.62
-4.42	97.4	-47.98	-3.83518	86.11	-59.82
-4.397	98.87	-48.96	-3.81218	85.12	-60.6
-4.373	100.6	-50.1	-3.78818	83.38	-60.7
-4.35	102.6	-51.15	-3.76518	80.97	-60.01
-4.327	104.7	-51.79	-3.74218	78.09	-58.66
-4.303	106.5	-51.88	-3.71818	75.01	-57.02
-4.28	107.5	-51.47	-3.69518	72.02	-55.52
-4.257	107.3	-50.85	-3.67218	69.37	-54.55
-4.233	106	-50.37	-3.64818	67.31	-54.24
-4.21	103.9	-50.25	-3.62518	65.96	-54.47
-4.187	101.8	-50.48	-3.60218	65.32	-54.93
-4.163	100.3	-50.85	-3.57818	65.27	-55.27
-4.14	99.67	-51.15	-3.55518	65.58	-55.28
-4.117	99.66	-51.3	-3.53218	65.96	-54.97
-4.093	99.53	-51.42	-3.50818	66.14	-54.55
-4.07	98.58	-51.73	-3.48518	65.89	-54.35
-4.046	96.5	-52.33	-3.46118	65.11	-54.64
-4.023	93.56	-53.21	-3.43818	63.88	-55.53
-4	90.43	-54.25	-3.41518	62.41	-56.83
-3.976	87.85	-55.36	-3.39118	60.92	-58.21
-3.953	86.26	-56.51	-3.36818	59.56	-59.32
-3.93	85.69	-57.72	-3.34518	58.29	-59.88
-3.906	85.75	-58.94	-3.32118	56.97	-59.84
-3.883	85.91	-60	-3.29818	55.52	-59.32
-3.86	85.66	-60.67	-3.27518	54	-58.57
-3.836	84.72	-60.74	-3.25118	52.59	-57.95
-3.813	82.99	-60.16	-3.22818	51.54	-57.78
-3.79	80.59	-59	-3.20518	51.05	-58.28
-3.766	77.71	-57.53	-3.18118	51.17	-59.49
-3.743	74.61	-56.07	-3.15818	51.84	-61.24
-3.72	71.62	-54.95	-3.13518	52.91	-63.17
-3.696	69.04	-54.39	-3.11118	54.23	-64.81
-3.673	67.12	-54.37	-3.08818	55.7	-65.74
-3.65	65.93	-54.69	-3.06518	57.29	-65.76
-3.626	65.4	-55.05	-3.04118	59	-64.98
-3.603	65.32	-55.17	-3.01818	60.72	-63.78
-3.58	65.4	-54.92	-2.99518	62.22	-62.66
-3.556	65.39	-54.42	-2.97118	63.14	-62
-3.533	65.08	-53.98	-2.94818	63.16	-61.98
-3.51	64.35	-54	-2.92518	62.2	-62.62
-3.486	63.24	-54.73	-2.90118	60.52	-63.82
-3.463	61.91	-56.16	-2.87818	58.67	-65.51
-3.44	60.58	-57.97	-2.85518	57.28	-67.56
-3.416	59.35	-59.67	-2.83118	56.82	-69.73
-3.393	58.2	-60.82	-2.80818	57.41	-71.67
-3.37	56.99	-61.18	-2.78518	58.78	-72.92
-3.346	55.64	-60.77	-2.76118	60.49	-73.07
-3.323	54.16	-59.86	-2.73818	62.05	-71.87
-3.3	52.76	-58.83	-2.71518	63.12	-69.33
-3.276	51.68	-58.08	-2.69118	63.5	-65.79
-3.253	51.1	-57.93	-2.66818	63.16	-61.86
-3.23	51.08	-58.56	-2.64518	62.14	-58.27
-3.206	51.59	-59.92	-2.62118	60.62	-55.64
-3.183	52.54	-61.7	-2.59818	58.8	-54.2
-3.16	53.83	-63.46	-2.57518	56.9	-53.72
-3.136	55.4	-64.71	-2.55118	55.1	-53.66
-3.113	57.22	-65.1	-2.52818	53.45	-53.46
-3.09	59.26	-64.66	-2.50518	51.96	-52.83
-3.066	61.36	-63.72	-2.48118	50.59	-51.82
-3.043	63.21	-62.77	-2.45818	49.4	-50.66
-3.019	64.41	-62.26	-2.43418	48.49	-49.57
-2.996	64.61	-62.34	-2.41118	47.97	-48.65
-2.973	63.74	-62.99	-2.38818	47.86	-47.9
-2.949	62.08	-64.08	-2.36418	48.02	-47.31
-2.926	60.16	-65.51	-2.34118	48.29	-46.96
-2.903	58.6	-67.24	-2.31818	48.58	-46.96
-2.879	57.85	-69.2	-2.29418	48.91	-47.35
-2.856	58.06	-71.16	-2.27118	49.38	-47.96
-2.833	59.06	-72.73	-2.24818	50.06	-48.52
-2.809	60.49	-73.46	-2.22418	50.97	-48.66
-2.786	61.94	-72.98	-2.20118	52.08	-48.17
-2.763	63.07	-71.09	-2.17818	53.35	-47.08
-2.739	63.66	-67.98	-2.15418	54.7	-45.66
-2.716	63.57	-64.14	-2.13118	55.99	-44.34
-2.693	62.78	-60.35	-2.10818	57	-43.56
-2.669	61.36	-57.35	-2.08418	57.52	-43.58
-2.646	59.49	-55.55	-2.06118	57.42	-44.38
-2.623	57.42	-54.88	-2.03818	56.7	-45.66
-2.599	55.39	-54.79	-2.01418	55.53	-46.96
-2.576	53.54	-54.68	-1.99118	54.2	-47.88
-2.553	51.92	-54.14	-1.96818	53.02	-48.19
-2.529	50.53	-53.13	-1.94418	52.22	-47.86
-2.506	49.41	-51.89	-1.92118	51.88	-47.03
-2.483	48.6	-50.65	-1.89818	51.85	-45.92
-2.459	48.16	-49.55	-1.87418	51.81	-44.8
-2.436	48.03	-48.59	-1.85118	51.4	-43.93
-2.413	48.08	-47.82	-1.82818	50.36	-43.47
-2.389	48.17	-47.3	-1.80418	48.66	-43.36
-2.366	48.27	-47.17	-1.78118	46.52	-43.31
-2.343	48.47	-47.45	-1.75818	44.4	-42.82
-2.319	48.92	-47.95	-1.73418	42.79	-41.34
-2.296	49.7	-48.33	-1.71118	42.09	-38.49
-2.273	50.8	-48.22	-1.68818	42.42	-34.2
-2.249	52.16	-47.42	-1.66418	43.65	-28.82
-2.226	53.68	-46.04	-1.64118	45.44	-23.06
-2.203	55.26	-44.47	-1.61818	47.37	-17.79
-2.179	56.74	-43.19	-1.59418	49.09	-13.84
-2.156	57.9	-42.61	-1.57118	50.35	-11.73
-2.133	58.5	-42.92	-1.54818	51.09	-11.53
-2.109	58.4	-44.05	-1.52418	51.46	-12.81
-2.086	57.55	-45.68	-1.50118	51.69	-14.78
-2.062	56.15	-47.38	-1.47718	52.05	-16.52
-2.039	54.53	-48.77	-1.45418	52.65	-17.37
-2.016	53.08	-49.53	-1.43118	53.42	-17.1
-1.992	52.1	-49.52	-1.40718	54.13	-15.99
-1.969	51.65	-48.79	-1.38418	54.52	-14.61
-1.946	51.56	-47.51	-1.36118	54.47	-13.53
-1.922	51.49	-46.01	-1.33718	54.09	-13.02
-1.899	51.1	-44.66	-1.31418	53.64	-13.04
-1.876	50.14	-43.73	-1.29118	53.38	-13.29
-1.852	48.59	-43.24	-1.26718	53.46	-13.46
-1.829	46.65	-42.9	-1.24418	53.8	-13.29
-1.806	44.73	-42.2	-1.22118	54.18	-12.72
-1.782	43.29	-40.58	-1.19718	54.38	-11.79
-1.759	42.7	-37.65	-1.17418	54.27	-10.69
-1.736	43.08	-33.37	-1.15118	53.83	-9.612
-1.712	44.27	-28.09	-1.12718	53.1	-8.722
-1.689	45.92	-22.49	-1.10418	52.12	-8.059
-1.666	47.61	-17.36	-1.08118	50.88	-7.517
-1.642	49.03	-13.46	-1.05718	49.45	-6.908
-1.619	50.04	-11.29	-1.03418	47.93	-6.075
-1.596	50.71	-10.96	-1.01118	46.54	-4.99
-1.572	51.2	-12.13	-0.98718	45.49	-3.765
-1.549	51.71	-14.13	-0.96418	44.86	-2.584
-1.526	52.39	-16.14	-0.94118	44.6	-1.603
-1.502	53.23	-17.51	-0.91718	44.58	-0.8966
-1.479	54.12	-17.96	-0.89418	44.68	-0.4516
-1.456	54.85	-17.6	-0.87118	44.9	-0.2065
-1.432	55.24	-16.81	-0.84718	45.27	-0.09203
-1.409	55.21	-15.93	-0.82418	45.86	-0.05867
-1.386	54.88	-15.11	-0.80118	46.64	-0.08846
-1.362	54.46	-14.25	-0.77718	47.56	-0.1974
-1.339	54.16	-13.22	-0.75418	48.55	-0.4329
-1.316	54.07	-11.98	-0.73118	49.52	-0.862
-1.292	54.09	-10.68	-0.70718	50.36	-1.543
-1.269	54.11	-9.565	-0.68418	50.88	-2.481
-1.246	53.99	-8.778	-0.66118	50.9	-3.582
-1.222	53.71	-8.326	-0.63718	50.28	-4.65
-1.199	53.29	-8.099	-0.61418	49.04	-5.44
-1.176	52.72	-7.97	-0.59118	47.41	-5.768
-1.152	51.94	-7.862	-0.56718	45.77	-5.616
-1.129	50.86	-7.724	-0.54418	44.41	-5.17
-1.106	49.45	-7.481	-0.52118	43.45	-4.751
-1.082	47.84	-7.021	-0.49718	42.73	-4.679
-1.059	46.28	-6.258	-0.47418	42	-5.134
-1.035	45.04	-5.199	-0.45018	41.06	-6.082
-1.012	44.26	-3.969	-0.42718	39.85	-7.304
-0.989	43.89	-2.759	-0.40418	38.47	-8.484
-0.965	43.79	-1.736	-0.38018	37.02	-9.325
-0.942	43.89	-0.985	-0.35718	35.52	-9.632
-0.919	44.18	-0.5035	-0.33418	33.91	-9.36
-0.895	44.73	-0.233	-0.31018	32.15	-8.622
-0.872	45.6	-0.1025	-0.28718	30.32	-7.658
-0.849	46.75	-0.05809	-0.26418	28.67	-6.766
-0.825	48.07	-0.07607	-0.24018	27.53	-6.185
-0.802	49.4	-0.1663	-0.21718	27.12	-5.995
-0.779	50.59	-0.3708	-0.19418	27.37	-6.067
-0.755	51.43	-0.7545	-0.17018	27.93	-6.131
-0.732	51.74	-1.381	-0.14718	28.31	-5.918
-0.709	51.34	-2.269	-0.12418	28.1	-5.296
-0.685	50.18	-3.348	-0.10018	27.13	-4.323
-0.662	48.46	-4.437	-0.07718	25.5	-3.198
-0.639	46.57	-5.29	-0.05418	23.53	-2.149
-0.615	44.95	-5.69	-0.03018	21.65	-1.351
-0.592	43.9	-5.566	-0.00718	20.24	-0.8912
-0.569	43.43	-5.052	0.01582	19.5	-0.8026
-0.545	43.26	-4.446	0.03982	19.44	-1.106
-0.522	43.02	-4.094	0.06282	19.86	-1.83
-0.499	42.46	-4.252	0.08582	20.56	-2.991
-0.475	41.51	-4.991	0.10982	21.31	-4.557
-0.452	40.21	-6.179	0.13282	21.99	-6.416
-0.429	38.61	-7.541	0.15582	22.53	-8.384
-0.405	36.67	-8.758	0.17982	22.92	-10.24
-0.382	34.39	-9.571	0.20282	23.24	-11.76
-0.359	31.85	-9.851	0.22582	23.64	-12.76
-0.335	29.34	-9.623	0.24982	24.19	-13.09
-0.312	27.31	-9.051	0.27282	24.84	-12.67
-0.289	26.16	-8.372	0.29582	25.38	-11.5
-0.265	26.05	-7.791	0.31982	25.53	-9.756
-0.242	26.79	-7.39	0.34282	25.09	-7.729
-0.219	27.83	-7.085	0.36582	24.12	-5.795
-0.195	28.54	-6.688	0.38982	22.87	-4.313
-0.172	28.4	-6.028	0.41282	21.81	-3.542
-0.149	27.22	-5.061	0.43582	21.38	-3.593
-0.125	25.21	-3.897	0.45982	21.88	-4.417
-0.102	22.82	-2.727	0.48282	23.35	-5.822
-0.079	20.63	-1.733	0.50582	25.52	-7.521
-0.055	19.07	-1.02	0.52982	27.93	-9.198
-0.032	18.36	-0.6178	0.55282	30.14	-10.61
-0.008	18.43	-0.5185	0.57682	31.85	-11.64
0.015	19.08	-0.7315	0.59982	32.96	-12.35
0.038	20.04	-1.305	0.62282	33.51	-12.86
0.062	21.1	-2.314	0.64682	33.54	-13.27
0.085	22.08	-3.808	0.66982	33.02	-13.53
0.108	22.82	-5.757	0.69282	31.93	-13.46
0.132	23.27	-8.007	0.71682	30.31	-12.82
0.155	23.52	-10.29	0.73982	28.32	-11.47
0.178	23.75	-12.26	0.76282	26.28	-9.507
0.202	24.15	-13.6	0.78682	24.48	-7.229
0.225	24.75	-14.05	0.80982	23.19	-5.012
0.248	25.32	-13.53	0.83282	22.49	-3.159
0.272	25.53	-12.1	0.85682	22.36	-1.819
0.295	25.16	-10.05	0.87982	22.65	-0.9955
0.318	24.2	-7.741	0.90282	23.07	-0.6158
0.342	22.97	-5.591	0.92682	23.33	-0.6169
0.365	21.96	-3.949	0.94982	23.19	-0.9943
0.388	21.69	-3.049	0.97282	22.67	-1.805
0.412	22.45	-2.998	0.99682	22.01	-3.124
0.435	24.24	-3.788	1.01982	21.64	-4.977
0.458	26.69	-5.308	1.04282	22.01	-7.271
0.482	29.26	-7.351	1.06682	23.35	-9.758
0.505	31.42	-9.632	1.08982	25.56	-12.07
0.528	32.83	-11.83	1.11282	28.19	-13.78
0.552	33.44	-13.66	1.13682	30.44	-14.55
0.575	33.39	-14.91	1.15982	31.46	-14.21
0.598	32.89	-15.48	1.18282	30.59	-12.83
0.622	32.06	-15.38	1.20682	27.74	-10.68
0.645	30.92	-14.65	1.22982	23.48	-8.181
0.668	29.46	-13.39	1.25282	18.88	-5.749
0.692	27.77	-11.7	1.27682	15.11	-3.702
0.715	26.02	-9.706	1.29982	13.03	-2.201
0.738	24.48	-7.586	1.32282	12.94	-1.261
0.762	23.39	-5.534	1.34682	14.51	-0.8231
0.785	22.91	-3.741	1.36982	16.95	-0.817
0.808	22.98	-2.34	1.39282	19.25	-1.2
0.832	23.39	-1.387	1.41682	20.53	-1.944
0.855	23.74	-0.8716	1.43982	20.23	-2.994
0.878	23.71	-0.7668	1.46282	18.32	-4.233
0.902	23.15	-1.065	1.48682	15.25	-5.495
0.925	22.23	-1.789	1.50982	11.76	-6.631
0.949	21.38	-2.967	1.53382	8.608	-7.595
0.972	21.11	-4.582	1.55682	6.36	-8.465
0.995	21.76	-6.534	1.57982	5.24	-9.367
1.019	23.42	-8.632	1.60382	5.148	-10.33
1.042	25.82	-10.63	1.62682	5.768	-11.2
1.065	28.39	-12.25	1.64982	6.713	-11.66
1.089	30.39	-13.27	1.67382	7.674	-11.4
1.112	31.04	-13.5	1.69682	8.49	-10.32
1.135	29.88	-12.87	1.71982	9.142	-8.579
1.159	26.96	-11.45	1.74382	9.676	-6.563
1.182	22.92	-9.445	1.76682	10.12	-4.723
1.205	18.85	-7.201	1.78982	10.45	-3.421
1.229	15.82	-5.077	1.81382	10.6	-2.85
1.252	14.56	-3.368	1.83682	10.54	-3.021
1.275	15.12	-2.253	1.85982	10.32	-3.801
1.299	16.96	-1.795	1.88382	10.05	-4.959
1.322	19.14	-1.976	1.90682	9.881	-6.246
1.345	20.63	-2.723	1.92982	9.92	-7.476
1.369	20.72	-3.911	1.95382	10.17	-8.594
1.392	19.17	-5.36	1.97682	10.51	-9.696
1.415	16.34	-6.863	1.99982	10.76	-10.96
1.439	12.93	-8.237	2.02382	10.8	-12.58
1.462	9.778	-9.37	2.04682	10.57	-14.62
1.485	7.549	-10.23	2.06982	10.13	-17.06
1.509	6.58	-10.81	2.09382	9.575	-19.71
1.532	6.854	-11.09	2.11682	8.987	-22.33
1.555	8.071	-11.02	2.13982	8.347	-24.63
1.579	9.78	-10.51	2.16382	7.573	-26.38
1.602	11.5	-9.522	2.18682	6.605	-27.48
1.625	12.84	-8.129	2.20982	5.483	-27.97
1.649	13.51	-6.513	2.23382	4.381	-28.02
1.672	13.39	-4.944	2.25682	3.539	-27.78
1.695	12.5	-3.707	2.27982	3.166	-27.43
1.719	11.05	-3.029	2.30382	3.34	-27.14
1.742	9.386	-3.021	2.32682	3.961	-27.06
1.765	7.953	-3.656	2.34982	4.772	-27.36
1.789	7.153	-4.779	2.37382	5.447	-28.12
1.812	7.222	-6.143	2.39682	5.719	-29.32
1.835	8.119	-7.484	2.41982	5.498	-30.82
1.859	9.525	-8.59	2.44382	4.917	-32.37
1.882	10.96	-9.365	2.46682	4.283	-33.73
1.905	11.97	-9.853	2.48982	3.946	-34.72
1.929	12.31	-10.23	2.51382	4.169	-35.39
1.952	11.99	-10.78	2.53682	5.025	-35.96
1.976	11.21	-11.8	2.56082	6.375	-36.77
1.999	10.18	-13.5	2.58382	7.904	-38.11
2.022	9.062	-15.89	2.60682	9.223	-40.03
2.046	7.922	-18.65	2.63082	9.98	-42.31
2.069	6.84	-21.28	2.65382	9.965	-44.6
2.092	5.948	-23.3	2.67682	9.174	-46.59
2.116	5.403	-24.41	2.70082	7.804	-48.19
2.139	5.284	-24.65	2.72382	6.199	-49.48
2.162	5.502	-24.36	2.74682	4.754	-50.55
2.186	5.812	-24.02	2.77082	3.821	-51.44
2.209	5.918	-24.12	2.79382	3.635	-52.08
2.232	5.621	-24.97	2.81682	4.273	-52.36
2.256	4.924	-26.64	2.84082	5.641	-52.3
2.279	4.033	-29.01	2.86382	7.496	-52.07
2.302	3.265	-31.76	2.88682	9.506	-52
2.326	2.937	-34.52	2.91082	11.35	-52.49
2.349	3.268	-36.86	2.93382	12.84	-53.84
2.372	4.316	-38.43	2.95682	13.92	-56.2
2.396	5.947	-38.99	2.98082	14.64	-59.51
2.419	7.837	-38.57	3.00382	15.05	-63.56
2.442	9.531	-37.47	3.02682	15.1	-68.07
2.466	10.57	-36.23	3.05082	14.65	-72.73
2.489	10.68	-35.46	3.07382	13.67	-77.26
2.512	9.838	-35.57	3.09682	12.29	-81.41
2.536	8.348	-36.69	3.12082	10.79	-84.93
2.559	6.688	-38.63	3.14382	9.52	-87.67
2.582	5.348	-41.01	3.16682	8.654	-89.6
2.606	4.666	-43.43	3.19082	8.186	-90.9
2.629	4.746	-45.61	3.21382	7.98	-91.92
2.652	5.472	-47.43	3.23682	7.9	-93.08
2.676	6.606	-48.93	3.26082	7.884	-94.77
2.699	7.914	-50.19	3.28382	7.922	-97.19
2.722	9.271	-51.26	3.30682	8.003	-100.3
2.746	10.68	-52.1	3.33082	8.09	-103.9
2.769	12.18	-52.62	3.35382	8.158	-107.6
2.792	13.74	-52.79	3.37682	8.218	-111.1
2.816	15.17	-52.81	3.40082	8.321	-114
2.839	16.18	-53.04	3.42382	8.508	-116.3
2.862	16.5	-53.96	3.44682	8.797	-118.1
2.886	16.1	-55.94	3.47082	9.194	-119.8
2.909	15.22	-59.07	3.49382	9.716	-121.7
2.933	14.3	-63.1	3.51782	10.38	-124.2
2.956	13.71	-67.57	3.54082	11.14	-127.6
2.979	13.57	-71.99	3.56382	11.9	-131.5
3.003	13.66	-76.01	3.58782	12.49	-135.5
3.026	13.64	-79.49	3.61082	12.78	-139
3.049	13.24	-82.44	3.63382	12.75	-141.5
3.073	12.42	-84.93	3.65782	12.47	-142.5
3.096	11.31	-87.04	3.68082	12.11	-141.8
3.119	10.13	-88.82	3.70382	11.84	-139.8
3.143	9.029	-90.36	3.72782	11.8	-137
3.166	8.124	-91.81	3.75082	12.08	-134.1
3.189	7.586	-93.34	3.77382	12.62	-132
3.213	7.649	-95.13	3.79782	13.27	-131
3.236	8.528	-97.23	3.82082	13.81	-131
3.259	10.27	-99.63	3.84382	14.1	-131.5
3.283	12.64	-102.2	3.86782	14.13	-132
3.306	15.17	-105	3.89082	14.03	-132
3.329	17.3	-107.8	3.91382	13.96	-131.2
3.353	18.62	-110.5	3.93782	13.99	-129.6
3.376	19	-113	3.96082	14.08	-127.7
3.399	18.63	-115.3	3.98382	14.11	-126
3.423	17.89	-117.3	4.00782	14.02	-124.8
3.446	17.21	-119.4	4.03082	13.86	-124.2
3.469	16.95	-121.9	4.05382	13.72	-124
3.493	17.27	-125.1	4.07782	13.69	-123.6
3.516	18.14	-129	4.10082	13.83	-122.6
3.539	19.35	-133.6	4.12382	14.15	-120.7
3.563	20.56	-138.6	4.14782	14.67	-117.8
3.586	21.44	-143.4	4.17082	15.43	-114.3
3.609	21.78	-147.4	4.19382	16.43	-110.6
3.633	21.58	-150.1	4.21782	17.58	-107.1
3.656	20.99	-151.1	4.24082	18.66	-104.3
3.679	20.29	-150.1	4.26382	19.4	-102
3.703	19.68	-147.7	4.28782	19.56	-100.2
3.726	19.33	-144.5	4.31082	19.07	-98.56
3.749	19.36	-141.4	4.33382	18.11	-96.62
3.773	19.86	-139	4.35782	16.99	-94.12
3.796	20.79	-137.5	4.38082	16.13	-91.06
3.819	21.93	-136.5	4.40382	15.83	-87.78
3.843	22.89	-135.8	4.42782	16.17	-84.84
3.866	23.24	-135.4	4.45082	16.98	-82.8
3.889	22.77	-135.1	4.47382	17.9	-81.98
3.913	21.68	-135.4	4.49782	18.56	-82.31
3.936	20.53	-136.1	4.52082	18.74	-83.39
3.96	19.94	-137.3	4.54482	18.51	-84.68
3.983	20.33	-138.4	4.56782	18.17	-85.75
4.006	21.66	-138.8	4.59082	18.07	-86.34
4.03	23.5	-138.2	4.61482	18.46	-86.35
4.053	25.2	-136.1	4.63782	19.31	-85.77
4.076	26.22	-132.6	4.66082	20.41	-84.61
4.1	26.21	-128.3	4.68482	21.44	-82.93
4.123	25.14	-123.5	4.70782	22.13	-80.96
4.146	23.23	-118.7	4.73082	22.41	-79.04
4.17	20.88	-114.4	4.75482	22.35	-77.57
4.193	18.63	-110.9	4.77782	22.11	-76.82
4.216	16.99	-108.1	4.80082	21.81	-76.74
4.24	16.3	-105.9	4.82482	21.49	-77
4.263	16.64	-104.2	4.84782	21.17	-77.13
4.286	17.81	-102.5	4.87082	20.89	-76.79
4.31	19.49	-100.8	4.89482	20.72	-75.91
4.333	21.34	-98.87	4.91782	20.78	-74.7
4.356	23.11	-97.01	4.94082	21.17	-73.47
4.38	24.59	-95.54	4.96482	21.92	-72.4
4.403	25.6	-94.82	4.98782	22.95	-71.46
4.426	26	-95	5.01082	24.08	-70.44
4.45	25.69	-95.93	5.03482	25.07	-69.12
4.473	24.69	-97.2	5.05782	25.69	-67.4
4.496	23.21	-98.38	5.08082	25.84	-65.3
4.52	21.55	-99.07	5.10482	25.6	-62.95
4.543	20.03	-99.07	5.12782	25.14	-60.45
4.566	18.91	-98.33	5.15082	24.63	-57.86
4.59	18.28	-96.91	5.17482	24.1	-55.26
4.613	18.07	-94.95	5.19782	23.49	-52.76
4.636	18.1	-92.68	5.22082	22.73	-50.5
4.66	18.21	-90.4	5.24482	21.77	-48.63
4.683	18.24	-88.41	5.26782	20.65	-47.21
4.706	18.11	-86.84	5.29082	19.45	-46.1
4.73	17.77	-85.65	5.31482	18.24	-45.04
4.753	17.19	-84.58	5.33782	17.08	-43.67
4.776	16.35	-83.34	5.36082	15.99	-41.76
4.8	15.25	-81.73	5.38482	14.98	-39.24
4.823	13.94	-79.81	5.40782	14.04	-36.34
4.846	12.51	-77.88	5.43082	13.18	-33.43
4.87	11.1	-76.32	5.45482	12.43	-30.88
4.893	9.876	-75.37	5.47782	11.83	-28.97
4.916	9.01	-74.97	5.50082	11.44	-27.77
4.94	8.613	-74.74	5.52482	11.23	-27.23
4.963	8.688	-74.15	5.54782	11.15	-27.24
4.987	9.13	-72.79	5.57182	11.07	-27.73
5.01	9.774	-70.55	5.59482	10.87	-28.65
5.033	10.46	-67.63	5.61782	10.5	-29.93
5.057	11.06	-64.46	5.64182	10.01	-31.39
5.08	11.46	-61.42	5.66482	9.561	-32.76
5.103	11.53	-58.78	5.68782	9.326	-33.71
5.127	11.16	-56.52	5.71182	9.415	-33.99
5.15	10.27	-54.48	5.73482	9.784	-33.52
5.173	8.909	-52.42	5.75782	10.23	-32.46
5.197	7.275	-50.21	5.78182	10.46	-31.13
5.22	5.659	-47.87	5.80482	10.21	-29.92
5.243	4.384	-45.53	5.82782	9.383	-29.15
5.267	3.708	-43.42	5.85182	8.018	-28.97
5.29	3.75	-41.73	5.87482	6.328	-29.37
5.313	4.461	-40.5	5.89782	4.586	-30.17
5.337	5.641	-39.63	5.92182	3.038	-31.15
5.36	6.996	-38.91	5.94482	1.832	-32.02
5.383	8.216	-38.13	5.96782	1.003	-32.53
5.407	9.049	-37.14	5.99182	0.4968	-32.5
5.43	9.343	-35.87	6.01482	0.2223	-31.73
5.453	9.062	-34.33	6.03782	0.08971	-30.13
5.477	8.292	-32.53	6.06182	0.03261	-27.71
5.5	7.235	-30.59	6.08482	0.01066	-24.67
5.523	6.171	-28.65	6.10782	0.00314	-21.37
5.547	5.387	-26.87	6.13182	0.00083	-18.3
5.57	5.064	-25.28	6.15482	0.0002	-15.89
5.593	5.189	-23.77	6.17782	4e-05	-14.37
5.617	5.55	-22.13	6.20182	1e-05	-13.69
5.64	5.827	-20.3	6.22482	0	-13.56
5.663	5.743	-18.43	6.24782	0	-13.58
5.687	5.186	-16.87	6.27182	0	-13.39
5.71	4.241	-15.95	6.29482	0	-12.83
5.733	3.125	-15.71	6.31782	0	-11.9
5.757	2.071	-15.88	6.34182	0	-10.69
5.78	1.232	-15.97	6.36482	0	-9.275
5.803	0.6585	-15.5	6.38782	0	-7.707
5.827	0.3159	-14.2	6.41182	0	-6.06
5.85	0.136	-12.12	6.43482	0	-4.449
5.873	0.05259	-9.552	6.45782	0	-3.014
5.897	0.01825	-6.915	6.48182	0	-1.867
5.92	0.00568	-4.579	6.50482	0	-1.051
5.944	0.00159	-2.766	6.52882	0	-0.5348
5.967	0.0004	-1.519	6.55182	0	-0.2455
5.99	9e-05	-0.7573	6.57482	0	-0.1015
6.014	2e-05	-0.342	6.59882	0	-0.03774
6.037	0	-0.1396	6.62182	0	-0.01261
6.06	0	-0.05151	6.64482	0	-0.00379
6.084	0	-0.01714	6.66882	0	-0.00102
6.107	0	-0.00514	6.69182	0	-0.00025
6.13	0	-0.00139	6.71482	0	-5e-05
6.154	0	-0.00034	6.73882	0	-1e-05
6.177	0	-7e-05	6.76182	0	0
6.2	0	-1e-05	6.78482	0	0
6.224	0	0	6.80882	0	0
6.247	0	0	6.83182	0	0
6.27	0	0	6.85482	0	0
6.294	0	0	6.87882	0	0
6.317	0	0	6.90182	0	0
6.34	0	0	6.92482	0	0
6.364	0	0	6.94882	0	0
6.387	0	0	6.97182	0	0
6.41	0	0	6.99482	0	0
6.434	0	0	7.01882	0	0
6.457	0	0	7.04182	0	0
6.48	0	0	7.06482	0	0
6.504	0	0	7.08882	0	0
6.527	0	0	7.11182	0	0
6.55	0	0	7.13482	0	0
6.574	0	0	7.15882	0	0
6.597	0	0	7.18182	0	0
6.62	0	0	7.20482	0	0
6.644	0	0	7.22882	0	0
6.667	0	0	7.25182	0	0
6.69	0	0	7.27482	0	0
6.714	0	0	7.29882	0	0
6.737	0	0	7.32182	0	0
6.76	0	0	7.34482	0	0
6.784	0	0	7.36882	0	0
6.807	0	0	7.39182	0	0
6.83	0	0	7.41482	0	0
6.854	0	0	7.43882	0	0
6.877	0	0	7.46182	0	0
6.9	0	0	7.48482	0	0
6.924	0	0	7.50882	0	0
6.947	0	0	7.53182	0	0
6.971	0	0	7.55582	0	0
6.994	0	0	7.57882	0	0
7.017	0	0	7.60182	0	0
7.041	0	0	7.62582	0	0
7.064	0	0	7.64882	0	0
7.087	0	0	7.67182	0	0
7.111	0	0	7.69582	0	0
7.134	0	0	7.71882	0	0
7.157	0	0	7.74182	0	0
7.181	0	0	7.76582	0	0
7.204	0	0	7.78882	0	0
7.227	0	0	7.81182	0	0
7.251	0	0	7.83582	0	0
7.274	0	0	7.85882	0	0
7.297	0	0	7.88182	0	0
7.321	0	0	7.90582	0	0
7.344	0	0	7.92882	0	0
7.367	0	0	7.95182	0	0
7.391	0	0	7.97582	0	0
7.414	0	0	7.99882	0	0
7.437	0	0	8.02182	0	0
7.461	0	0	8.04582	0	0
7.484	0	0	8.06882	0	0
7.507	0	0	8.09182	0	0
7.531	0	0	8.11582	0	0
7.554	0	0	8.13882	0	0
7.577	0	0	8.16182	0	0
7.601	0	0	8.18582	0	0
7.624	0	0	8.20882	0	0
7.647	0	0	8.23182	0	0
7.671	0	0	8.25582	0	0
7.694	0	0	8.27882	0	0
7.717	0	0	8.30182	0	0
7.741	0	0	8.32582	0	0
7.764	0	0	8.34882	0	0
7.787	0	0	8.37182	0	0
7.811	0	0	8.39582	0	0
7.834	0	0	8.41882	0	0
7.857	0	0	8.44182	0	0
7.881	0	0	8.46582	0	0
7.904	0	0	8.48882	0	0
7.927	0	0	8.51182	0	0
7.951	0	0	8.53582	0	0
7.974	0	0	8.55882	0	0
7.998	0	0	8.58282	0	0
8.021	0	0	8.60582	0	0
8.044	0	0	8.62882	0	0
8.068	0	0	8.65282	0	0
[truncated: 1,001 more rows]

## Sheet: Supplementary Fig. 35b
e	\i(d) orbit Ru-Light	Ru-e-d		\i(d) orbit Ru-Dark	Ru-d
-38.568	0	0	-37.9832	0	0
-38.545	0	0	-37.9602	0	0
-38.521	0	0	-37.9362	0	0
-38.498	0	0	-37.9132	0	0
-38.475	0	0	-37.8902	0	0
-38.451	0	0	-37.8662	0	0
-38.428	0	0	-37.8432	0	0
-38.405	0	0	-37.8202	0	0
-38.381	0	0	-37.7962	0	0
-38.358	0	0	-37.7732	0	0
-38.335	0	0	-37.7502	0	0
-38.311	0	0	-37.7262	0	0
-38.288	0	0	-37.7032	0	0
-38.265	0	0	-37.6802	0	0
-38.241	0	0	-37.6562	0	0
-38.218	0	0	-37.6332	0	0
-38.195	0	0	-37.6102	0	0
-38.171	0	0	-37.5862	0	0
-38.148	0	0	-37.5632	0	0
-38.125	0	0	-37.5402	0	0
-38.101	0	0	-37.5162	0	0
-38.078	0	0	-37.4932	0	0
-38.054	0	0	-37.4692	0	0
-38.031	0	0	-37.4462	0	0
-38.008	0	0	-37.4232	0	0
-37.984	0	0	-37.3992	0	0
-37.961	0	0	-37.3762	0	0
-37.938	0	0	-37.3532	0	0
-37.914	0	0	-37.3292	0	0
-37.891	0	0	-37.3062	0	0
-37.868	0	0	-37.2832	0	0
-37.844	0	0	-37.2592	0	0
-37.821	0	0	-37.2362	0	0
-37.798	0	0	-37.2132	0	0
-37.774	0	0	-37.1892	0	0
-37.751	0	0	-37.1662	0	0
-37.728	0	0	-37.1432	0	0
-37.704	0	0	-37.1192	0	0
-37.681	0	0	-37.0962	0	0
-37.658	0	0	-37.0732	0	0
-37.634	0	0	-37.0492	0	0
-37.611	0	0	-37.0262	0	0
-37.588	0	0	-37.0032	0	0
-37.564	0	0	-36.9792	0	0
-37.541	0	0	-36.9562	0	0
-37.518	0	0	-36.9332	0	0
-37.494	0	0	-36.9092	0	0
-37.471	0	0	-36.8862	0	0
-37.448	0	0	-36.8632	0	0
-37.424	0	0	-36.8392	0	0
-37.401	0	0	-36.8162	0	0
-37.378	0	0	-36.7932	0	0
-37.354	0	0	-36.7692	0	0
-37.331	0	0	-36.7462	0	0
-37.308	0	0	-36.7232	0	0
-37.284	0	0	-36.6992	0	0
-37.261	0	0	-36.6762	0	0
-37.238	0	0	-36.6532	0	0
-37.214	0	0	-36.6292	0	0
-37.191	0	0	-36.6062	0	0
-37.168	0	0	-36.5832	0	0
-37.144	0	0	-36.5592	0	0
-37.121	0	0	-36.5362	0	0
-37.098	0	0	-36.5132	0	0
-37.074	0	0	-36.4892	0	0
-37.051	0	0	-36.4662	0	0
-37.027	0	0	-36.4422	0	0
-37.004	0	0	-36.4192	0	0
-36.981	0	0	-36.3962	0	0
-36.957	0	0	-36.3722	0	0
-36.934	0	0	-36.3492	0	0
-36.911	0	0	-36.3262	0	0
-36.887	0	0	-36.3022	0	0
-36.864	0	0	-36.2792	0	0
-36.841	0	0	-36.2562	0	0
-36.817	0	0	-36.2322	0	0
-36.794	0	0	-36.2092	0	0
-36.771	0	0	-36.1862	0	0
-36.747	0	0	-36.1622	0	0
-36.724	0	0	-36.1392	0	0
-36.701	0	0	-36.1162	0	0
-36.677	0	0	-36.0922	0	0
-36.654	0	0	-36.0692	0	0
-36.631	0	0	-36.0462	0	0
-36.607	0	0	-36.0222	0	0
-36.584	0	0	-35.9992	0	0
-36.561	0	0	-35.9762	0	0
-36.537	0	0	-35.9522	0	0
-36.514	0	0	-35.9292	0	0
-36.491	0	0	-35.9062	0	0
-36.467	0	0	-35.8822	0	0
-36.444	0	0	-35.8592	0	0
-36.421	0	0	-35.8362	0	0
-36.397	0	0	-35.8122	0	0
-36.374	0	0	-35.7892	0	0
-36.351	0	0	-35.7662	0	0
-36.327	0	0	-35.7422	0	0
-36.304	0	0	-35.7192	0	0
-36.281	0	0	-35.6962	0	0
-36.257	0	0	-35.6722	0	0
-36.234	0	0	-35.6492	0	0
-36.211	0	0	-35.6262	0	0
-36.187	0	0	-35.6022	0	0
-36.164	0	0	-35.5792	0	0
-36.141	0	0	-35.5562	0	0
-36.117	0	0	-35.5322	0	0
-36.094	0	0	-35.5092	0	0
-36.071	0	0	-35.4862	0	0
-36.047	0	0	-35.4622	0	0
-36.024	0	0	-35.4392	0	0
-36	0	0	-35.4152	0	0
-35.977	0	0	-35.3922	0	0
-35.954	0	0	-35.3692	0	0
-35.93	0	0	-35.3452	0	0
-35.907	0	0	-35.3222	0	0
-35.884	0	0	-35.2992	0	0
-35.86	0	0	-35.2752	0	0
-35.837	0	0	-35.2522	0	0
-35.814	0	0	-35.2292	0	0
-35.79	0	0	-35.2052	0	0
-35.767	0	0	-35.1822	0	0
-35.744	0	0	-35.1592	0	0
-35.72	0	0	-35.1352	0	0
-35.697	0	0	-35.1122	0	0
-35.674	0	0	-35.0892	0	0
-35.65	0	0	-35.0652	0	0
-35.627	0	0	-35.0422	0	0
-35.604	0	0	-35.0192	0	0
-35.58	0	0	-34.9952	0	0
-35.557	0	0	-34.9722	0	0
-35.534	0	0	-34.9492	0	0
-35.51	0	0	-34.9252	0	0
-35.487	0	0	-34.9022	0	0
-35.464	0	0	-34.8792	0	0
-35.44	0	0	-34.8552	0	0
-35.417	0	0	-34.8322	0	0
-35.394	0	0	-34.8092	0	0
-35.37	0	0	-34.7852	0	0
-35.347	0	0	-34.7622	0	0
-35.324	0	0	-34.7392	0	0
-35.3	0	0	-34.7152	0	0
-35.277	0	0	-34.6922	0	0
-35.254	0	0	-34.6692	0	0
-35.23	0	0	-34.6452	0	0
-35.207	0	0	-34.6222	0	0
-35.184	0	0	-34.5992	0	0
-35.16	0	0	-34.5752	0	0
-35.137	0	0	-34.5522	0	0
-35.114	0	0	-34.5292	0	0
-35.09	0	0	-34.5052	0	0
-35.067	0	0	-34.4822	0	0
-35.043	0	0	-34.4582	0	0
-35.02	0	0	-34.4352	0	0
-34.997	0	0	-34.4122	0	0
-34.973	0	0	-34.3882	0	0
-34.95	0	0	-34.3652	0	0
-34.927	0	0	-34.3422	0	0
-34.903	0	0	-34.3182	0	0
-34.88	0	0	-34.2952	0	0
-34.857	0	0	-34.2722	0	0
-34.833	0	0	-34.2482	0	0
-34.81	0	0	-34.2252	0	0
-34.787	0	0	-34.2022	0	0
-34.763	0	0	-34.1782	0	0
-34.74	0	0	-34.1552	0	0
-34.717	0	0	-34.1322	0	0
-34.693	0	0	-34.1082	0	0
-34.67	0	0	-34.0852	0	0
-34.647	0	0	-34.0622	0	0
-34.623	0	0	-34.0382	0	0
-34.6	0	0	-34.0152	0	0
-34.577	0	0	-33.9922	0	0
-34.553	0	0	-33.9682	0	0
-34.53	0	0	-33.9452	0	0
-34.507	0	0	-33.9222	0	0
-34.483	0	0	-33.8982	0	0
-34.46	0	0	-33.8752	0	0
-34.437	0	0	-33.8522	0	0
-34.413	0	0	-33.8282	0	0
-34.39	0	0	-33.8052	0	0
-34.367	0	0	-33.7822	0	0
-34.343	0	0	-33.7582	0	0
-34.32	0	0	-33.7352	0	0
-34.297	0	0	-33.7122	0	0
-34.273	0	0	-33.6882	0	0
-34.25	0	0	-33.6652	0	0
-34.227	0	0	-33.6422	0	0
-34.203	0	0	-33.6182	0	0
-34.18	0	0	-33.5952	0	0
-34.157	0	0	-33.5722	0	0
-34.133	0	0	-33.5482	0	0
-34.11	0	0	-33.5252	0	0
-34.087	0	0	-33.5022	0	0
-34.063	0	0	-33.4782	0	0
-34.04	0	0	-33.4552	0	0
-34.016	0	0	-33.4312	0	0
-33.993	0	0	-33.4082	0	0
-33.97	0	0	-33.3852	0	0
-33.946	0	0	-33.3612	0	0
-33.923	0	0	-33.3382	0	0
-33.9	0	0	-33.3152	0	0
-33.876	0	0	-33.2912	0	0
-33.853	0	0	-33.2682	0	0
-33.83	0	0	-33.2452	0	0
-33.806	0	0	-33.2212	0	0
-33.783	0	0	-33.1982	0	0
-33.76	0	0	-33.1752	0	0
-33.736	0	0	-33.1512	0	0
-33.713	0	0	-33.1282	0	0
-33.69	0	0	-33.1052	0	0
-33.666	0	0	-33.0812	0	0
-33.643	0	0	-33.0582	0	0
-33.62	0	0	-33.0352	0	0
-33.596	0	0	-33.0112	0	0
-33.573	0	0	-32.9882	0	0
-33.55	0	0	-32.9652	0	0
-33.526	0	0	-32.9412	0	0
-33.503	0	0	-32.9182	0	0
-33.48	0	0	-32.8952	0	0
-33.456	0	0	-32.8712	0	0
-33.433	0	0	-32.8482	0	0
-33.41	0	0	-32.8252	0	0
-33.386	0	0	-32.8012	0	0
-33.363	0	0	-32.7782	0	0
-33.34	0	0	-32.7552	0	0
-33.316	0	0	-32.7312	0	0
-33.293	0	0	-32.7082	0	0
-33.27	0	0	-32.6852	0	0
-33.246	0	0	-32.6612	0	0
-33.223	0	0	-32.6382	0	0
-33.2	0	0	-32.6152	0	0
-33.176	0	0	-32.5912	0	0
-33.153	0	0	-32.5682	0	0
-33.13	0	0	-32.5452	0	0
-33.106	0	0	-32.5212	0	0
-33.083	0	0	-32.4982	0	0
-33.059	0	0	-32.4742	0	0
-33.036	0	0	-32.4512	0	0
-33.013	0	0	-32.4282	0	0
-32.989	0	0	-32.4042	0	0
-32.966	0	0	-32.3812	0	0
-32.943	0	0	-32.3582	0	0
-32.919	0	0	-32.3342	0	0
-32.896	0	0	-32.3112	0	0
-32.873	0	0	-32.2882	0	0
-32.849	0	0	-32.2642	0	0
-32.826	0	0	-32.2412	0	0
-32.803	0	0	-32.2182	0	0
-32.779	0	0	-32.1942	0	0
-32.756	0	0	-32.1712	0	0
-32.733	0	0	-32.1482	0	0
-32.709	0	0	-32.1242	0	0
-32.686	0	0	-32.1012	0	0
-32.663	0	0	-32.0782	0	0
-32.639	0	0	-32.0542	0	0
-32.616	0	0	-32.0312	0	0
-32.593	0	0	-32.0082	0	0
-32.569	0	0	-31.9842	0	0
-32.546	0	0	-31.9612	0	0
-32.523	0	0	-31.9382	0	0
-32.499	0	0	-31.9142	0	0
-32.476	0	0	-31.8912	0	0
-32.453	0	0	-31.8682	0	0
-32.429	0	0	-31.8442	0	0
-32.406	0	0	-31.8212	0	0
-32.383	0	0	-31.7982	0	0
-32.359	0	0	-31.7742	0	0
-32.336	0	0	-31.7512	0	0
-32.313	0	0	-31.7282	0	0
-32.289	0	0	-31.7042	0	0
-32.266	0	0	-31.6812	0	0
-32.243	0	0	-31.6582	0	0
-32.219	0	0	-31.6342	0	0
-32.196	0	0	-31.6112	0	0
-32.173	0	0	-31.5882	0	0
-32.149	0	0	-31.5642	0	0
-32.126	0	0	-31.5412	0	0
-32.103	0	0	-31.5182	0	0
-32.079	0	0	-31.4942	0	0
-32.056	0	0	-31.4712	0	0
-32.032	0	0	-31.4472	0	0
-32.009	0	0	-31.4242	0	0
-31.986	0	0	-31.4012	0	0
-31.962	0	0	-31.3772	0	0
-31.939	0	0	-31.3542	0	0
-31.916	0	0	-31.3312	0	0
-31.892	0	0	-31.3072	0	0
-31.869	0	0	-31.2842	0	0
-31.846	0	0	-31.2612	0	0
-31.822	0	0	-31.2372	0	0
-31.799	0	0	-31.2142	0	0
-31.776	0	0	-31.1912	0	0
-31.752	0	0	-31.1672	0	0
-31.729	0	0	-31.1442	0	0
-31.706	0	0	-31.1212	0	0
-31.682	0	0	-31.0972	0	0
-31.659	0	0	-31.0742	0	0
-31.636	0	0	-31.0512	0	0
-31.612	0	0	-31.0272	0	0
-31.589	0	0	-31.0042	0	0
-31.566	0	0	-30.9812	0	0
-31.542	0	0	-30.9572	0	0
-31.519	0	0	-30.9342	0	0
-31.496	0	0	-30.9112	0	0
-31.472	0	0	-30.8872	0	0
-31.449	0	0	-30.8642	0	0
-31.426	0	0	-30.8412	0	0
-31.402	0	0	-30.8172	0	0
-31.379	0	0	-30.7942	0	0
-31.356	0	0	-30.7712	0	0
-31.332	0	0	-30.7472	0	0
-31.309	0	0	-30.7242	0	0
-31.286	0	0	-30.7012	0	0
-31.262	0	0	-30.6772	0	0
-31.239	0	0	-30.6542	0	0
-31.216	0	0	-30.6312	0	0
-31.192	0	0	-30.6072	0	0
-31.169	0	0	-30.5842	0	0
-31.146	0	0	-30.5612	0	0
-31.122	0	0	-30.5372	0	0
-31.099	0	0	-30.5142	0	0
-31.076	0	0	-30.4912	0	0
-31.052	0	0	-30.4672	0	0
-31.029	0	0	-30.4442	0	0
-31.005	0	0	-30.4202	0	0
-30.982	0	0	-30.3972	0	0
-30.959	0	0	-30.3742	0	0
-30.935	0	0	-30.3502	0	0
-30.912	0	0	-30.3272	0	0
-30.889	0	0	-30.3042	0	0
-30.865	0	0	-30.2802	0	0
-30.842	0	0	-30.2572	0	0
-30.819	0	0	-30.2342	0	0
-30.795	0	0	-30.2102	0	0
-30.772	0	0	-30.1872	0	0
-30.749	0	0	-30.1642	0	0
-30.725	0	0	-30.1402	0	0
-30.702	0	0	-30.1172	0	0
-30.679	0	0	-30.0942	0	0
-30.655	0	0	-30.0702	0	0
-30.632	0	0	-30.0472	0	0
-30.609	0	0	-30.0242	0	0
-30.585	0	0	-30.0002	0	0
-30.562	0	0	-29.9772	0	0
-30.539	0	0	-29.9542	0	0
-30.515	0	0	-29.9302	0	0
-30.492	0	0	-29.9072	0	0
-30.469	0	0	-29.8842	0	0
-30.445	0	0	-29.8602	0	0
-30.422	0	0	-29.8372	0	0
-30.399	0	0	-29.8142	0	0
-30.375	0	0	-29.7902	0	0
-30.352	0	0	-29.7672	0	0
-30.329	0	0	-29.7442	0	0
-30.305	0	0	-29.7202	0	0
-30.282	0	0	-29.6972	0	0
-30.259	0	0	-29.6742	0	0
-30.235	0	0	-29.6502	0	0
-30.212	0	0	-29.6272	0	0
-30.189	0	0	-29.6042	0	0
-30.165	0	0	-29.5802	0	0
-30.142	0	0	-29.5572	0	0
-30.119	0	0	-29.5342	0	0
-30.095	0	0	-29.5102	0	0
-30.072	0	0	-29.4872	0	0
-30.048	0	0	-29.4632	0	0
-30.025	0	0	-29.4402	0	0
-30.002	0	0	-29.4172	0	0
-29.978	0	0	-29.3932	0	0
-29.955	0	0	-29.3702	0	0
-29.932	0	0	-29.3472	0	0
-29.908	0	0	-29.3232	0	0
-29.885	0	0	-29.3002	0	0
-29.862	0	0	-29.2772	0	0
-29.838	0	0	-29.2532	0	0
-29.815	0	0	-29.2302	0	0
-29.792	0	0	-29.2072	0	0
-29.768	0	0	-29.1832	0	0
-29.745	0	0	-29.1602	0	0
-29.722	0	0	-29.1372	0	0
-29.698	0	0	-29.1132	0	0
-29.675	0	0	-29.0902	0	0
-29.652	0	0	-29.0672	0	0
-29.628	0	0	-29.0432	0	0
-29.605	0	0	-29.0202	0	0
-29.582	0	0	-28.9972	0	0
-29.558	0	0	-28.9732	0	0
-29.535	0	0	-28.9502	0	0
-29.512	0	0	-28.9272	0	0
-29.488	0	0	-28.9032	0	0
-29.465	0	0	-28.8802	0	0
-29.442	0	0	-28.8572	0	0
-29.418	0	0	-28.8332	0	0
-29.395	0	0	-28.8102	0	0
-29.372	0	0	-28.7872	0	0
-29.348	0	0	-28.7632	0	0
-29.325	0	0	-28.7402	0	0
-29.302	0	0	-28.7172	0	0
-29.278	0	0	-28.6932	0	0
-29.255	0	0	-28.6702	0	0
-29.232	0	0	-28.6472	0	0
-29.208	0	0	-28.6232	0	0
-29.185	0	0	-28.6002	0	0
-29.162	0	0	-28.5772	0	0
-29.138	0	0	-28.5532	0	0
-29.115	0	0	-28.5302	0	0
-29.092	0	0	-28.5072	0	0
-29.068	0	0	-28.4832	0	0
-29.045	0	0	-28.4602	0	0
-29.021	0	0	-28.4362	0	0
-28.998	0	0	-28.4132	0	0
-28.975	0	0	-28.3902	0	0
-28.951	0	0	-28.3662	0	0
-28.928	0	0	-28.3432	0	0
-28.905	0	0	-28.3202	0	0
-28.881	0	0	-28.2962	0	0
-28.858	0	0	-28.2732	0	0
-28.835	0	0	-28.2502	0	0
-28.811	0	0	-28.2262	0	0
-28.788	0	0	-28.2032	0	0
-28.765	0	0	-28.1802	0	0
-28.741	0	0	-28.1562	0	0
-28.718	0	0	-28.1332	0	0
-28.695	0	0	-28.1102	0	0
-28.671	0	0	-28.0862	0	0
-28.648	0	0	-28.0632	0	0
-28.625	0	0	-28.0402	0	0
-28.601	0	0	-28.0162	0	0
-28.578	0	0	-27.9932	0	0
-28.555	0	0	-27.9702	0	0
-28.531	0	0	-27.9462	0	0
-28.508	0	0	-27.9232	0	0
-28.485	0	0	-27.9002	0	0
-28.461	0	0	-27.8762	0	0
-28.438	0	0	-27.8532	0	0
-28.415	0	0	-27.8302	0	0
-28.391	0	0	-27.8062	0	0
-28.368	0	0	-27.7832	0	0
-28.345	0	0	-27.7602	0	0
-28.321	0	0	-27.7362	0	0
-28.298	0	0	-27.7132	0	0
-28.275	0	0	-27.6902	0	0
-28.251	0	0	-27.6662	0	0
-28.228	0	0	-27.6432	0	0
-28.205	0	0	-27.6202	0	0
-28.181	0	0	-27.5962	0	0
-28.158	0	0	-27.5732	0	0
-28.135	0	0	-27.5502	0	0
-28.111	0	0	-27.5262	0	0
-28.088	0	0	-27.5032	0	0
-28.064	0	0	-27.4792	0	0
-28.041	0	0	-27.4562	0	0
-28.018	0	0	-27.4332	0	0
-27.994	0	0	-27.4092	0	0
-27.971	0	0	-27.3862	0	0
-27.948	0	0	-27.3632	0	0
-27.924	0	0	-27.3392	0	0
-27.901	0	0	-27.3162	0	0
-27.878	0	0	-27.2932	0	0
-27.854	0	0	-27.2692	0	0
-27.831	0	0	-27.2462	0	0
-27.808	0	0	-27.2232	0	0
-27.784	0	0	-27.1992	0	0
-27.761	0	0	-27.1762	0	0
-27.738	0	0	-27.1532	0	0
-27.714	0	0	-27.1292	0	0
-27.691	0	0	-27.1062	0	0
-27.668	0	0	-27.0832	0	0
-27.644	0	0	-27.0592	0	0
-27.621	0	0	-27.0362	0	0
-27.598	0	0	-27.0132	0	0
-27.574	0	0	-26.9892	0	0
-27.551	0	0	-26.9662	0	0
-27.528	0	0	-26.9432	0	0
-27.504	0	0	-26.9192	0	0
-27.481	0	0	-26.8962	0	0
-27.458	0	0	-26.8732	0	0
-27.434	0	0	-26.8492	0	0
-27.411	0	0	-26.8262	0	0
-27.388	0	0	-26.8032	0	0
-27.364	0	0	-26.7792	0	0
-27.341	0	0	-26.7562	0	0
-27.318	0	0	-26.7332	0	0
-27.294	0	0	-26.7092	0	0
-27.271	0	0	-26.6862	0	0
-27.248	0	0	-26.6632	0	0
-27.224	0	0	-26.6392	0	0
-27.201	0	0	-26.6162	0	0
-27.178	0	0	-26.5932	0	0
-27.154	0	0	-26.5692	0	0
-27.131	0	0	-26.5462	0	0
-27.108	0	0	-26.5232	0	0
-27.084	0	0	-26.4992	0	0
-27.061	0	0	-26.4762	0	0
-27.037	0	0	-26.4522	0	0
-27.014	0	0	-26.4292	0	0
-26.991	0	0	-26.4062	0	0
-26.967	0	0	-26.3822	0	0
-26.944	0	0	-26.3592	0	0
-26.921	0	0	-26.3362	0	0
-26.897	0	0	-26.3122	0	0
-26.874	0	0	-26.2892	0	0
-26.851	0	0	-26.2662	0	0
-26.827	0	0	-26.2422	0	0
-26.804	0	0	-26.2192	0	0
-26.781	0	0	-26.1962	0	0
-26.757	0	0	-26.1722	0	0
-26.734	0	0	-26.1492	0	0
-26.711	0	0	-26.1262	0	0
-26.687	0	0	-26.1022	0	0
-26.664	0	0	-26.0792	0	0
-26.641	0	0	-26.0562	0	0
-26.617	0	0	-26.0322	0	0
-26.594	0	0	-26.0092	0	0
-26.571	0	0	-25.9862	0	0
-26.547	0	0	-25.9622	0	0
-26.524	0	0	-25.9392	0	0
-26.501	0	0	-25.9162	0	0
-26.477	0	0	-25.8922	0	0
-26.454	0	0	-25.8692	0	0
-26.431	0	0	-25.8462	0	0
-26.407	0	0	-25.8222	0	0
-26.384	0	0	-25.7992	0	0
-26.361	0	0	-25.7762	0	0
-26.337	0	0	-25.7522	0	0
-26.314	0	0	-25.7292	0	0
-26.291	0	0	-25.7062	0	0
-26.267	0	0	-25.6822	0	0
-26.244	0	0	-25.6592	0	0
-26.221	0	0	-25.6362	0	0
-26.197	0	0	-25.6122	0	0
-26.174	0	0	-25.5892	0	0
-26.151	0	0	-25.5662	0	0
-26.127	0	0	-25.5422	0	0
-26.104	0	0	-25.5192	0	0
-26.081	0	0	-25.4962	0	0
-26.057	0	0	-25.4722	0	0
-26.034	0	0	-25.4492	0	0
-26.01	0	0	-25.4252	0	0
-25.987	0	0	-25.4022	0	0
-25.964	0	0	-25.3792	0	0
-25.94	0	0	-25.3552	0	0
-25.917	0	0	-25.3322	0	0
-25.894	0	0	-25.3092	0	0
-25.87	0	0	-25.2852	0	0
-25.847	0	0	-25.2622	0	0
-25.824	0	0	-25.2392	0	0
-25.8	0	0	-25.2152	0	0
-25.777	0	0	-25.1922	0	0
-25.754	0	0	-25.1692	0	0
-25.73	0	0	-25.1452	0	0
-25.707	0	0	-25.1222	0	0
-25.684	0	0	-25.0992	0	0
-25.66	0	0	-25.0752	0	0
-25.637	0	0	-25.0522	0	0
-25.614	0	0	-25.0292	0	0
-25.59	0	0	-25.0052	0	0
-25.567	0	0	-24.9822	0	0
-25.544	0	0	-24.9592	0	0
-25.52	0	0	-24.9352	0	0
-25.497	0	0	-24.9122	0	0
-25.474	0	0	-24.8892	0	0
-25.45	0	0	-24.8652	0	0
-25.427	0	0	-24.8422	0	0
-25.404	0	0	-24.8192	0	0
-25.38	0	0	-24.7952	0	0
-25.357	0	0	-24.7722	0	0
-25.334	0	0	-24.7492	0	0
-25.31	0	0	-24.7252	0	0
-25.287	0	0	-24.7022	0	0
-25.264	0	0	-24.6792	0	0
-25.24	0	0	-24.6552	0	0
-25.217	0	0	-24.6322	0	0
-25.194	0	0	-24.6092	0	0
-25.17	0	0	-24.5852	0	0
-25.147	0	0	-24.5622	0	0
-25.124	0	0	-24.5392	0	0
-25.1	0	0	-24.5152	0	0
-25.077	0	0	-24.4922	0	0
-25.053	0	0	-24.4682	0	0
-25.03	0	0	-24.4452	0	0
-25.007	0	0	-24.4222	0	0
-24.983	0	0	-24.3982	0	0
-24.96	0	0	-24.3752	0	0
-24.937	0	0	-24.3522	0	0
-24.913	0	0	-24.3282	0	0
-24.89	0	0	-24.3052	0	0
-24.867	0	0	-24.2822	0	0
-24.843	0	0	-24.2582	0	0
-24.82	0	0	-24.2352	0	0
-24.797	0	0	-24.2122	0	0
-24.773	0	0	-24.1882	0	0
-24.75	0	0	-24.1652	0	0
-24.727	0	0	-24.1422	0	0
-24.703	0	0	-24.1182	0	0
-24.68	0	0	-24.0952	0	0
-24.657	0	0	-24.0722	0	0
-24.633	0	0	-24.0482	0	0
-24.61	0	0	-24.0252	0	0
-24.587	0	0	-24.0022	0	0
-24.563	0	0	-23.9782	0	0
-24.54	0	0	-23.9552	0	0
-24.517	0	0	-23.9322	0	0
-24.493	0	0	-23.9082	0	0
-24.47	0	0	-23.8852	0	0
-24.447	0	0	-23.8622	0	0
-24.423	0	0	-23.8382	0	0
-24.4	0	0	-23.8152	0	0
-24.377	0	0	-23.7922	0	0
-24.353	0	0	-23.7682	0	0
-24.33	0	0	-23.7452	0	0
-24.307	0	0	-23.7222	0	0
-24.283	0	0	-23.6982	0	0
-24.26	0	0	-23.6752	0	0
-24.237	0	0	-23.6522	0	0
-24.213	0	0	-23.6282	0	0
-24.19	0	0	-23.6052	0	0
-24.167	0	0	-23.5822	0	0
-24.143	0	0	-23.5582	0	0
-24.12	0	0	-23.5352	0	0
-24.097	0	0	-23.5122	0	0
-24.073	0	0	-23.4882	0	0
-24.05	0	0	-23.4652	0	0
-24.026	0	0	-23.4412	0	0
-24.003	0	0	-23.4182	0	0
-23.98	0	0	-23.3952	0	0
-23.956	0	0	-23.3712	0	0
-23.933	0	0	-23.3482	0	0
-23.91	0	0	-23.3252	0	0
-23.886	0	0	-23.3012	0	0
-23.863	0	0	-23.2782	0	0
-23.84	0	0	-23.2552	0	0
-23.816	0	0	-23.2312	0	0
-23.793	0	0	-23.2082	0	0
-23.77	0	0	-23.1852	0	0
-23.746	0	0	-23.1612	0	0
-23.723	0	0	-23.1382	0	0
-23.7	0	0	-23.1152	0	0
-23.676	0	0	-23.0912	0	0
-23.653	0	0	-23.0682	0	0
-23.63	0	0	-23.0452	0	0
-23.606	0	0	-23.0212	0	0
-23.583	0	0	-22.9982	0	0
-23.56	0	0	-22.9752	0	0
-23.536	0	0	-22.9512	0	0
-23.513	0	0	-22.9282	0	0
-23.49	0	0	-22.9052	0	0
-23.466	0	0	-22.8812	0	0
-23.443	0	0	-22.8582	0	0
-23.42	0	0	-22.8352	0	0
-23.396	0	0	-22.8112	0	0
-23.373	0	0	-22.7882	0	0
-23.35	0	0	-22.7652	0	0
-23.326	0	0	-22.7412	0	0
-23.303	0	0	-22.7182	0	0
-23.28	0	0	-22.6952	0	0
-23.256	0	0	-22.6712	0	0
-23.233	0	0	-22.6482	0	0
-23.21	0	0	-22.6252	0	0
-23.186	0	0	-22.6012	0	0
-23.163	0	0	-22.5782	0	0
-23.14	0	0	-22.5552	0	0
-23.116	0	0	-22.5312	0	0
-23.093	0	0	-22.5082	0	0
-23.07	0	0	-22.4852	0	0
-23.046	0	0	-22.4612	0	0
-23.023	0	0	-22.4382	0	0
-22.999	0	0	-22.4142	0	0
-22.976	0	0	-22.3912	0	0
-22.953	0	0	-22.3682	0	0
-22.929	0	0	-22.3442	0	0
-22.906	0	0	-22.3212	0	0
-22.883	0	0	-22.2982	0	0
-22.859	0	0	-22.2742	0	0
-22.836	0	0	-22.2512	0	0
-22.813	0	0	-22.2282	0	0
-22.789	0	0	-22.2042	0	0
-22.766	0	0	-22.1812	0	0
-22.743	0	0	-22.1582	0	0
-22.719	0	0	-22.1342	0	0
-22.696	0	0	-22.1112	0	0
-22.673	0	0	-22.0882	0	0
-22.649	0	0	-22.0642	0	0
-22.626	0	0	-22.0412	0	0
-22.603	0	0	-22.0182	0	0
-22.579	0	0	-21.9942	0	0
-22.556	0	0	-21.9712	0	0
-22.533	0	0	-21.9482	0	0
-22.509	0	0	-21.9242	0	0
-22.486	0	0	-21.9012	0	0
-22.463	0	0	-21.8782	0	0
-22.439	0	0	-21.8542	0	0
-22.416	0	0	-21.8312	0	0
-22.393	0	0	-21.8082	0	0
-22.369	0	0	-21.7842	0	0
-22.346	0	0	-21.7612	0	0
-22.323	0	0	-21.7382	0	0
-22.299	0	0	-21.7142	0	0
-22.276	0	0	-21.6912	0	0
-22.253	0	0	-21.6682	0	0
-22.229	0	0	-21.6442	0	0
-22.206	0	0	-21.6212	0	0
-22.183	0	0	-21.5982	0	0
-22.159	0	0	-21.5742	0	0
-22.136	0	0	-21.5512	0	0
-22.113	0	0	-21.5282	0	0
-22.089	0	0	-21.5042	0	0
-22.066	0	0	-21.4812	0	0
-22.042	0	0	-21.4572	0	0
-22.019	0	0	-21.4342	0	0
-21.996	0	0	-21.4112	0	0
-21.972	0	0	-21.3872	0	0
-21.949	0	0	-21.3642	0	0
-21.926	0	0	-21.3412	0	0
-21.902	0	0	-21.3172	0	0
-21.879	0	0	-21.2942	0	0
-21.856	0	0	-21.2712	0	0
-21.832	0	0	-21.2472	0	0
-21.809	0	0	-21.2242	0	0
-21.786	0	0	-21.2012	0	0
-21.762	0	0	-21.1772	0	0
-21.739	0	0	-21.1542	0	0
-21.716	0	0	-21.1312	0	0
-21.692	0	0	-21.1072	0	0
-21.669	0	0	-21.0842	0	0
-21.646	0	0	-21.0612	0	0
-21.622	0	0	-21.0372	0	0
-21.599	0	0	-21.0142	0	0
-21.576	0	0	-20.9912	0	0
-21.552	0	0	-20.9672	0	0
-21.529	0	0	-20.9442	0	0
-21.506	0	0	-20.9212	0	0
-21.482	0	0	-20.8972	0	0
-21.459	0	0	-20.8742	0	0
-21.436	0	0	-20.8512	0	0
-21.412	0	0	-20.8272	0	0
-21.389	0	0	-20.8042	0	0
-21.366	0	0	-20.7812	0	0
-21.342	0	0	-20.7572	0	0
-21.319	0	0	-20.7342	0	0
-21.296	0	0	-20.7112	0	0
-21.272	0	0	-20.6872	0	0
-21.249	0	0	-20.6642	0	0
-21.226	0	0	-20.6412	0	0
-21.202	0	0	-20.6172	0	0
-21.179	0	0	-20.5942	0	0
-21.156	0	0	-20.5712	0	0
-21.132	0	0	-20.5472	0	0
-21.109	0	0	-20.5242	0	0
-21.086	0	0	-20.5012	0	0
-21.062	0	0	-20.4772	0	0
-21.039	0	0	-20.4542	0	0
-21.015	0	0	-20.4302	0	0
-20.992	0	0	-20.4072	0	0
-20.969	0	0	-20.3842	0	0
-20.945	0	0	-20.3602	0	0
-20.922	0	0	-20.3372	0	0
-20.899	0	0	-20.3142	0	0
-20.875	0	0	-20.2902	0	0
-20.852	0	0	-20.2672	0	0
-20.829	0	0	-20.2442	0	0
-20.805	0	0	-20.2202	0	0
-20.782	0	0	-20.1972	0	0
-20.759	0	0	-20.1742	0	0
-20.735	0	0	-20.1502	0	0
-20.712	0	0	-20.1272	0	0
-20.689	0	0	-20.1042	0	0
-20.665	0	0	-20.0802	0	0
-20.642	0	0	-20.0572	0	0
-20.619	0	0	-20.0342	0	0
-20.595	0	0	-20.0102	0	0
-20.572	0	0	-19.9872	0	0
-20.549	0	0	-19.9642	0	0
-20.525	0	0	-19.9402	0	0
-20.502	0	0	-19.9172	0	0
-20.479	0	0	-19.8942	0	0
-20.455	0	0	-19.8702	0	0
-20.432	0	0	-19.8472	0	0
-20.409	0	0	-19.8242	0	0
-20.385	0	0	-19.8002	0	0
-20.362	0	0	-19.7772	0	0
-20.339	0	0	-19.7542	0	0
-20.315	0	0	-19.7302	0	0
-20.292	0	0	-19.7072	0	0
-20.269	0	0	-19.6842	0	0
-20.245	0	0	-19.6602	0	0
-20.222	0	0	-19.6372	0	0
-20.199	0	0	-19.6142	0	0
-20.175	0	0	-19.5902	0	0
-20.152	0	0	-19.5672	0	0
-20.129	0	0	-19.5442	0	0
-20.105	0	0	-19.5202	0	0
-20.082	0	0	-19.4972	0	0
-20.058	0	0	-19.4732	0	0
-20.035	0	0	-19.4502	0	0
-20.012	0	0	-19.4272	0	0
-19.988	0	0	-19.4032	0	0
-19.965	0	0	-19.3802	1e-05	0
-19.942	0	0	-19.3572	0.0001	-1e-05
-19.918	0	0	-19.3332	0.00032	-6e-05
-19.895	0	0	-19.3102	0.00097	-0.00021
-19.872	0	0	-19.2872	0.00271	-0.00065
-19.848	0	0	-19.2632	0.00672	-0.00189
-19.825	0	0	-19.2402	0.01495	-0.00486
-19.802	0	0	-19.2172	0.02984	-0.01129
-19.778	0	0	-19.1932	0.05351	-0.0235
-19.755	0	0	-19.1702	0.08611	-0.04397
-19.732	0	0	-19.1472	0.12438	-0.07381
-19.708	0	0	-19.1232	0.16127	-0.11126
-19.685	0	0	-19.1002	0.1877	-0.15049
-19.662	0	0	-19.0772	0.19617	-0.18273
-19.638	0	0	-19.0532	0.18401	-0.19919
-19.615	0	0	-19.0302	0.15504	-0.1951
-19.592	0	0	-19.0072	0.11757	-0.17178
-19.568	0	0	-18.9832	0.08077	-0.13658
-19.545	0	0	-18.9602	0.05148	-0.0993
-19.522	0	0	-18.9372	0.03286	-0.06869
-19.498	0	0	-18.9132	0.0248	-0.04978
-19.475	0	0	-18.8902	0.02551	-0.04366
-19.452	0	0	-18.8672	0.03239	-0.04836
-19.428	1e-05	0	-18.8432	0.04279	-0.06028
-19.405	0.0001	-1e-05	-18.8202	0.05438	-0.07572
-19.382	0.0003	-6e-05	-18.7972	0.06575	-0.09216
-19.358	0.00095	-0.00019	-18.7732	0.07703	-0.10928
-19.335	0.00264	-0.0006	-18.7502	0.09022	-0.12886
-19.312	0.00653	-0.00175	-18.7272	0.10854	-0.15404
-19.288	0.01458	-0.00455	-18.7032	0.13497	-0.18743
-19.265	0.02925	-0.01066	-18.6802	0.17082	-0.22986
-19.242	0.0526	-0.02239	-18.6572	0.21507	-0.28003
-19.218	0.08492	-0.04222	-18.6332	0.26544	-0.33472
-19.195	0.12307	-0.07139	-18.6102	0.31969	-0.3892
-19.172	0.16011	-0.10843	-18.5872	0.37579	-0.43742
-19.148	0.18698	-0.14784	-18.5632	0.43002	-0.47247
-19.125	0.19598	-0.18091	-18.5402	0.47529	-0.48765
-19.102	0.18445	-0.19872	-18.5172	0.50139	-0.47861
-19.078	0.15587	-0.19601	-18.4932	0.49846	-0.44495
-19.055	0.11833	-0.17356	-18.4702	0.46238	-0.39054
-19.031	0.08101	-0.13828	-18.4462	0.3979	-0.32261
-19.008	0.05063	-0.09961	-18.4232	0.31713	-0.25014
-18.985	0.03033	-0.06613	-18.4002	0.23485	-0.18173
-18.961	0.02013	-0.04316	-18.3762	0.16338	-0.12382
-18.938	0.01848	-0.03235	-18.3532	0.10914	-0.07967
-18.915	0.02343	-0.03295	-18.3302	0.07261	-0.04937
-18.891	0.03311	-0.04293	-18.3062	0.05027	-0.0306
-18.868	0.04579	-0.0599	-18.2832	0.03718	-0.02014
-18.845	0.0601	-0.08157	-18.2602	0.02904	-0.01493
-18.821	0.07552	-0.10633	-18.2362	0.02313	-0.01273
-18.798	0.09291	-0.13375	-18.2132	0.0184	-0.01199
-18.775	0.11439	-0.16468	-18.1902	0.01485	-0.0118
-18.751	0.1426	-0.20052	-18.1662	0.01292	-0.01152
-18.728	0.17931	-0.24225	-18.1432	0.01298	-0.01081
-18.705	0.2243	-0.28949	-18.1202	0.01503	-0.00962
-18.681	0.27549	-0.3397	-18.0962	0.01872	-0.0082
-18.658	0.32965	-0.38814	-18.0732	0.02335	-0.00697
-18.635	0.38284	-0.42845	-18.0502	0.0279	-0.00636
-18.611	0.43031	-0.45405	-18.0262	0.03125	-0.00676
-18.588	0.46572	-0.46059	-18.0032	0.03255	-0.00831
-18.565	0.48217	-0.4472	-17.9802	0.03148	-0.01087
-18.541	0.47407	-0.41691	-17.9562	0.02839	-0.014
-18.518	0.44001	-0.374	-17.9332	0.02413	-0.01694
-18.495	0.38387	-0.32297	-17.9102	0.0196	-0.01893
-18.471	0.31437	-0.26707	-17.8862	0.01549	-0.01942
-18.448	0.24192	-0.20982	-17.8632	0.01211	-0.01836
-18.425	0.17605	-0.15537	-17.8402	0.00952	-0.01618
-18.401	0.12291	-0.108	-17.8162	0.00755	-0.01356
-18.378	0.08449	-0.07082	-17.7932	0.00605	-0.01118
-18.355	0.0592	-0.04468	-17.7702	0.00488	-0.00937
-18.331	0.04352	-0.0283	-17.7462	0.00401	-0.00815
-18.308	0.03359	-0.01918	-17.7232	0.00333	-0.00726
-18.285	0.02651	-0.01473	-17.7002	0.00286	-0.00644
-18.261	0.02077	-0.0129	-17.6762	0.00255	-0.00554
-18.238	0.0161	-0.0123	-17.6532	0.00233	-0.00452
-18.215	0.0128	-0.01203	-17.6302	0.00216	-0.00351
-18.191	0.01125	-0.01151	-17.6062	0.00199	-0.00263
-18.168	0.01163	-0.01053	-17.5832	0.00184	-0.00196
-18.145	0.01384	-0.00913	-17.5602	0.00169	-0.00156
-18.121	0.01755	-0.00755	-17.5362	0.00161	-0.00137
-18.098	0.02213	-0.00622	-17.5132	0.00155	-0.00133
-18.075	0.0267	-0.00546	-17.4902	0.00154	-0.00136
-18.051	0.03024	-0.00559	-17.4662	0.00152	-0.00145
-18.028	0.03188	-0.00678	-17.4432	0.0015	-0.00154
-18.004	0.03125	-0.00892	-17.4192	0.00147	-0.00165
-17.981	0.02856	-0.01173	-17.3962	0.00139	-0.0018
-17.958	0.02458	-0.01464	-17.3732	0.00132	-0.00205
-17.934	0.0202	-0.017	-17.3492	0.00122	-0.00228
-17.911	0.01608	-0.0182	-17.3262	0.0011	-0.00253
-17.888	0.01257	-0.01801	-17.3032	0.00094	-0.00266
-17.864	0.00971	-0.01661	-17.2792	0.00076	-0.00264
-17.841	0.00744	-0.01454	-17.2562	0.00064	-0.00245
-17.818	0.00568	-0.01239	-17.2332	0.00062	-0.00212
-17.794	0.00437	-0.01055	-17.2092	0.00075	-0.00175
-17.771	0.00348	-0.00912	-17.1862	0.00102	-0.00142
-17.748	0.00293	-0.00797	-17.1632	0.00142	-0.00122
-17.724	0.00264	-0.0069	-17.1392	0.00188	-0.00117
-17.701	0.00247	-0.00578	-17.1162	0.00226	-0.00126
-17.678	0.00235	-0.00462	-17.0932	0.0025	-0.0014
-17.654	0.00218	-0.00349	-17.0692	0.00252	-0.00154
-17.631	0.002	-0.00256	-17.0462	0.00232	-0.0016
-17.608	0.0018	-0.00191	-17.0232	0.00199	-0.00152
-17.584	0.00165	-0.00151	-16.9992	0.00162	-0.00133
-17.561	0.00154	-0.00136	-16.9762	0.00135	-0.0011
-17.538	0.0015	-0.00137	-16.9532	0.00121	-0.00089
-17.514	0.00151	-0.00147	-16.9292	0.00123	-0.00071
-17.491	0.0015	-0.00161	-16.9062	0.00138	-0.00063
-17.468	0.00146	-0.00178	-16.8832	0.00156	-0.00062
-17.444	0.0014	-0.00197	-16.8592	0.00172	-0.00067
-17.421	0.00133	-0.00217	-16.8362	0.00179	-0.00075
-17.398	0.00121	-0.00238	-16.8132	0.00173	-0.00082
-17.374	0.00109	-0.00253	-16.7892	0.00155	-0.0009
-17.351	0.00095	-0.00262	-16.7662	0.00131	-0.00094
-17.328	0.00083	-0.0026	-16.7432	0.00105	-0.00099
-17.304	0.00076	-0.00244	-16.7192	0.0008	-0.00103
-17.281	0.00082	-0.00217	-16.6962	0.0006	-0.0011
-17.258	0.00101	-0.00186	-16.6732	0.00044	-0.00113
-17.234	0.00136	-0.00157	-16.6492	0.00029	-0.00113
-17.211	0.00179	-0.0014	-16.6262	0.00021	-0.00105
-17.188	0.00219	-0.00133	-16.6032	0.00015	-0.00091
-17.164	0.00248	-0.00139	-16.5792	0.0001	-0.0007
-17.141	0.00254	-0.0015	-16.5562	6e-05	-0.00051
-17.118	0.00238	-0.00159	-16.5332	4e-05	-0.00033
-17.094	0.00205	-0.00161	-16.5092	2e-05	-0.00019
-17.071	0.00166	-0.00149	-16.4862	1e-05	-0.0001
-17.047	0.00129	-0.00129	-16.4622	0	-5e-05
-17.024	0.00106	-0.00106	-16.4392	0	-2e-05
-17.001	0.001	-0.00085	-16.4162	0	0
-16.977	0.00109	-0.0007	-16.3922	0	0
-16.954	0.00128	-0.00061	-16.3692	0	0
-16.931	0.00151	-0.0006	-16.3462	0	0
-16.907	0.0017	-0.00063	-16.3222	0	0
-16.884	0.00178	-0.00068	-16.2992	0	0
-16.861	0.00174	-0.00075	-16.2762	0	0
-16.837	0.00156	-0.0008	-16.2522	0	0
-16.814	0.00133	-0.00083	-16.2292	0	0
-16.791	0.00106	-0.0009	-16.2062	0	0
-16.767	0.00081	-0.00096	-16.1822	0	0
-16.744	0.00059	-0.00106	-16.1592	0	0
-16.721	0.00043	-0.00113	-16.1362	0	0
-16.697	0.00029	-0.00117	-16.1122	0	0
-16.674	0.00021	-0.00111	-16.0892	0	0
-16.651	0.00015	-0.001	-16.0662	0	0
-16.627	9e-05	-0.00079	-16.0422	0	0
-16.604	6e-05	-0.00058	-16.0192	0	0
-16.581	4e-05	-0.00039	-15.9962	0	0
-16.557	2e-05	-0.00022	-15.9722	0	0
-16.534	1e-05	-0.00012	-15.9492	0	0
-16.511	0	-6e-05	-15.9262	0	0
-16.487	0	-2e-05	-15.9022	0	0
-16.464	0	-1e-05	-15.8792	0	0
-16.441	0	0	-15.8562	0	0
-16.417	0	0	-15.8322	0	0
-16.394	0	0	-15.8092	0	0
-16.371	0	0	-15.7862	0	0
-16.347	0	0	-15.7622	0	0
-16.324	0	0	-15.7392	0	0
-16.301	0	0	-15.7162	0	0
-16.277	0	0	-15.6922	0	0
-16.254	0	0	-15.6692	0	0
-16.231	0	0	-15.6462	0	0
-16.207	0	0	-15.6222	0	0
-16.184	0	0	-15.5992	0	0
-16.161	0	0	-15.5762	0	0
-16.137	0	0	-15.5522	0	0
-16.114	0	0	-15.5292	0	0
-16.091	0	0	-15.5062	0	0
-16.067	0	0	-15.4822	0	0
-16.044	0	0	-15.4592	0	0
-16.02	0	0	-15.4352	0	0
-15.997	0	0	-15.4122	0	0
-15.974	0	0	-15.3892	0	0
-15.95	0	0	-15.3652	0	0
-15.927	0	0	-15.3422	0	0
-15.904	0	0	-15.3192	0	0
-15.88	0	0	-15.2952	0	0
-15.857	0	0	-15.2722	0	0
-15.834	0	0	-15.2492	0	0
-15.81	0	0	-15.2252	0	0
-15.787	0	0	-15.2022	0	0
-15.764	0	0	-15.1792	0	0
-15.74	0	0	-15.1552	0	0
-15.717	0	0	-15.1322	0	0
-15.694	0	0	-15.1092	0	0
-15.67	0	0	-15.0852	0	0
-15.647	0	0	-15.0622	0	0
-15.624	0	0	-15.0392	0	0
-15.6	0	0	-15.0152	0	0
-15.577	0	0	-14.9922	0	0
-15.554	0	0	-14.9692	0	0
-15.53	0	0	-14.9452	0	0
-15.507	0	0	-14.9222	0	0
-15.484	0	0	-14.8992	0	0
-15.46	0	0	-14.8752	0	0
-15.437	0	0	-14.8522	0	0
-15.414	0	0	-14.8292	0	0
-15.39	0	0	-14.8052	0	0
-15.367	0	0	-14.7822	0	0
-15.344	0	0	-14.7592	0	0
-15.32	0	0	-14.7352	0	0
-15.297	0	0	-14.7122	0	0
-15.274	0	0	-14.6892	0	0
-15.25	0	0	-14.6652	0	0
-15.227	0	0	-14.6422	0	0
-15.204	0	0	-14.6192	0	0
-15.18	0	0	-14.5952	0	0
-15.157	0	0	-14.5722	0	0
-15.134	0	0	-14.5492	0	0
-15.11	0	0	-14.5252	0	0
-15.087	0	0	-14.5022	0	0
-15.063	0	0	-14.4782	0	0
-15.04	0	0	-14.4552	0	0
-15.017	0	0	-14.4322	0	0
-14.993	0	0	-14.4082	0	0
-14.97	0	0	-14.3852	0	0
-14.947	0	0	-14.3622	0	0
-14.923	0	0	-14.3382	0	0
-14.9	0	0	-14.3152	0	0
-14.877	0	0	-14.2922	0	0
-14.853	0	0	-14.2682	0	0
-14.83	0	0	-14.2452	0	0
-14.807	0	0	-14.2222	0	0
-14.783	0	0	-14.1982	0	0
-14.76	0	0	-14.1752	0	0
-14.737	0	0	-14.1522	0	0
-14.713	0	0	-14.1282	0	0
-14.69	0	0	-14.1052	0	0
-14.667	0	0	-14.0822	0	0
-14.643	0	0	-14.0582	0	0
-14.62	0	0	-14.0352	0	0
-14.597	0	0	-14.0122	0	0
-14.573	0	0	-13.9882	0	0
-14.55	0	0	-13.9652	0	0
-14.527	0	0	-13.9422	0	0
-14.503	0	0	-13.9182	0	0
-14.48	0	0	-13.8952	0	0
-14.457	0	0	-13.8722	0	0
-14.433	0	0	-13.8482	0	0
-14.41	0	0	-13.8252	0	0
-14.387	0	0	-13.8022	0	0
-14.363	0	0	-13.7782	0	0
-14.34	0	0	-13.7552	0	0
-14.317	0	0	-13.7322	0	0
-14.293	0	0	-13.7082	0	0
-14.27	0	0	-13.6852	0	0
-14.247	0	0	-13.6622	0	0
-14.223	0	0	-13.6382	0	0
-14.2	0	0	-13.6152	0	0
-14.177	0	0	-13.5922	0	0
-14.153	0	0	-13.5682	0	0
-14.13	0	0	-13.5452	0	0
-14.107	0	0	-13.5222	0	0
-14.083	0	0	-13.4982	0	0
-14.06	0	0	-13.4752	0	0
-14.036	0	0	-13.4512	0	0
-14.013	0	0	-13.4282	0	0
-13.99	0	0	-13.4052	0	0
-13.966	0	0	-13.3812	0	0
-13.943	0	0	-13.3582	0	0
-13.92	0	0	-13.3352	0	0
-13.896	0	0	-13.3112	0	0
-13.873	0	0	-13.2882	0	0
-13.85	0	0	-13.2652	0	0
-13.826	0	0	-13.2412	0	0
-13.803	0	0	-13.2182	0	0
-13.78	0	0	-13.1952	0	0
-13.756	0	0	-13.1712	0	0
-13.733	0	0	-13.1482	0	0
-13.71	0	0	-13.1252	0	0
-13.686	0	0	-13.1012	0	0
-13.663	0	0	-13.0782	0	0
-13.64	0	0	-13.0552	0	0
-13.616	0	0	-13.0312	0	0
-13.593	0	0	-13.0082	0	0
-13.57	0	0	-12.9852	0	0
-13.546	0	0	-12.9612	0	0
-13.523	0	0	-12.9382	0	0
-13.5	0	0	-12.9152	0	0
-13.476	0	0	-12.8912	0	0
-13.453	0	0	-12.8682	0	0
-13.43	0	0	-12.8452	0	0
-13.406	0	0	-12.8212	0	0
-13.383	0	0	-12.7982	0	0
-13.36	0	0	-12.7752	0	0
-13.336	0	0	-12.7512	0	0
-13.313	0	0	-12.7282	0	0
-13.29	0	0	-12.7052	0	0
-13.266	0	0	-12.6812	0	0
-13.243	0	0	-12.6582	0	0
-13.22	0	0	-12.6352	0	0
-13.196	0	0	-12.6112	0	0
-13.173	0	0	-12.5882	0	0
-13.15	0	0	-12.5652	0	0
-13.126	0	0	-12.5412	0	0
-13.103	0	0	-12.5182	0	0
-13.08	0	0	-12.4952	0	0
-13.056	0	0	-12.4712	0	0
-13.033	0	0	-12.4482	0	0
-13.009	0	0	-12.4242	0	0
-12.986	0	0	-12.4012	0	0
-12.963	0	0	-12.3782	0	0
-12.939	0	0	-12.3542	0	0
-12.916	0	0	-12.3312	0	0
-12.893	0	0	-12.3082	0	0
-12.869	0	0	-12.2842	0	0
-12.846	0	0	-12.2612	0	0
-12.823	0	0	-12.2382	0	0
-12.799	0	0	-12.2142	0	0
-12.776	0	0	-12.1912	0	0
-12.753	0	0	-12.1682	0	0
-12.729	0	0	-12.1442	0	0
-12.706	0	0	-12.1212	0	0
-12.683	0	0	-12.0982	0	0
-12.659	0	0	-12.0742	0	0
-12.636	0	0	-12.0512	0	0
-12.613	0	0	-12.0282	0	0
-12.589	0	0	-12.0042	0	0
-12.566	0	0	-11.9812	0	0
-12.543	0	0	-11.9582	0	0
-12.519	0	0	-11.9342	0	0
-12.496	0	0	-11.9112	0	0
-12.473	0	0	-11.8882	0	0
-12.449	0	0	-11.8642	0	0
-12.426	0	0	-11.8412	0	0
-12.403	0	0	-11.8182	0	0
-12.379	0	0	-11.7942	0	0
-12.356	0	0	-11.7712	0	0
-12.333	0	0	-11.7482	0	0
-12.309	0	0	-11.7242	0	0
-12.286	0	0	-11.7012	0	0
-12.263	0	0	-11.6782	0	0
-12.239	0	0	-11.6542	0	0
-12.216	0	0	-11.6312	0	0
-12.193	0	0	-11.6082	0	0
-12.169	0	0	-11.5842	0	0
-12.146	0	0	-11.5612	0	0
-12.123	0	0	-11.5382	0	0
-12.099	0	0	-11.5142	0	0
-12.076	0	0	-11.4912	0	0
-12.052	0	0	-11.4672	0	0
-12.029	0	0	-11.4442	0	0
-12.006	0	0	-11.4212	0	0
-11.982	0	0	-11.3972	0	0
-11.959	0	0	-11.3742	0	0
-11.936	0	0	-11.3512	0	0
-11.912	0	0	-11.3272	0	0
-11.889	0	0	-11.3042	0	0
-11.866	0	0	-11.2812	0	0
-11.842	0	0	-11.2572	0	0
-11.819	0	0	-11.2342	0	0
-11.796	0	0	-11.2112	0	0
-11.772	0	0	-11.1872	0	0
-11.749	0	0	-11.1642	0	0
-11.726	0	0	-11.1412	0	0
-11.702	0	0	-11.1172	0	0
-11.679	0	0	-11.0942	0	0
-11.656	0	0	-11.0712	0	0
-11.632	0	0	-11.0472	0	0
-11.609	0	0	-11.0242	0	0
-11.586	0	0	-11.0012	0	0
-11.562	0	0	-10.9772	0	0
-11.539	0	0	-10.9542	0	0
-11.516	0	0	-10.9312	0	0
-11.492	0	0	-10.9072	0	0
-11.469	0	0	-10.8842	0	0
-11.446	0	0	-10.8612	0	0
-11.422	0	0	-10.8372	0	0
-11.399	0	0	-10.8142	0	0
-11.376	0	0	-10.7912	0	0
-11.352	0	0	-10.7672	0	0
-11.329	0	0	-10.7442	0	0
-11.306	0	0	-10.7212	0	0
-11.282	0	0	-10.6972	0	0
-11.259	0	0	-10.6742	0	0
-11.236	0	0	-10.6512	0	0
-11.212	0	0	-10.6272	0	0
-11.189	0	0	-10.6042	0	0
-11.166	0	0	-10.5812	0	0
-11.142	0	0	-10.5572	0	0
-11.119	0	0	-10.5342	0	0
-11.096	0	0	-10.5112	0	0
-11.072	0	0	-10.4872	0	0
-11.049	0	0	-10.4642	0	0
-11.025	0	0	-10.4402	0	0
-11.002	0	0	-10.4172	0	0
-10.979	0	0	-10.3942	0	0
-10.955	0	0	-10.3702	0	0
-10.932	0	0	-10.3472	0	0
-10.909	0	0	-10.3242	0	0
-10.885	0	0	-10.3002	0	0
-10.862	0	0	-10.2772	0	0
-10.839	0	0	-10.2542	0	0
-10.815	0	0	-10.2302	0	0
-10.792	0	0	-10.2072	0	0
-10.769	0	0	-10.1842	0	0
-10.745	0	0	-10.1602	0	0
-10.722	0	0	-10.1372	0	0
-10.699	0	0	-10.1142	0	0
-10.675	0	0	-10.0902	0	0
-10.652	0	0	-10.0672	0	0
-10.629	0	0	-10.0442	0	0
-10.605	0	0	-10.0202	0	0
-10.582	0	0	-9.99718	0	0
-10.559	0	0	-9.97418	0	0
-10.535	0	0	-9.95018	0	0
-10.512	0	0	-9.92718	0	0
-10.489	0	0	-9.90418	0	0
-10.465	0	0	-9.88018	0	0
-10.442	0	0	-9.85718	0	0
-10.419	0	0	-9.83418	0	0
-10.395	0	0	-9.81018	0	0
-10.372	0	0	-9.78718	0	0
-10.349	0	0	-9.76418	0	0
-10.325	0	0	-9.74018	0	0
-10.302	0	0	-9.71718	0	0
-10.279	0	0	-9.69418	0	0
-10.255	0	0	-9.67018	0	0
-10.232	0	0	-9.64718	0	0
-10.209	0	0	-9.62418	0	0
-10.185	0	0	-9.60018	0	0
-10.162	0	0	-9.57718	0	0
-10.139	0	0	-9.55418	0	0
-10.115	0	0	-9.53018	0	0
-10.092	0	0	-9.50718	0	0
-10.069	0	0	-9.48418	0	0
-10.045	0	0	-9.46018	0	0
-10.022	0	0	-9.43718	0	0
-9.998	0	0	-9.41318	0	0
-9.975	0	0	-9.39018	0	0
-9.952	0	0	-9.36718	0	0
-9.928	0	0	-9.34318	0	0
-9.905	0	0	-9.32018	0	0
-9.882	0	0	-9.29718	0	0
-9.858	0	0	-9.27318	0	0
-9.835	0	0	-9.25018	0	0
-9.812	0	0	-9.22718	0	0
-9.788	0	0	-9.20318	0	0
-9.765	0	0	-9.18018	0	0
-9.742	0	0	-9.15718	0	0
-9.718	0	0	-9.13318	0	0
-9.695	0	0	-9.11018	0	0
-9.672	0	0	-9.08718	0	0
-9.648	0	0	-9.06318	0	0
-9.625	0	0	-9.04018	0	0
-9.602	0	0	-9.01718	0	0
-9.578	0	0	-8.99318	0	0
-9.555	0	0	-8.97018	0	0
-9.532	0	0	-8.94718	0	0
-9.508	0	0	-8.92318	0	0
-9.485	0	0	-8.90018	0	0
-9.462	0	0	-8.87718	0	0
-9.438	0	0	-8.85318	0	0
-9.415	0	0	-8.83018	0	0
-9.392	0	0	-8.80718	0	0
-9.368	0	0	-8.78318	0	0
-9.345	0	0	-8.76018	0	0
-9.322	0	0	-8.73718	0	0
-9.298	0	0	-8.71318	0	0
-9.275	0	0	-8.69018	0	0
-9.252	0	0	-8.66718	0	0
-9.228	0	0	-8.64318	0	0
-9.205	0	0	-8.62018	0	0
-9.182	0	0	-8.59718	0	0
-9.158	0	0	-8.57318	0	0
-9.135	0	0	-8.55018	0	0
-9.112	0	0	-8.52718	0	0
-9.088	0	0	-8.50318	0	0
-9.065	0	0	-8.48018	0	0
-9.041	0	0	-8.45618	0	0
-9.018	0	0	-8.43318	0	0
-8.995	0	0	-8.41018	0	0
-8.971	0	0	-8.38618	0	0
-8.948	0	0	-8.36318	0	0
-8.925	0	0	-8.34018	0	0
-8.901	0	0	-8.31618	0	0
-8.878	0	0	-8.29318	0	0
-8.855	0	0	-8.27018	0	0
-8.831	0	0	-8.24618	0	0
-8.808	0	0	-8.22318	0	0
-8.785	0	0	-8.20018	0	0
-8.761	0	0	-8.17618	0	0
-8.738	0	0	-8.15318	0	0
-8.715	0	0	-8.13018	0	0
-8.691	0	0	-8.10618	0	0
-8.668	0	0	-8.08318	0	0
-8.645	0	0	-8.06018	0	0
-8.621	0	0	-8.03618	0	0
-8.598	0	0	-8.01318	0	0
-8.575	0	0	-7.99018	0	0
-8.551	0	0	-7.96618	0	0
-8.528	0	0	-7.94318	0	0
-8.505	0	0	-7.92018	0	0
-8.481	0	0	-7.89618	0	0
-8.458	0	0	-7.87318	0	0
-8.435	0	0	-7.85018	0	0
-8.411	0	0	-7.82618	0	0
-8.388	0	0	-7.80318	0	0
-8.365	0	0	-7.78018	0	0
-8.341	0	0	-7.75618	0	0
-8.318	0	0	-7.73318	0	0
-8.295	0	0	-7.71018	0	0
-8.271	0	0	-7.68618	0	0
-8.248	0	0	-7.66318	0	0
-8.225	0	0	-7.64018	0	0
-8.201	0	0	-7.61618	2e-05	0
-8.178	0	0	-7.59318	0.0001	0
-8.155	0	0	-7.57018	0.00034	0
-8.131	0	0	-7.54618	0.00115	0
-8.108	0	0	-7.52318	0.00346	0
-8.085	0	0	-7.50018	0.00954	0
-8.061	0	0	-7.47618	0.02379	0
-8.038	0	0	-7.45318	0.05369	0
-8.014	0	0	-7.42918	0.11002	0
-7.991	0	0	-7.40618	0.20528	0
-7.968	0	0	-7.38318	0.34953	0
-7.944	0	0	-7.35918	0.54429	0
-7.921	0	0	-7.33618	0.77647	0
-7.898	0	0	-7.31318	1.01563	0
-7.874	0	0	-7.28918	1.21844	0
-7.851	0	0	-7.26618	1.34029	0
-7.828	0	0	-7.24318	1.35091	0
-7.804	0	0	-7.21918	1.2476	-2e-05
-7.781	0	0	-7.19618	1.05847	-7e-05
-7.758	0	0	-7.17318	0.83232	-0.00032
-7.734	0	0	-7.14918	0.62131	-0.00123
-7.711	0	0	-7.12618	0.46378	-0.00431
-7.688	0	0	-7.10318	0.3764	-0.01352
-7.664	0	0	-7.07918	0.35636	-0.03804
-7.641	4e-05	0	-7.05618	0.38894	-0.09614
-7.618	0.00018	0	-7.03318	0.45546	-0.21807
-7.594	0.00065	0	-7.00918	0.53779	-0.44396
-7.571	0.00209	0	-6.98618	0.61996	-0.81127
-7.548	0.00612	0	-6.96318	0.68768	-1.33084
-7.524	0.01604	0	-6.93918	0.72986	-1.95991
-7.501	0.03805	0	-6.91618	0.74081	-2.59065
-7.478	0.08164	0	-6.89318	0.72229	-3.07389
-7.454	0.15886	0	-6.86918	0.6842	-3.27379
-7.431	0.28104	0	-6.84618	0.64151	-3.13013
-7.408	0.45312	0	-6.82318	0.61281	-2.68611
-7.384	0.66757	0	-6.79918	0.61677	-2.06937
-7.361	0.9006	0	-6.77618	0.6696	-1.43101
-7.338	1.11508	0	-6.75318	0.77974	-0.88823
-7.314	1.26785	0	-6.72918	0.94286	-0.49492
-7.291	1.32451	0	-6.70618	1.13968	-0.24754
-7.268	1.27142	0	-6.68318	1.34148	-0.11115
-7.244	1.12239	-2e-05	-6.65918	1.52088	-0.04483
-7.221	0.91528	-9e-05	-6.63618	1.66153	-0.01642
-7.198	0.69908	-0.00038	-6.61318	1.75862	-0.00613
-7.174	0.51773	-0.00149	-6.58918	1.81368	-0.0045
-7.151	0.39809	-0.00508	-6.56618	1.82857	-0.00962
-7.128	0.34699	-0.01571	-6.54318	1.80441	-0.02578
-7.104	0.3554	-0.04353	-6.51918	1.74695	-0.06418
-7.081	0.40668	-0.10822	-6.49618	1.67076	-0.14382
-7.057	0.48313	-0.24153	-6.47218	1.59754	-0.28941
-7.034	0.5691	-0.48388	-6.44918	1.54845	-0.52284
-7.011	0.65096	-0.87024	-6.42618	1.53424	-0.84768
-6.987	0.71636	-1.40459	-6.40218	1.55095	-1.23371
-6.964	0.75455	-2.03543	-6.37918	1.58181	-1.61203
-6.941	0.75975	-2.64743	-6.35618	1.60481	-1.8905
-6.917	0.73439	-3.09115	-6.33218	1.6031	-1.99059
-6.894	0.68933	-3.23954	-6.30918	1.57004	-1.8821
-6.871	0.64316	-3.04777	-6.28618	1.51105	-1.59993
-6.847	0.61796	-2.57392	-6.26218	1.43813	-1.22848
-6.824	0.63503	-1.95126	-6.23918	1.36678	-0.86615
-6.801	0.70893	-1.32781	-6.21618	1.30912	-0.59361
-6.777	0.84142	-0.81106	-6.19218	1.27254	-0.45904
-6.754	1.01855	-0.44466	-6.16918	1.25813	-0.48159
-6.731	1.21331	-0.21886	-6.14618	1.26216	-0.6612
-6.707	1.39645	-0.09671	-6.12218	1.27661	-0.98541
-6.684	1.54827	-0.03844	-6.09918	1.29279	-1.43104
-6.661	1.66292	-0.01406	-6.07618	1.30469	-1.96733
-6.637	1.74462	-0.00584	-6.05218	1.31022	-2.55939
-6.614	1.79627	-0.00615	-6.02918	1.3112	-3.16917
-6.591	1.81604	-0.01484	-6.00618	1.3113	-3.74894
-6.567	1.79853	-0.03866	-5.98218	1.31406	-4.23534
-6.544	1.74625	-0.09206	-5.95918	1.32204	-4.5471
-6.521	1.6727	-0.19706	-5.93618	1.33475	-4.61224
-6.497	1.60096	-0.37868	-5.91218	1.35007	-4.39794
-6.474	1.55363	-0.65316	-5.88918	1.3649	-3.94012
-6.451	1.5423	-1.01133	-5.86618	1.37607	-3.34207
-6.427	1.56217	-1.40576	-5.84218	1.38093	-2.75049
-6.404	1.59443	-1.75396	-5.81918	1.37544	-2.30755
-6.381	1.61533	-1.9643	-5.79618	1.35508	-2.11189
-6.357	1.60657	-1.97515	-5.77218	1.31644	-2.19161
-6.334	1.56307	-1.78359	-5.74918	1.26066	-2.49683
-6.311	1.49261	-1.44848	-5.72618	1.19577	-2.90964
-6.287	1.41141	-1.06371	-5.70218	1.13584	-3.27573
-6.264	1.33845	-0.72159	-5.67918	1.09517	-3.44977
-6.241	1.28796	-0.48669	-5.65618	1.08375	-3.34927
-6.217	1.26654	-0.39122	-5.63218	1.10362	-2.98964
-6.194	1.27066	-0.44444	-5.60918	1.1498	-2.47415
-6.171	1.29025	-0.64294	-5.58618	1.21232	-1.95005
-6.147	1.31194	-0.97495	-5.56218	1.27907	-1.5484
-6.124	1.32565	-1.42038	-5.53918	1.33743	-1.3428
-6.101	1.32795	-1.95191	-5.51618	1.37625	-1.34029
-6.077	1.32186	-2.539	-5.49218	1.38956	-1.50029
-6.054	1.31325	-3.14815	-5.46918	1.38022	-1.76124
-6.03	1.30748	-3.73679	-5.44518	1.36089	-2.06059
-6.007	1.30731	-4.23894	-5.42218	1.35005	-2.34435
-5.984	1.31214	-4.57111	-5.39918	1.36416	-2.56843
-5.96	1.31929	-4.6534	-5.37518	1.41029	-2.69961
-5.937	1.32691	-4.45014	-5.35218	1.48129	-2.71985
-5.914	1.33324	-4.00077	-5.32918	1.55945	-2.62814
-5.89	1.33745	-3.41678	-5.30518	1.62213	-2.44697
-5.867	1.33686	-2.85348	-5.28218	1.65259	-2.21612
-5.844	1.32745	-2.45415	-5.25918	1.64581	-1.98558
-5.82	1.30325	-2.30678	-5.23518	1.61099	-1.799
-5.797	1.26219	-2.41876	-5.21218	1.56598	-1.68178
-5.774	1.20753	-2.71516	-5.18918	1.5291	-1.63421
-5.75	1.15029	-3.06297	-5.16518	1.51028	-1.63612
-5.727	1.10443	-3.31049	-5.14218	1.50798	-1.66163
-5.704	1.08186	-3.33862	-5.11918	1.51469	-1.69331
-5.68	1.08826	-3.10646	-5.09518	1.52298	-1.72826
-5.657	1.12216	-2.66573	-5.07218	1.53195	-1.77509
-5.634	1.17641	-2.13654	-5.04918	1.54721	-1.8419
-5.61	1.24008	-1.65761	-5.02518	1.57589	-1.92648
-5.587	1.3003	-1.3337	-5.00218	1.62268	-2.01611
-5.564	1.34481	-1.20924	-4.97918	1.68545	-2.09717
-5.54	1.3654	-1.27251	-4.95518	1.75605	-2.16498
-5.517	1.36227	-1.47811	-4.93218	1.8245	-2.2284
-5.494	1.34588	-1.76992	-4.90918	1.88169	-2.30137
-5.47	1.33396	-2.09353	-4.88518	1.92111	-2.38754
-5.447	1.34448	-2.39942	-4.86218	1.93916	-2.46873
-5.424	1.38697	-2.6405	-4.83918	1.93507	-2.51063
-5.4	1.45704	-2.77707	-4.81518	1.91307	-2.4784
-5.377	1.53751	-2.78339	-4.79218	1.88399	-2.36066
-5.354	1.60525	-2.66208	-4.76918	1.86395	-2.1758
-5.33	1.64186	-2.44387	-4.74518	1.86941	-1.96681
-5.307	1.64089	-2.18339	-4.72218	1.90909	-1.77946
-5.284	1.60985	-1.93998	-4.69918	1.97892	-1.64412
-5.26	1.56496	-1.75833	-4.67518	2.06518	-1.56679
-5.237	1.52229	-1.65477	-4.65218	2.15329	-1.53809
-5.214	1.49091	-1.61833	-4.62918	2.23704	-1.54769
-5.19	1.47119	-1.62175	-4.60518	2.3226	-1.59599
-5.167	1.45905	-1.64054	-4.58218	2.42395	-1.693
-5.144	1.45181	-1.66609	-4.55918	2.55229	-1.84507
-5.12	1.45183	-1.70459	-4.53518	2.70639	-2.04098
-5.097	1.46535	-1.76735	-4.51218	2.87105	-2.25009
-5.074	1.49884	-1.85622	-4.48918	3.02251	-2.43252
-5.05	1.55441	-1.95745	-4.46518	3.13845	-2.55857
-5.027	1.62864	-2.0485	-4.44218	3.20856	-2.62285
-5.003	1.71332	-2.11275	-4.41818	3.23513	-2.64338
-4.98	1.79803	-2.15237	-4.39518	3.23313	-2.64992
-4.957	1.87147	-2.18681	-4.37218	3.22604	-2.67005
-4.933	1.92467	-2.23693	-4.34818	3.24199	-2.71578
-4.91	1.95001	-2.3067	-4.32518	3.30628	-2.78499
-4.887	1.94506	-2.37466	-4.30218	3.43153	-2.86424
-4.863	1.91505	-2.40212	-4.27818	3.60945	-2.93999
-4.84	1.8732	-2.35674	-4.25518	3.80772	-3.00586
-4.817	1.83951	-2.23122	-4.23218	3.98246	-3.06466
-4.793	1.83293	-2.05039	-4.20818	4.0947	-3.1249
-4.77	1.86309	-1.85703	-4.18518	4.12674	-3.19295
-4.747	1.92618	-1.69236	-4.16218	4.08569	-3.2699
-4.723	2.00756	-1.57845	-4.13818	3.99668	-3.3543
-4.7	2.09177	-1.51514	-4.11518	3.88554	-3.45395
-4.677	2.17195	-1.49326	-4.09218	3.76629	-3.59089
-4.653	2.25337	-1.50806	-4.06818	3.63698	-3.79576
-4.63	2.34998	-1.5669	-4.04518	3.48791	-4.08148
-4.607	2.47457	-1.68259	-4.02218	3.31374	-4.41599
-4.583	2.62674	-1.85748	-3.99818	3.1236	-4.71522
-4.56	2.79217	-2.07311	-3.97518	2.94025	-4.86955
-4.537	2.94775	-2.29054	-3.95218	2.79163	-4.79315
-4.513	3.06995	-2.46704	-3.92818	2.69997	-4.4695
-4.49	3.1467	-2.57599	-3.90518	2.67502	-3.96184
-4.467	3.17833	-2.61874	-3.88218	2.71425	-3.38082
-4.443	3.17656	-2.62049	-3.85818	2.80657	-2.83612
-4.42	3.16114	-2.61769	-3.83518	2.93331	-2.39835
-4.397	3.15794	-2.63778	-3.81218	3.07073	-2.08707
-4.373	3.19347	-2.69094	-3.78818	3.19362	-1.88582
-4.35	3.2892	-2.7685	-3.76518	3.28005	-1.76636
-4.327	3.44907	-2.85289	-3.74218	3.31735	-1.70742
-4.303	3.65573	-2.92957	-3.71818	3.30711	-1.70344
-4.28	3.87104	-2.9945	-3.69518	3.26535	-1.75945
-4.257	4.05167	-3.05313	-3.67218	3.22034	-1.87906
-4.233	4.16325	-3.11447	-3.64818	3.20681	-2.04902
-4.21	4.19228	-3.18346	-3.62518	3.25445	-2.23428
-4.187	4.1461	-3.26145	-3.60218	3.37863	-2.38627
-4.163	4.04438	-3.35276	-3.57818	3.57274	-2.46352
-4.14	3.90828	-3.47665	-3.55518	3.80887	-2.45196
-4.117	3.74905	-3.66309	-3.53218	4.04936	-2.37164
-4.093	3.57031	-3.93609	-3.50818	4.25714	-2.2678
-4.07	3.37349	-4.28382	-3.48518	4.40753	-2.1889
-4.046	3.16782	-4.64164	-3.46118	4.4913	-2.16474
-4.023	2.97286	-4.903	-3.43818	4.51018	-2.19682
-4	2.81319	-4.96018	-3.41518	4.47105	-2.26476
-3.976	2.71059	-4.75872	-3.39118	4.38102	-2.34169
-3.953	2.67646	-4.32353	-3.36818	4.24553	-2.41216
-3.93	2.70839	-3.74738	-3.34518	4.07626	-2.47711
-3.906	2.79481	-3.14899	-3.32118	3.89221	-2.55495
-3.883	2.91656	-2.62492	-3.29818	3.72267	-2.6748
-3.86	3.05053	-2.22357	-3.27518	3.60051	-2.86415
-3.836	3.1726	-1.94735	-3.25118	3.55017	-3.13874
-3.813	3.26158	-1.77101	-3.22818	3.57957	-3.4924
-3.79	3.30427	-1.66602	-3.20518	3.68161	-3.89368
-3.766	3.29936	-1.61554	-3.18118	3.83894	-4.29729
-3.743	3.25862	-1.6198	-3.15818	4.03276	-4.65765
-3.72	3.20662	-1.68808	-3.13518	4.24548	-4.94297
-3.696	3.17481	-1.82356	-3.11118	4.45776	-5.14081
-3.673	3.19434	-2.00882	-3.08818	4.64835	-5.25285
-3.65	3.28574	-2.20339	-3.06518	4.79017	-5.28616
-3.626	3.44986	-2.35567	-3.04118	4.85927	-5.24907
-3.603	3.66775	-2.42437	-3.01818	4.8375	-5.14671
-3.58	3.90561	-2.39998	-2.99518	4.72239	-4.98392
-3.556	4.12691	-2.30784	-2.97118	4.53027	-4.76949
-3.533	4.30268	-2.19789	-2.94818	4.29158	-4.52819
-3.51	4.41792	-2.12088	-2.92518	4.04562	-4.30905
-3.486	4.47137	-2.10576	-2.90118	3.83185	-4.18397
-3.463	4.46789	-2.15243	-2.87818	3.68287	-4.23389
-3.44	4.41326	-2.2367	-2.85518	3.61989	-4.51863
-3.416	4.30985	-2.32788	-2.83118	3.64849	-5.0465
-3.393	4.16221	-2.40465	-2.80818	3.75676	-5.75174
-3.37	3.98239	-2.4667	-2.78518	3.92256	-6.49909
-3.346	3.79643	-2.53389	-2.76118	4.11991	-7.11678
-3.323	3.6386	-2.64039	-2.73818	4.32362	-7.45196
-3.3	3.54094	-2.82217	-2.71518	4.50786	-7.42732
-3.276	3.52028	-3.10044	-2.69118	4.64131	-7.06566
-3.253	3.57406	-3.4706	-2.66818	4.69058	-6.47644
-3.23	3.68735	-3.89611	-2.64518	4.63295	-5.802
-3.206	3.83981	-4.32062	-2.62118	4.4767	-5.15966
-3.183	4.01714	-4.68626	-2.59818	4.266	-4.60495
-3.16	4.20921	-4.95399	-2.57518	4.06729	-4.13091
-3.136	4.40411	-5.11364	-2.55118	3.93357	-3.70125
-3.113	4.584	-5.18052	-2.52818	3.87883	-3.28885
-3.09	4.72116	-5.18276	-2.50518	3.87056	-2.89878
-3.066	4.78594	-5.14377	-2.48118	3.85709	-2.55919
-3.043	4.75701	-5.07315	-2.45818	3.80218	-2.29538
-3.019	4.6331	-4.96448	-2.43418	3.70498	-2.10993
-2.996	4.43826	-4.80939	-2.41118	3.59325	-1.97712
-2.973	4.21409	-4.61813	-2.38818	3.49599	-1.86155
-2.949	4.00657	-4.43337	-2.36418	3.42266	-1.73926
-2.926	3.85395	-4.32996	-2.34118	3.36055	-1.61289
-2.903	3.77806	-4.39411	-2.31818	3.29382	-1.50721
-2.879	3.78356	-4.68935	-2.29418	3.21505	-1.45398
-2.856	3.85886	-5.22135	-2.27118	3.12678	-1.47377
-2.833	3.9835	-5.9194	-2.24818	3.03635	-1.56615
-2.809	4.13587	-6.64379	-2.22418	2.94604	-1.71126
-2.786	4.29742	-7.22291	-2.20118	2.85867	-1.88102
-2.763	4.45177	-7.51119	-2.17818	2.78076	-2.04929
-2.739	4.5777	-7.44451	-2.15418	2.72274	-2.1999
-2.716	4.64656	-7.05855	-2.13118	2.69051	-2.33087
-2.693	4.63233	-6.46876	-2.10818	2.67921	-2.45686
-2.669	4.52871	-5.81308	-2.08418	2.67231	-2.60963
-2.646	4.36266	-5.1938	-2.06118	2.64965	-2.83566
-2.623	4.18903	-4.64967	-2.03818	2.60223	-3.18311
-2.599	4.06238	-4.16682	-2.01418	2.5409	-3.67998
-2.576	4.00554	-3.71782	-1.99118	2.49887	-4.30567
-2.553	3.99794	-3.29511	-1.96818	2.52029	-4.97516
-2.529	3.99141	-2.91735	-1.94418	2.6445	-5.552
-2.506	3.94666	-2.61109	-1.92118	2.88828	-5.9003
-2.483	3.85508	-2.38505	-1.89818	3.23367	-5.94566
-2.459	3.7382	-2.21953	-1.87418	3.62779	-5.71522
-2.436	3.62388	-2.07769	-1.85118	3.99153	-5.32586
-2.413	3.52213	-1.92853	-1.82818	4.24539	-4.92954
-2.389	3.42586	-1.76623	-1.80418	4.33765	-4.64993
-2.366	3.32227	-1.61039	-1.78118	4.26493	-4.53661
-2.343	3.20898	-1.49353	-1.75818	4.07277	-4.55839
-2.319	3.09405	-1.44065	-1.73418	3.82946	-4.62323
-2.296	2.98756	-1.45937	-1.71118	3.59394	-4.61858
-2.273	2.89477	-1.53865	-1.68818	3.39259	-4.45411
-2.249	2.81651	-1.65913	-1.66418	3.22233	-4.10024
-2.226	2.75495	-1.80296	-1.64118	3.07155	-3.60618
-2.203	2.71387	-1.95735	-1.61818	2.93939	-3.09458
-2.179	2.69465	-2.11432	-1.59418	2.84255	-2.72209
-2.156	2.68801	-2.2695	-1.57118	2.80182	-2.623
-2.133	2.67576	-2.4231	-1.54818	2.83014	-2.85132
-2.109	2.63914	-2.58625	-1.52418	2.9225	-3.34552
-2.086	2.57107	-2.78747	-1.50118	3.05844	-3.9382
-2.062	2.48601	-3.07071	-1.47718	3.20811	-4.41101
-2.039	2.41753	-3.47755	-1.45418	3.34222	-4.57326
-2.016	2.4082	-4.01705	-1.43118	3.43867	-4.3394
-1.992	2.49573	-4.64092	-1.40718	3.48599	-3.75786
-1.969	2.69989	-5.24018	-1.38418	3.48552	-2.98682
-1.946	3.01296	-5.68252	-1.36118	3.44803	-2.23145
-1.922	3.39684	-5.87042	-1.33718	3.39149	-1.67494
-1.899	3.78807	-5.78872	-1.31418	3.33488	-1.43682
-1.876	4.11091	-5.51459	-1.29118	3.29389	-1.55528
-1.852	4.30055	-5.18199	-1.26718	3.2764	-1.98961
-1.829	4.32808	-4.91893	-1.24418	3.28108	-2.63298
-1.806	4.2133	-4.79156	-1.22118	3.30086	-3.33994
-1.782	4.0113	-4.78106	-1.19718	3.32224	-3.97431
-1.759	3.78424	-4.79608	-1.17418	3.32893	-4.45761
-1.736	3.57084	-4.72052	-1.15118	3.30523	-4.78876
-1.712	3.37964	-4.4658	-1.12718	3.24047	-5.00985
-1.689	3.20308	-4.01563	-1.10418	3.13537	-5.14243
-1.666	3.03982	-3.44322	-1.08118	3.00155	-5.14517
-1.642	2.9059	-2.89255	-1.05718	2.86151	-4.93205
-1.619	2.82818	-2.52968	-1.03418	2.74116	-4.44059
-1.596	2.82884	-2.48283	-1.01118	2.65898	-3.69354
-1.572	2.90921	-2.78661	-0.98718	2.61955	-2.80537
-1.549	3.0498	-3.35896	-0.96418	2.61355	-1.93167
-1.526	3.21724	-4.01458	-0.94118	2.63039	-1.20072
-1.502	3.37758	-4.52504	-0.91718	2.67197	-0.67219
-1.479	3.50319	-4.69779	-0.89418	2.75909	-0.33867
-1.456	3.57884	-4.45013	-0.87118	2.92148	-0.15472
-1.432	3.60178	-3.8382	-0.84718	3.17451	-0.06822
-1.409	3.57914	-3.02796	-0.82418	3.49285	-0.04144
-1.386	3.5261	-2.22796	-0.80118	3.80628	-0.05925
-1.362	3.46255	-1.62043	-0.77718	4.01819	-0.13049
-1.339	3.40522	-1.32314	-0.75418	4.04515	-0.28565
-1.316	3.36571	-1.37941	-0.73118	3.85321	-0.56873
-1.292	3.34569	-1.76389	-0.70718	3.47332	-1.01805
-1.269	3.3401	-2.39087	-0.68418	2.98501	-1.63676
-1.246	3.33698	-3.13106	-0.66118	2.47999	-2.36385
-1.222	3.32434	-3.84475	-0.63718	2.02913	-3.07025
-1.199	3.29177	-4.43045	-0.61418	1.6659	-3.59669
-1.176	3.23196	-4.85408	-0.59118	1.39351	-3.82487
-1.152	3.14297	-5.13508	-0.56718	1.19974	-3.75037
-1.129	3.02888	-5.29417	-0.54418	1.07072	-3.50638
-1.106	2.90085	-5.30419	-0.52118	0.99591	-3.3179
-1.082	2.77699	-5.09539	-0.49718	0.96781	-3.4069
-1.059	2.6762	-4.61047	-0.47418	0.98059	-3.89634
-1.035	2.60994	-3.86613	-0.45018	1.02944	-4.75859
-1.012	2.57927	-2.96845	-0.42718	1.1087	-5.8281
-0.989	2.57978	-2.07018	-0.40418	1.209	-6.86449
-0.965	2.61261	-1.3049	-0.38018	1.31597	-7.63181
-0.942	2.69218	-0.74121	-0.35718	1.41502	-7.96505
-0.919	2.84305	-0.37903	-0.33418	1.50401	-7.80868
-0.895	3.08109	-0.17526	-0.31018	1.60628	-7.23508
-0.872	3.39072	-0.07653	-0.28718	1.77483	-6.42896
-0.849	3.71503	-0.04161	-0.26418	2.07857	-5.63521
-0.825	3.96551	-0.05123	-0.24018	2.57027	-5.06429
-0.802	4.05565	-0.10994	-0.21718	3.2499	-4.80084
-0.779	3.93608	-0.24447	-0.19418	4.04437	-4.76305
-0.755	3.6165	-0.49725	-0.17018	4.81929	-4.74962
-0.732	3.16018	-0.90991	-0.14718	5.42063	-4.5499
-0.709	2.65401	-1.49536	-0.12418	5.72971	-4.05592
-0.685	2.17526	-2.20623	-0.10018	5.70108	-3.30447
-0.662	1.77123	-2.92507	-0.07718	5.37264	-2.44172
-0.639	1.45868	-3.48902	-0.05418	4.84554	-1.63955
-0.615	1.23433	-3.75844	-0.03018	4.25023	-1.02737
-0.592	1.08767	-3.69087	-0.00718	3.718	-0.67071
-0.569	1.0063	-3.38093	0.01582	3.35789	-0.59173
-0.545	0.97862	-3.03654	0.03982	3.24857	-0.80264
-0.522	0.99391	-2.89829	0.06282	3.42563	-1.32187
-0.499	1.04222	-3.14575	0.08582	3.87118	-2.16111
-0.475	1.11288	-3.8291	0.10982	4.50408	-3.29794
-0.452	1.19199	-4.85339	0.13282	5.18985	-4.65248
-0.429	1.26324	-6.016	0.15582	5.78289	-6.08825
-0.405	1.31379	-7.0757	0.17982	6.17569	-7.4401
-0.382	1.34614	-7.81944	0.20282	6.34561	-8.54038
-0.359	1.39048	-8.12887	0.22582	6.34406	-9.24496
-0.335	1.50769	-7.99804	0.24982	6.26059	-9.44333
-0.312	1.77667	-7.53819	0.27282	6.17192	-9.08148
-0.289	2.26528	-6.93416	0.29582	6.1134	-8.1867
-0.265	2.98965	-6.36438	0.31982	6.08406	-6.89073
-0.242	3.88679	-5.92113	0.34282	6.06874	-5.4169
-0.219	4.81224	-5.56799	0.36582	6.06401	-4.03329
-0.195	5.57668	-5.17514	0.38982	6.09667	-2.98806
-0.172	6.0089	-4.61675	0.41282	6.21302	-2.45526
-0.149	6.02164	-3.85253	0.43582	6.44761	-2.50398
-0.125	5.63904	-2.95521	0.45982	6.77406	-3.09482
-0.102	4.98637	-2.0636	0.48282	7.08491	-4.08696
-0.079	4.2388	-1.30947	0.50582	7.22356	-5.26307
-0.055	3.56655	-0.76901	0.52982	7.0577	-6.3736
-0.032	3.0997	-0.46106	0.55282	6.55121	-7.198
-0.008	2.91728	-0.37803	0.57682	5.78361	-7.60507
0.015	3.04913	-0.52306	0.59982	4.91649	-7.58894
0.038	3.47665	-0.92882	0.62282	4.12613	-7.25825
0.062	4.12485	-1.64703	0.64682	3.54555	-6.773
0.085	4.86549	-2.71454	0.66982	3.23819	-6.26441
0.108	5.54441	-4.11014	0.69282	3.20019	-5.77679
0.132	6.03699	-5.72438	0.71682	3.38418	-5.26227
0.155	6.29501	-7.36131	0.73982	3.72674	-4.64175
0.178	6.35912	-8.77176	0.76282	4.1657	-3.87684
0.202	6.31802	-9.71455	0.78682	4.64079	-3.00928
0.225	6.25709	-10.0104	0.80982	5.09031	-2.14294
0.248	6.21708	-9.5964	0.83282	5.44386	-1.38865
0.272	6.19673	-8.54489	0.85682	5.63452	-0.81546
0.295	6.1735	-7.05402	0.87982	5.61597	-0.43546
0.318	6.13704	-5.40199	0.90282	5.38329	-0.22011
0.342	6.11086	-3.87863	0.92682	4.97992	-0.1305
0.365	6.14545	-2.72446	0.94982	4.4925	-0.1445
0.388	6.2884	-2.09291	0.97282	4.03094	-0.27222
0.412	6.53964	-2.0465	0.99682	3.70311	-0.5583
0.435	6.81986	-2.56358	1.01982	3.58465	-1.06876
0.458	6.99062	-3.54237	1.04282	3.69805	-1.85996
0.482	6.9161	-4.8006	1.06682	4.00759	-2.9317
0.505	6.53137	-6.09502	1.08982	4.42538	-4.18539
0.528	5.87547	-7.16766	1.11282	4.82825	-5.41578
0.552	5.07859	-7.82352	1.13682	5.08206	-6.35476
0.575	4.30232	-7.99113	1.15982	5.07535	-6.76347
0.598	3.68444	-7.74401	1.18282	4.76279	-6.5321
0.622	3.30252	-7.244	1.20682	4.19492	-5.72394
0.645	3.16933	-6.65617	1.22982	3.5149	-4.55084
0.668	3.25312	-6.06277	1.25282	2.91544	-3.28234
0.692	3.50637	-5.44927	1.27682	2.5654	-2.15086
0.715	3.88179	-4.75046	1.29982	2.54357	-1.29057
0.738	4.33486	-3.93135	1.32282	2.805	-0.73832
0.762	4.81058	-3.03041	1.34682	3.19921	-0.46934
0.785	5.23859	-2.1453	1.36982	3.52715	-0.44332
0.808	5.53825	-1.3826	1.39282	3.62194	-0.62978
0.832	5.64408	-0.80748	1.41682	3.40954	-1.00538
0.855	5.52872	-0.42913	1.43982	2.92597	-1.52872
0.878	5.21822	-0.21688	1.46282	2.28746	-2.11838
0.902	4.78565	-0.1307	1.48682	1.6306	-2.65457
0.925	4.33424	-0.1474	1.50982	1.06417	-3.01315
0.949	3.96543	-0.27534	1.53382	0.64241	-3.12043
0.972	3.75486	-0.55583	1.55682	0.37227	-2.98412
0.995	3.7312	-1.05063	1.57982	0.23424	-2.68879
1.019	3.87798	-1.81323	1.60382	0.20562	-2.34402
1.042	4.13808	-2.84771	1.62682	0.27435	-2.02966
1.065	4.42797	-4.06817	1.64982	0.44119	-1.76663
1.089	4.6479	-5.28671	1.67382	0.7099	-1.53213
1.112	4.70242	-6.24868	1.69682	1.07018	-1.29388
1.135	4.53388	-6.71494	1.71982	1.48282	-1.0419
1.159	4.15837	-6.55657	1.74382	1.87877	-0.7972
1.182	3.67831	-5.81258	1.76682	2.17853	-0.59992
1.205	3.2552	-4.67803	1.78982	2.32656	-0.4913
1.229	3.04005	-3.42431	1.81382	2.31935	-0.4977
1.252	3.10225	-2.30209	1.83682	2.20985	-0.62072
1.275	3.38669	-1.47583	1.85982	2.0845	-0.83255
1.299	3.73348	-1.00723	1.88382	2.02185	-1.07758
1.322	3.94629	-0.88034	1.90682	2.05361	-1.28475
1.345	3.87831	-1.03356	1.92982	2.15101	-1.39017
1.369	3.49265	-1.38025	1.95382	2.23948	-1.36327
1.392	2.86448	-1.81906	1.97682	2.23946	-1.21948
1.415	2.1376	-2.24699	1.99982	2.11029	-1.01331
1.439	1.45847	-2.57907	2.02382	1.87272	-0.81446
1.462	0.93066	-2.77041	2.04682	1.59726	-0.67938
1.485	0.59961	-2.82114	2.06982	1.36594	-0.63347
1.509	0.46798	-2.76015	2.09382	1.23026	-0.66637
1.532	0.51648	-2.62127	2.11682	1.188	-0.74115
1.555	0.71602	-2.42585	2.13982	1.19179	-0.80915
1.579	1.02565	-2.17932	2.16382	1.17694	-0.82965
1.602	1.3856	-1.8842	2.18682	1.09751	-0.78351
1.625	1.71753	-1.55318	2.20982	0.94587	-0.67797
1.649	1.94234	-1.21568	2.23382	0.75171	-0.53929
1.672	2.00578	-0.9151	2.25682	0.56226	-0.39899
1.695	1.90456	-0.69818	2.27982	0.41932	-0.28121
1.719	1.69094	-0.60093	2.30382	0.34306	-0.19766
1.742	1.45754	-0.63757	2.32682	0.3284	-0.14904
1.765	1.30522	-0.79224	2.34982	0.35157	-0.13072
1.789	1.30866	-1.01674	2.37382	0.38204	-0.13745
1.812	1.48817	-1.24054	2.39682	0.39515	-0.16541
1.835	1.79946	-1.39142	2.41982	0.38117	-0.21142
1.859	2.14836	-1.42192	2.44382	0.34839	-0.27071
1.882	2.42659	-1.32914	2.46682	0.31819	-0.33493
1.905	2.55777	-1.15486	2.48982	0.31477	-0.39246
1.929	2.52664	-0.96537	2.51382	0.35323	-0.43156
1.952	2.37487	-0.82282	2.53682	0.43147	-0.44471
1.976	2.16799	-0.76115	2.56082	0.52896	-0.43238
1.999	1.95389	-0.77645	2.58382	0.61365	-0.40267
2.022	1.7449	-0.83324	2.60682	0.65456	-0.36779
2.046	1.52897	-0.88259	2.63082	0.63538	-0.33918
2.069	1.29672	-0.88245	2.65382	0.55944	-0.32393
2.092	1.06041	-0.81569	2.67682	0.44771	-0.32405
2.116	0.84927	-0.69232	2.70082	0.32804	-0.33748
2.139	0.69128	-0.54115	2.72382	0.22512	-0.35952
2.162	0.59429	-0.39424	2.74682	0.15488	-0.38405
2.186	0.54199	-0.27476	2.77082	0.12443	-0.40482
2.209	0.50515	-0.19288	2.79382	0.13487	-0.41682
2.232	0.45864	-0.14886	2.81682	0.18321	-0.41745
2.256	0.39385	-0.1387	2.84082	0.26244	-0.40746
2.279	0.32059	-0.15809	2.86382	0.36051	-0.39045
2.302	0.26002	-0.20301	2.88682	0.4607	-0.37176
2.326	0.23409	-0.26772	2.91082	0.545	-0.35704
2.349	0.25649	-0.34274	2.93382	0.59907	-0.35083
2.372	0.3272	-0.41419	2.95682	0.61686	-0.35546
2.396	0.43068	-0.46643	2.98082	0.60061	-0.37017
2.419	0.53881	-0.48725	3.00382	0.55878	-0.39131
2.442	0.61913	-0.47293	3.02682	0.50108	-0.41348
2.466	0.64578	-0.42991	3.05082	0.43629	-0.43151
2.489	0.61027	-0.3723	3.07382	0.3721	-0.44265
2.512	0.52408	-0.31625	3.09682	0.31615	-0.44733
2.536	0.41378	-0.27448	3.12082	0.27472	-0.4484
2.559	0.30982	-0.25352	3.14382	0.2506	-0.44916
2.582	0.23634	-0.25394	3.16682	0.24054	-0.45181
2.606	0.20531	-0.272	3.19082	0.23622	-0.45693
2.629	0.21597	-0.30157	3.21382	0.22836	-0.46397
2.652	0.25803	-0.33583	3.23682	0.21135	-0.47249
2.676	0.31697	-0.36831	3.26082	0.1858	-0.48252
2.699	0.3795	-0.39401	3.28382	0.15709	-0.49482
2.722	0.43731	-0.40985	3.30682	0.13211	-0.51025
2.746	0.48763	-0.41472	3.33082	0.11614	-0.52885
2.769	0.5302	-0.40944	3.35382	0.11159	-0.54948
2.792	0.56318	-0.39661	3.37682	0.11829	-0.56917
2.816	0.58119	-0.38049	3.40082	0.13443	-0.58392
2.839	0.57689	-0.36628	3.42382	0.15737	-0.59006
2.862	0.54603	-0.35881	3.44682	0.18457	-0.58592
2.886	0.49119	-0.36146	3.47082	0.21402	-0.57298
2.909	0.42302	-0.37466	3.49382	0.24399	-0.55489
2.933	0.35639	-0.39568	3.51782	0.27208	-0.53605
2.956	0.30435	-0.41936	3.54082	0.29481	-0.51964
2.979	0.27236	-0.44012	3.56382	0.30814	-0.50689
3.003	0.25682	-0.45407	3.58782	0.31031	-0.49712
3.026	0.24825	-0.46047	3.61082	0.30283	-0.48903
3.049	0.23713	-0.46123	3.63382	0.29027	-0.48137
3.073	0.21847	-0.45966	3.65782	0.27777	-0.47333
3.096	0.19315	-0.45858	3.68082	0.26818	-0.46517
3.119	0.16567	-0.45947	3.70382	0.26157	-0.45767
3.143	0.14163	-0.46257	3.72782	0.25665	-0.45222
3.166	0.12636	-0.46754	3.75082	0.25279	-0.44982
3.189	0.12476	-0.47429	3.77382	0.25077	-0.45062
3.213	0.14123	-0.48317	3.79782	0.25283	-0.45341
3.236	0.17771	-0.49499	3.82082	0.26182	-0.45581
3.259	0.23109	-0.51041	3.84382	0.28022	-0.45495
3.283	0.2917	-0.52955	3.86782	0.30872	-0.44856
3.306	0.3452	-0.55094	3.89082	0.34422	-0.43573
3.329	0.37784	-0.57203	3.91382	0.37904	-0.41758
3.353	0.3827	-0.58935	3.93782	0.40242	-0.39646
3.376	0.36272	-0.60037	3.96082	0.4052	-0.37542
3.399	0.32934	-0.60426	3.98382	0.38474	-0.35739
3.423	0.29696	-0.60224	4.00782	0.34649	-0.34453
3.446	0.27677	-0.59655	4.03082	0.3013	-0.33806
3.469	0.27339	-0.58922	4.05382	0.26038	-0.33804
3.493	0.2846	-0.58127	4.07782	0.2306	-0.34324
3.516	0.30379	-0.57298	4.10082	0.21362	-0.35157
3.539	0.3234	-0.5644	4.12382	0.20741	-0.36026
3.563	0.33743	-0.55611	4.14782	0.20894	-0.36667
3.586	0.3434	-0.54881	4.17082	0.21575	-0.36881
3.609	0.34253	-0.54248	4.19382	0.2263	-0.36609
3.633	0.33882	-0.53593	4.21782	0.23919	-0.35919
3.656	0.33653	-0.52714	4.24082	0.25273	-0.34983
3.679	0.33766	-0.51466	4.26382	0.26503	-0.33968
3.703	0.34046	-0.49878	4.28782	0.27449	-0.32973
3.726	0.3408	-0.48165	4.31082	0.2802	-0.32031
3.749	0.33481	-0.46622	4.33382	0.28199	-0.31169
3.773	0.3215	-0.45467	4.35782	0.28058	-0.30479
3.796	0.30325	-0.44728	4.38082	0.27732	-0.3012
3.819	0.2835	-0.443	4.40382	0.27415	-0.30267
3.843	0.26496	-0.43991	4.42782	0.2726	-0.30979
3.866	0.24855	-0.43667	4.45082	0.27269	-0.32134
3.889	0.23504	-0.43295	4.47382	0.27286	-0.33454
3.913	0.22645	-0.42903	4.49782	0.27061	-0.34635
3.936	0.22618	-0.42516	4.52082	0.26427	-0.35468
3.96	0.23729	-0.42107	4.54482	0.25443	-0.35909
3.983	0.26003	-0.41609	4.56782	0.24403	-0.3603
4.006	0.29075	-0.40962	4.59082	0.23661	-0.35912
4.03	0.32307	-0.40158	4.61482	0.23456	-0.35564
4.053	0.35027	-0.39272	4.63782	0.23754	-0.349
4.076	0.3675	-0.3842	4.66082	0.24261	-0.33846
4.1	0.37209	-0.37679	4.68482	0.24609	-0.32455
4.123	0.36318	-0.37091	4.70782	0.24545	-0.30947
4.146	0.34152	-0.36637	4.73082	0.2405	-0.29691
4.17	0.31004	-0.36255	4.75482	0.23302	-0.29043
4.193	0.27425	-0.35888	4.77782	0.22524	-0.29184
4.216	0.24114	-0.35501	4.80082	0.2186	-0.29999
4.24	0.21686	-0.35113	4.82482	0.21338	-0.31137
4.263	0.2046	-0.34793	4.84782	0.20965	-0.32163
4.286	0.20385	-0.34645	4.87082	0.20778	-0.32793
4.31	0.21156	-0.34734	4.89482	0.20869	-0.32991
4.333	0.22399	-0.35073	4.91782	0.21364	-0.32979
4.356	0.23793	-0.35586	4.94082	0.22357	-0.33054
4.38	0.25151	-0.36138	4.96482	0.23885	-0.33403
4.403	0.2634	-0.36553	4.98782	0.25861	-0.33979
4.426	0.27244	-0.36699	5.01082	0.27999	-0.34521
4.45	0.27734	-0.36486	5.03482	0.29815	-0.34686
4.473	0.27675	-0.3594	5.05782	0.30778	-0.34233
4.496	0.27014	-0.35138	5.08082	0.30599	-0.33092
4.52	0.2583	-0.34189	5.10482	0.29434	-0.31408
4.543	0.24334	-0.33151	5.12782	0.27848	-0.29427
4.566	0.22793	-0.32057	5.15082	0.26552	-0.27414
4.59	0.21408	-0.30933	5.17482	0.26037	-0.25608
4.613	0.20226	-0.29861	5.19782	0.26362	-0.24151
4.636	0.19187	-0.28979	5.22082	0.27194	-0.23127
4.66	0.18232	-0.28435	5.24482	0.27997	-0.22528
4.683	0.17369	-0.28291	5.26782	0.28277	-0.22276
4.706	0.16679	-0.28489	5.29082	0.27734	-0.22211
4.73	0.16221	-0.28862	5.31482	0.26325	-0.22104
4.753	0.15926	-0.29187	5.33782	0.24242	-0.21719
4.776	0.15616	-0.2929	5.36082	0.21845	-0.20896
4.8	0.15068	-0.2909	5.38482	0.19488	-0.19644
4.823	0.14124	-0.28638	5.40782	0.17412	-0.18151
4.846	0.12764	-0.28091	5.43082	0.15653	-0.16709
4.87	0.11103	-0.27658	5.45482	0.14108	-0.15602
4.893	0.09381	-0.27536	5.47782	0.12662	-0.14994
4.916	0.07903	-0.27832	5.50082	0.1129	-0.14888
4.94	0.06968	-0.28531	5.52482	0.10075	-0.15171
4.963	0.06824	-0.29498	5.54782	0.09121	-0.15682
4.987	0.07576	-0.30476	5.57182	0.08492	-0.16314
5.01	0.09158	-0.31173	5.59482	0.08171	-0.17024
5.033	0.11303	-0.31327	5.61782	0.08112	-0.17821
5.057	0.1357	-0.30814	5.64182	0.08313	-0.18685
5.08	0.15433	-0.29684	5.66482	0.08835	-0.19535
5.103	0.16415	-0.28146	5.68782	0.09754	-0.20231
5.127	0.16235	-0.26478	5.71182	0.11047	-0.20635
5.15	0.14897	-0.24923	5.73482	0.12532	-0.20717
5.173	0.12686	-0.23596	5.75782	0.1386	-0.20622
5.197	0.10047	-0.2249	5.78182	0.14631	-0.20646
5.22	0.07491	-0.21538	5.80482	0.1453	-0.21149
5.243	0.0545	-0.20721	5.82782	0.13451	-0.22409
5.267	0.04212	-0.20131	5.85182	0.11533	-0.24483
5.29	0.03895	-0.19947	5.87482	0.09113	-0.27159
5.313	0.0446	-0.20362	5.89782	0.06606	-0.29953
5.337	0.05741	-0.21441	5.92182	0.04376	-0.32297
5.36	0.07501	-0.23081	5.94482	0.02638	-0.33747
5.383	0.09438	-0.25011	5.96782	0.01443	-0.34121
5.407	0.1122	-0.26882	5.99182	0.00715	-0.33503
5.43	0.12506	-0.28348	6.01482	0.00319	-0.32087
5.453	0.13012	-0.29165	6.03782	0.00129	-0.30044
5.477	0.12618	-0.29265	6.06182	0.00048	-0.27473
5.5	0.11459	-0.28779	6.08482	0.00015	-0.24528
5.523	0.09925	-0.2798	6.10782	5e-05	-0.21514
5.547	0.08514	-0.27131	6.13182	0	-0.18872
5.57	0.07623	-0.26307	6.15482	0	-0.17009
5.593	0.07364	-0.25362	6.17782	0	-0.16101
5.617	0.07523	-0.24067	6.20182	0	-0.1595
5.64	0.0769	-0.22341	6.22482	0	-0.16082
5.663	0.07478	-0.2041	6.24782	0	-0.15955
5.687	0.0671	-0.18722	6.27182	0	-0.15203
5.71	0.05473	-0.17684	6.29482	0	-0.13773
5.733	0.04028	-0.17386	6.31782	0	-0.11872
5.757	0.02667	-0.17525	6.34182	0	-0.09803
5.78	0.01587	-0.17542	6.36482	0	-0.07806
5.803	0.00847	-0.16904	6.38782	0	-0.06007
5.827	0.00406	-0.15338	6.41182	0	-0.04439
5.85	0.00175	-0.12933	6.43482	0	-0.03115
5.873	0.00068	-0.10053	6.45782	0	-0.02046
5.897	0.00024	-0.07167	6.48182	0	-0.01242
5.92	7e-05	-0.04672	6.50482	0	-0.00691
5.944	2e-05	-0.02778	6.52882	0	-0.00348
5.967	0	-0.01503	6.55182	0	-0.0016
5.99	0	-0.00739	6.57482	0	-0.00065
6.014	0	-0.00331	6.59882	0	-0.00025
6.037	0	-0.00132	6.62182	0	-8e-05
6.06	0	-0.00049	6.64482	0	-1e-05
6.084	0	-0.00016	6.66882	0	0
6.107	0	-5e-05	6.69182	0	0
6.13	0	-1e-05	6.71482	0	0
6.154	0	0	6.73882	0	0
6.177	0	0	6.76182	0	0
6.2	0	0	6.78482	0	0
6.224	0	0	6.80882	0	0
6.247	0	0	6.83182	0	0
6.27	0	0	6.85482	0	0
6.294	0	0	6.87882	0	0
6.317	0	0	6.90182	0	0
6.34	0	0	6.92482	0	0
6.364	0	0	6.94882	0	0
6.387	0	0	6.97182	0	0
6.41	0	0	6.99482	0	0
6.434	0	0	7.01882	0	0
6.457	0	0	7.04182	0	0
6.48	0	0	7.06482	0	0
6.504	0	0	7.08882	0	0
6.527	0	0	7.11182	0	0
6.55	0	0	7.13482	0	0
6.574	0	0	7.15882	0	0
6.597	0	0	7.18182	0	0
6.62	0	0	7.20482	0	0
6.644	0	0	7.22882	0	0
6.667	0	0	7.25182	0	0
6.69	0	0	7.27482	0	0
6.714	0	0	7.29882	0	0
6.737	0	0	7.32182	0	0
6.76	0	0	7.34482	0	0
6.784	0	0	7.36882	0	0
6.807	0	0	7.39182	0	0
6.83	0	0	7.41482	0	0
6.854	0	0	7.43882	0	0
6.877	0	0	7.46182	0	0
6.9	0	0	7.48482	0	0
6.924	0	0	7.50882	0	0
6.947	0	0	7.53182	0	0
6.971	0	0	7.55582	0	0
6.994	0	0	7.57882	0	0
7.017	0	0	7.60182	0	0
7.041	0	0	7.62582	0	0
7.064	0	0	7.64882	0	0
7.087	0	0	7.67182	0	0
7.111	0	0	7.69582	0	0
7.134	0	0	7.71882	0	0
7.157	0	0	7.74182	0	0
7.181	0	0	7.76582	0	0
7.204	0	0	7.78882	0	0
7.227	0	0	7.81182	0	0
7.251	0	0	7.83582	0	0
7.274	0	0	7.85882	0	0
7.297	0	0	7.88182	0	0
7.321	0	0	7.90582	0	0
7.344	0	0	7.92882	0	0
7.367	0	0	7.95182	0	0
7.391	0	0	7.97582	0	0
7.414	0	0	7.99882	0	0
7.437	0	0	8.02182	0	0
7.461	0	0	8.04582	0	0
7.484	0	0	8.06882	0	0
7.507	0	0	8.09182	0	0
7.531	0	0	8.11582	0	0
7.554	0	0	8.13882	0	0
7.577	0	0	8.16182	0	0
7.601	0	0	8.18582	0	0
7.624	0	0	8.20882	0	0
7.647	0	0	8.23182	0	0
7.671	0	0	8.25582	0	0
7.694	0	0	8.27882	0	0
7.717	0	0	8.30182	0	0
7.741	0	0	8.32582	0	0
7.764	0	0	8.34882	0	0
7.787	0	0	8.37182	0	0
7.811	0	0	8.39582	0	0
7.834	0	0	8.41882	0	0
7.857	0	0	8.44182	0	0
7.881	0	0	8.46582	0	0
7.904	0	0	8.48882	0	0
7.927	0	0	8.51182	0	0
7.951	0	0	8.53582	0	0
7.974	0	0	8.55882	0	0
7.998	0	0	8.58282	0	0
8.021	0	0	8.60582	0	0
8.044	0	0	8.62882	0	0
8.068	0	0	8.65282	0	0
[truncated: 1,001 more rows]
