# Supplementary material for: Photo-thermal coupling to enhance CO2 hydrogenation toward CH4 over Ru/MnO/Mn3O4
Source: Nat Commun. 2024 Feb 6;15:1109. doi: 10.1038/s41467-024-45389-7 (PMC10847166; doi:10.1038/s41467-024-45389-7)
Supplement: Supplementary file 3 — Source Data [file 41467_2024_45389_MOESM3_ESM.zip › Source Data/Source data-The performance of CO2 hydrogenation.xlsx]

## Sheet: Fig.2a
Ru content	CH\-(4) Evolution	CH\-(4) Selectivity
wt %	mmol g\+(-1) h\+(-1)	%
MnO\-(x)	3.8	95.3
1.4	6.7	98.8
2.8	32	99.4
4	60.2	99.2
5.8	84.9	99.5
7.3	103.7	99.4
8.1	110.2	99.4

## Sheet: Fig.2b
Volume ratio of CO\-(2)/H\-(2)	CH\-(4) Evolution	CH\-(4) Selectivity	CO\-(2) Conversion
	mmol g\+(-1) h\+(-1)	%
H\-(2)	0
1/4	166.7	99.5	66.8
1/2	136.7	99.4	33.2
1/1	103.7	99.4	17
2/1	61	99.2	7.6
4/1	47.3	94.7	5
CO\-(2)	0

## Sheet: Fig.2c
Temperature	CH\-(4) Evolution	CH\-(4) Selectivity	CH\-(4) Evolution	CH\-(4) Selectivity	CH\-(4) Selectivity
℃	mmol g\+(-1) h\+(-1)	%	mmol g\+(-1) h\+(-1)	%	%
	Thermal	Thermal	Photothermal	Photothermal
160	9.2	99.7	32.3	99.7
170	14.7	99.8	49.6	99.6
180	24.4	99.6	70.6	99.5
190	51.6	99.5	119.4	99.4
200	93.6	99.5	166.7	99.5

## Sheet: Fig.2d
Light Intensity	CH\-(4) Evolution	CH\-(4) Selectivity
Sun	mmol g\+(-1) h\+(-1)	%
0	93.6	99.5
10	102.2	99.7
15	109.5	99.6
20	125.6	99.6
25	166.7	99.5

## Sheet: Fig.2e
1000/T	In[r(mmol g\+(-1) h\+(-1))]				1000/T	In[r(mmol g\+(-1) h\+(-1))]
K\+(-1)					K\+(-1)
	Thermal	Fit(X)	Fit(Y)			Photothermal	Fit(X)	Fit(Y)
0.00231	-1.96611	0.00211	0.2706		0.00231	-0.75502	0.00211	0.85151
0.00226	-1.51413	0.00214	0.01014		0.00226	-0.30111	0.00214	0.67284
0.00221	-0.96758	0.00216	-0.25031		0.00221	0.06766	0.00216	0.49418
0.00216	-0.28768	0.00218	-0.51076		0.00216	0.41871	0.00218	0.31551
0.00211	0.35767	0.0022	-0.77121		0.00211	0.89609	0.0022	0.13685
		0.00222	-1.03166				0.00222	-0.04181
		0.00224	-1.29212				0.00224	-0.22048
		0.00227	-1.55257				0.00227	-0.39914
		0.00229	-1.81302				0.00229	-0.57781
		0.00231	-2.07347				0.00231	-0.75647

## Sheet: Fig.2f
\b(Irradiation Time)	CH\-(4) Evolution	CO\-(2) Conversion		CH\-(4) Selectivity
\b(h)\+(\b())	mmol	%		%
1	4.63	31.5		99.2
2	6.86	46.7		99.5
3	8.82	60		99.5
4	9.81	66.8		99.5
5	10.5	72		99.5

## Sheet: Supplementary Fig. 11
Total Pressure	CH\-(4) Evolution	CH\-(4) Selectivity
MPa	mmol g\+(-1) h\+(-1)	%
0.1	14	98.9
0.5	57.4	99.1
0.8	101	99.4
1	166.7	99.5
1.2	204.6	99.6

## Sheet: Supplementary Fig. 12
	CH\-(4) Evolution	CH\-(4) Selectivity
	mmol g\+(-1) h\+(-1)	%
No cat	0	0
No CO\-(2)	0	0
No H\-(2)	0	0
In N\-(2)	0	0
No thermal	0.013	34
No light	93.6	99.5
Normal	166.7	99.5

## Sheet: Supplementary Fig. 14
		Temperature	Space Time Yield	CO\-(2) Conversion		CH\-(4) Selectivity
Photothermal		℃	mmol\-(CH4) g\+(-1) h\+(-1)	%		%
		160	77.3	47.4		99.9
		180	93.7	57.5		99.9
		200	113.2	69.4		99.9
Thermal
		160	2.7	1.6		99.4
		180	4.6	2.8		99.5
		200	7.2	4.5		99.5

## Sheet: Supplementary Fig. 15
Time on stream	CO\-(2) Conversion	CH\-(4) Selectivity
min	%	%
40	41.9355	99.789
80	39.8217	99.746
120	39.3838	99.719
160	38.2914	99.701
200	37.9834	99.686
240	37.6269	99.674
280	36.7728	99.661
320	36.3679	99.647
360	35.8114	99.636
400	35.6468	99.627
440	34.5073	99.618
480	34.4933	99.609
520	34.0413	99.604
560	33.6247	99.595
600	32.9497	99.586
640	32.4995	99.58
680	32.2734	99.574
720	32.0001	99.567
760	31.4977	99.561
800	31.1883	99.554
840	31.0321	99.549
880	30.5787	99.543
920	30.6779	99.539
960	30.5368	99.534
1000	30.1243	99.531
1040	29.742	99.526
1080	29.6857	99.522
1120	29.2993	99.52
1160	28.761	99.515
1200	29.1987	99.512
1240	29.4695	99.524

[truncated: 1 more sheets: Supplementary Fig. 25]
