# Supplementary material for: Photo-thermal coupling to enhance CO2 hydrogenation toward CH4 over Ru/MnO/Mn3O4
Source: Nat Commun. 2024 Feb 6;15:1109. doi: 10.1038/s41467-024-45389-7 (PMC10847166; doi:10.1038/s41467-024-45389-7)
Supplement: Supplementary file 3 — Source Data [file 41467_2024_45389_MOESM3_ESM.zip › Source Data/Source Data-UV+TPD+TPR+ N2 adsorption +CO2adsorption+PL+TPRL+photocurrent+MS+TG-MS+Diameter.xlsx]

## Sheet: Fig.3a
Wavelength	Absorbance
nm	arb. units
	MnO\-(x)	Ru/MnO\-(x)
190	1.373	1.476
191	1.505	1.435
192	1.649	1.456
193	1.713	1.525
194	1.577	1.391
195	1.516	1.443
196	1.426	1.527
197	1.424	1.583
198	1.491	1.571
199	1.525	1.546
200	1.511	1.483
201	1.529	1.48
202	1.501	1.481
203	1.48	1.455
204	1.483	1.425
205	1.487	1.45
206	1.499	1.458
207	1.504	1.428
208	1.492	1.446
209	1.506	1.462
210	1.481	1.462
211	1.467	1.462
212	1.451	1.47
213	1.462	1.46
214	1.442	1.47
215	1.439	1.464
216	1.458	1.455
217	1.462	1.446
218	1.448	1.443
219	1.448	1.438
220	1.456	1.451
221	1.446	1.462
222	1.445	1.466
223	1.448	1.475
224	1.459	1.479
225	1.462	1.467
226	1.466	1.456
227	1.467	1.463
228	1.469	1.458
229	1.466	1.454
230	1.465	1.459
231	1.46	1.459
232	1.466	1.45
233	1.466	1.451
234	1.47	1.447
235	1.475	1.45
236	1.481	1.452
237	1.477	1.454
238	1.474	1.45
239	1.473	1.454
240	1.47	1.453
241	1.468	1.452
242	1.469	1.452
243	1.476	1.452
244	1.468	1.452
245	1.463	1.447
246	1.462	1.448
247	1.456	1.449
248	1.456	1.451
249	1.456	1.447
250	1.455	1.446
251	1.454	1.448
252	1.454	1.443
253	1.451	1.441
254	1.452	1.442
255	1.457	1.441
256	1.457	1.443
257	1.463	1.444
258	1.463	1.443
259	1.461	1.441
260	1.455	1.445
261	1.455	1.439
262	1.45	1.436
263	1.454	1.438
264	1.452	1.44
265	1.455	1.435
266	1.457	1.439
267	1.457	1.442
268	1.454	1.442
269	1.456	1.439
270	1.454	1.443
271	1.452	1.442
272	1.454	1.441
273	1.456	1.437
274	1.457	1.439
275	1.458	1.438
276	1.456	1.436
277	1.452	1.439
278	1.45	1.441
279	1.446	1.443
280	1.445	1.441
281	1.45	1.443
282	1.451	1.438
283	1.455	1.44
284	1.454	1.439
285	1.457	1.439
286	1.454	1.433
287	1.456	1.434
288	1.452	1.43
289	1.456	1.426
290	1.455	1.426
291	1.454	1.427
292	1.452	1.425
293	1.451	1.426
294	1.447	1.425
295	1.446	1.425
296	1.445	1.425
297	1.445	1.423
298	1.445	1.422
299	1.438	1.422
300	1.433	1.416
301	1.432	1.413
302	1.427	1.41
303	1.424	1.408
304	1.423	1.404
305	1.421	1.406
306	1.413	1.406
307	1.411	1.407
308	1.409	1.407
309	1.41	1.407
310	1.406	1.405
311	1.41	1.404
312	1.412	1.402
313	1.412	1.396
314	1.411	1.394
315	1.412	1.395
316	1.411	1.394
317	1.408	1.393
318	1.404	1.391
319	1.401	1.393
320	1.401	1.39
321	1.4	1.391
322	1.399	1.392
323	1.398	1.393
324	1.401	1.392
325	1.4	1.392
326	1.398	1.387
327	1.397	1.382
328	1.398	1.382
329	1.397	1.382
330	1.396	1.381
331	1.394	1.381
332	1.393	1.381
333	1.392	1.381
334	1.393	1.38
335	1.397	1.378
336	1.397	1.378
337	1.394	1.379
338	1.393	1.377
339	1.389	1.374
340	1.383	1.373
341	1.381	1.375
342	1.382	1.376
343	1.379	1.377
344	1.382	1.379
345	1.381	1.378
346	1.382	1.375
347	1.38	1.37
348	1.38	1.368
349	1.376	1.366
350	1.374	1.365
351	1.372	1.363
352	1.369	1.363
353	1.367	1.362
354	1.363	1.358
355	1.361	1.356
356	1.36	1.358
357	1.362	1.356
358	1.361	1.353
359	1.362	1.354
360	1.364	1.358
361	1.362	1.355
362	1.357	1.354
363	1.354	1.356
364	1.352	1.356
365	1.349	1.352
366	1.349	1.355
367	1.35	1.354
368	1.35	1.351
369	1.35	1.352
370	1.349	1.352
371	1.344	1.349
372	1.342	1.35
373	1.339	1.351
374	1.334	1.348
375	1.333	1.347
376	1.332	1.344
377	1.33	1.343
378	1.329	1.342
379	1.328	1.341
380	1.325	1.34
381	1.323	1.34
382	1.321	1.341
383	1.318	1.338
384	1.316	1.335
385	1.314	1.336
386	1.313	1.335
387	1.31	1.332
388	1.31	1.331
389	1.308	1.331
390	1.306	1.329
391	1.303	1.327
392	1.302	1.325
393	1.3	1.324
394	1.298	1.324
395	1.298	1.322
396	1.296	1.322
397	1.293	1.323
398	1.29	1.322
399	1.288	1.321
400	1.285	1.319
401	1.283	1.317
402	1.281	1.315
403	1.28	1.312
404	1.278	1.311
405	1.276	1.311
406	1.273	1.309
407	1.272	1.309
408	1.269	1.308
409	1.266	1.308
410	1.263	1.306
411	1.262	1.305
412	1.26	1.304
413	1.258	1.305
414	1.256	1.303
415	1.254	1.304
416	1.251	1.303
417	1.249	1.301
418	1.247	1.298
419	1.243	1.296
420	1.241	1.294
421	1.238	1.292
422	1.236	1.292
423	1.233	1.292
424	1.232	1.291
425	1.229	1.29
426	1.228	1.29
427	1.226	1.287
428	1.223	1.285
429	1.221	1.284
430	1.22	1.284
431	1.217	1.282
432	1.215	1.282
433	1.213	1.281
434	1.211	1.28
435	1.208	1.278
436	1.207	1.277
437	1.205	1.277
438	1.202	1.276
439	1.2	1.276
440	1.198	1.274
441	1.195	1.273
442	1.192	1.272
443	1.191	1.27
444	1.188	1.268
445	1.185	1.268
446	1.183	1.267
447	1.182	1.266
448	1.18	1.266
449	1.18	1.266
450	1.178	1.265
451	1.178	1.264
452	1.176	1.263
453	1.174	1.263
454	1.172	1.262
455	1.17	1.261
456	1.168	1.259
457	1.166	1.257
458	1.164	1.256
459	1.162	1.255
460	1.161	1.255
461	1.159	1.255
462	1.158	1.254
463	1.157	1.253
464	1.155	1.251
465	1.154	1.25
466	1.151	1.249
467	1.148	1.248
468	1.145	1.246
469	1.143	1.246
470	1.14	1.245
471	1.137	1.244
472	1.135	1.244
473	1.133	1.244
474	1.131	1.243
475	1.129	1.242
476	1.127	1.241
477	1.125	1.239
478	1.123	1.238
479	1.121	1.236
480	1.118	1.236
481	1.115	1.234
482	1.113	1.233
483	1.111	1.232
484	1.109	1.232
485	1.106	1.23
486	1.104	1.23
487	1.102	1.23
488	1.099	1.23
489	1.097	1.229
490	1.095	1.228
491	1.093	1.227
492	1.091	1.225
493	1.089	1.224
494	1.087	1.222
495	1.086	1.222
496	1.085	1.221
497	1.083	1.22
498	1.081	1.219
499	1.079	1.218
500	1.076	1.217
501	1.073	1.217
502	1.07	1.215
503	1.068	1.215
504	1.066	1.214
505	1.063	1.212
506	1.061	1.211
507	1.058	1.21
508	1.056	1.209
509	1.053	1.208
510	1.049	1.206
511	1.046	1.205
512	1.042	1.203
513	1.038	1.201
514	1.035	1.199
515	1.032	1.198
516	1.028	1.196
517	1.024	1.195
518	1.021	1.193
519	1.017	1.192
520	1.014	1.191
521	1.011	1.189
522	1.008	1.187
523	1.006	1.187
524	1.003	1.185
525	1	1.184
526	0.996	1.184
527	0.993	1.183
528	0.989	1.182
529	0.986	1.181
530	0.983	1.181
531	0.981	1.18
532	0.977	1.178
533	0.974	1.177
534	0.971	1.175
535	0.967	1.174
536	0.964	1.173
537	0.961	1.172
538	0.958	1.172
539	0.956	1.172
540	0.953	1.171
541	0.95	1.17
542	0.948	1.169
543	0.946	1.168
544	0.943	1.167
545	0.94	1.166
546	0.937	1.165
547	0.935	1.165
548	0.932	1.164
549	0.93	1.163
550	0.929	1.162
551	0.927	1.161
552	0.925	1.16
553	0.923	1.16
554	0.921	1.16
555	0.919	1.16
556	0.917	1.158
557	0.916	1.158
558	0.915	1.158
559	0.913	1.157
560	0.912	1.156
561	0.91	1.157
562	0.908	1.157
563	0.906	1.156
564	0.904	1.156
565	0.903	1.155
566	0.902	1.154
567	0.9	1.152
568	0.898	1.152
569	0.896	1.151
570	0.893	1.15
571	0.891	1.15
572	0.888	1.15
573	0.885	1.15
574	0.882	1.149
575	0.88	1.149
576	0.877	1.148
577	0.874	1.147
578	0.872	1.147
579	0.87	1.146
580	0.868	1.146
581	0.865	1.144
582	0.862	1.144
583	0.859	1.143
584	0.857	1.142
585	0.854	1.141
586	0.853	1.141
587	0.851	1.14
588	0.849	1.14
589	0.847	1.139
590	0.845	1.139
591	0.843	1.139
592	0.841	1.139
593	0.839	1.139
594	0.838	1.139
595	0.836	1.139
596	0.834	1.139
597	0.833	1.138
598	0.831	1.138
599	0.83	1.137
600	0.829	1.136
601	0.827	1.136
602	0.826	1.136
603	0.824	1.136
604	0.823	1.136
605	0.821	1.136
606	0.819	1.135
607	0.818	1.134
608	0.817	1.133
609	0.816	1.133
610	0.814	1.133
611	0.813	1.133
612	0.812	1.133
613	0.81	1.133
614	0.809	1.133
615	0.808	1.133
616	0.807	1.132
617	0.805	1.133
618	0.804	1.133
619	0.803	1.133
620	0.802	1.133
621	0.801	1.132
622	0.8	1.132
623	0.799	1.131
624	0.798	1.132
625	0.797	1.131
626	0.795	1.132
627	0.794	1.132
628	0.793	1.132
629	0.792	1.132
630	0.792	1.132
631	0.79	1.132
632	0.79	1.132
633	0.79	1.131
634	0.788	1.131
635	0.787	1.132
636	0.787	1.131
637	0.786	1.131
638	0.785	1.131
639	0.784	1.131
640	0.783	1.13
641	0.783	1.13
642	0.781	1.131
643	0.78	1.131
644	0.779	1.131
645	0.779	1.131
646	0.778	1.131
647	0.777	1.131
648	0.777	1.131
649	0.777	1.13
650	0.776	1.13
651	0.775	1.13
652	0.775	1.129
653	0.774	1.13
654	0.773	1.13
655	0.772	1.13
656	0.771	1.13
657	0.77	1.13
658	0.77	1.13
659	0.769	1.131
660	0.769	1.13
661	0.769	1.13
662	0.769	1.131
663	0.769	1.131
664	0.769	1.131
665	0.768	1.13
666	0.767	1.131
667	0.766	1.131
668	0.766	1.131
669	0.765	1.13
670	0.765	1.131
671	0.764	1.131
672	0.765	1.131
673	0.765	1.131
674	0.764	1.131
675	0.764	1.131
676	0.763	1.132
677	0.762	1.132
678	0.762	1.133
679	0.762	1.131
680	0.763	1.132
681	0.763	1.132
682	0.763	1.132
683	0.762	1.131
684	0.761	1.133
685	0.761	1.132
686	0.761	1.131
687	0.761	1.132
688	0.762	1.133
689	0.762	1.133
690	0.762	1.135
691	0.762	1.136
692	0.762	1.135
693	0.762	1.135
694	0.761	1.135
695	0.76	1.134
696	0.76	1.133
697	0.76	1.133
698	0.759	1.133
699	0.758	1.134
700	0.758	1.134
701	0.757	1.135
702	0.757	1.134
703	0.757	1.135
704	0.757	1.135
705	0.757	1.136
706	0.757	1.136
707	0.757	1.136
708	0.757	1.135
709	0.756	1.134
710	0.756	1.134
711	0.756	1.133
712	0.755	1.134
713	0.754	1.135
714	0.754	1.135
715	0.755	1.136
716	0.753	1.136
717	0.753	1.135
718	0.752	1.135
719	0.752	1.137
720	0.752	1.138
721	0.752	1.138
722	0.751	1.139
723	0.751	1.139
724	0.751	1.14
725	0.751	1.141
726	0.751	1.141
727	0.75	1.141
728	0.75	1.141
729	0.749	1.141
730	0.749	1.141
731	0.748	1.141
732	0.748	1.141
733	0.747	1.141
734	0.747	1.141
735	0.746	1.14
736	0.746	1.141
737	0.745	1.14
738	0.745	1.14
739	0.744	1.14
740	0.744	1.14
741	0.743	1.14
742	0.742	1.14
743	0.742	1.14
744	0.741	1.14
745	0.741	1.14
746	0.74	1.14
747	0.74	1.14
748	0.739	1.14
749	0.739	1.14
750	0.738	1.14
751	0.738	1.14
752	0.737	1.14
753	0.737	1.14
754	0.736	1.14
755	0.736	1.14
756	0.735	1.14
757	0.734	1.14
758	0.734	1.14
759	0.733	1.14
760	0.732	1.14
761	0.732	1.14
762	0.731	1.14
763	0.731	1.139
764	0.73	1.139
765	0.73	1.139
766	0.729	1.139
767	0.729	1.139
768	0.728	1.139
769	0.728	1.139
770	0.727	1.139
771	0.726	1.139
772	0.726	1.139
773	0.725	1.139
774	0.725	1.139
775	0.724	1.139
776	0.723	1.139
777	0.723	1.139
778	0.722	1.139
779	0.722	1.139
780	0.721	1.139
781	0.721	1.139
782	0.72	1.139
783	0.72	1.139
784	0.719	1.139
785	0.719	1.139
786	0.718	1.139
787	0.717	1.139
788	0.717	1.139
789	0.716	1.139
790	0.716	1.139
791	0.715	1.139
792	0.715	1.139
793	0.714	1.139
794	0.713	1.138
795	0.713	1.138
796	0.712	1.138
797	0.711	1.138
798	0.711	1.138
799	0.71	1.138
800	0.71	1.137
801	0.709	1.137
802	0.708	1.137
803	0.708	1.137
804	0.707	1.137
805	0.707	1.137
806	0.706	1.137
807	0.706	1.137
808	0.705	1.137
809	0.704	1.137
810	0.704	1.137
811	0.703	1.137
812	0.703	1.137
813	0.702	1.137
814	0.701	1.137
815	0.701	1.137
816	0.7	1.137
817	0.7	1.137
818	0.699	1.137
819	0.698	1.137
820	0.698	1.137
821	0.697	1.137
822	0.696	1.137
823	0.696	1.136
824	0.695	1.136
825	0.694	1.136
826	0.694	1.136
827	0.693	1.136
828	0.692	1.136
829	0.692	1.136
830	0.691	1.135
831	0.691	1.135
832	0.69	1.135
833	0.689	1.135
834	0.688	1.135
835	0.688	1.135
836	0.687	1.135
837	0.687	1.135
838	0.686	1.135
839	0.685	1.135
840	0.684	1.134
841	0.684	1.134
842	0.683	1.134
843	0.682	1.134
844	0.682	1.134
845	0.681	1.134
846	0.68	1.134
847	0.68	1.134
848	0.679	1.133
849	0.678	1.133
850	0.678	1.133
851	0.677	1.133
852	0.676	1.133
853	0.676	1.133
854	0.675	1.133
855	0.675	1.132
856	0.674	1.132
857	0.673	1.132
858	0.673	1.132
859	0.672	1.132
860	0.671	1.131
861	0.671	1.131
862	0.67	1.131
863	0.67	1.131
864	0.669	1.131
865	0.668	1.13
866	0.668	1.131
867	0.668	1.131
868	0.668	1.132
869	0.668	1.133
870	0.668	1.133
871	0.668	1.134
872	0.668	1.135
873	0.668	1.135
874	0.668	1.136
875	0.668	1.136
876	0.667	1.137
877	0.667	1.137
878	0.666	1.138
879	0.665	1.137
880	0.665	1.137
881	0.664	1.137
882	0.663	1.136
883	0.663	1.136
884	0.662	1.136
885	0.661	1.136
886	0.66	1.136
887	0.66	1.136
888	0.659	1.136
889	0.658	1.135
890	0.658	1.136
891	0.657	1.135
892	0.657	1.135
893	0.656	1.135
894	0.655	1.135
895	0.654	1.135
896	0.653	1.134
897	0.652	1.134
898	0.651	1.134
899	0.651	1.134
900	0.65	1.134
901	0.649	1.133
902	0.648	1.134
903	0.648	1.134
904	0.647	1.134
905	0.647	1.133
906	0.646	1.133
907	0.646	1.133
908	0.645	1.133
909	0.644	1.132
910	0.644	1.132
911	0.643	1.132
912	0.642	1.132
913	0.641	1.132
914	0.641	1.131
915	0.64	1.131
916	0.639	1.131
917	0.638	1.131
918	0.638	1.13
919	0.637	1.13
920	0.636	1.13
921	0.635	1.13
922	0.634	1.13
923	0.634	1.13
924	0.633	1.129
925	0.632	1.129
926	0.631	1.129
927	0.631	1.129
928	0.63	1.129
929	0.629	1.129
930	0.629	1.129
931	0.628	1.129
932	0.627	1.128
933	0.626	1.128
934	0.626	1.128
935	0.625	1.128
936	0.624	1.127
937	0.623	1.127
938	0.623	1.127
939	0.622	1.127
940	0.621	1.127
941	0.62	1.126
942	0.619	1.126
943	0.619	1.126
944	0.618	1.126
945	0.617	1.126
946	0.617	1.126
947	0.616	1.125
948	0.615	1.125
949	0.614	1.125
950	0.613	1.125
951	0.613	1.125
952	0.612	1.124
953	0.611	1.124
954	0.611	1.124
955	0.61	1.123
956	0.609	1.123
957	0.608	1.123
958	0.607	1.123
959	0.606	1.123
960	0.606	1.122
961	0.605	1.122
962	0.604	1.122
963	0.603	1.122
964	0.602	1.121
965	0.602	1.121
966	0.601	1.121
967	0.6	1.121
968	0.599	1.121
969	0.599	1.121
970	0.598	1.121
971	0.597	1.12
972	0.597	1.12
973	0.596	1.12
974	0.595	1.12
975	0.594	1.12
976	0.594	1.119
977	0.593	1.119
978	0.592	1.119
979	0.592	1.119
980	0.591	1.119
981	0.59	1.119
982	0.589	1.118
983	0.589	1.118
984	0.588	1.118
985	0.587	1.118
986	0.586	1.118
987	0.586	1.118
988	0.585	1.117
989	0.584	1.117
990	0.584	1.117
991	0.583	1.117
992	0.582	1.117
993	0.582	1.117
994	0.581	1.117
995	0.58	1.116
996	0.579	1.116
997	0.579	1.116
998	0.578	1.116
999	0.577	1.116
1000	0.577	1.116
1001	0.576	1.115
1002	0.575	1.115
1003	0.575	1.115
1004	0.574	1.115
1005	0.573	1.115
1006	0.572	1.115
1007	0.572	1.115
1008	0.571	1.115
1009	0.57	1.114
1010	0.57	1.114
1011	0.569	1.114
1012	0.568	1.114
1013	0.568	1.114
1014	0.567	1.114
1015	0.566	1.113
1016	0.566	1.113
1017	0.565	1.113
1018	0.564	1.113
1019	0.563	1.113
1020	0.563	1.113
1021	0.562	1.113
1022	0.561	1.112
1023	0.561	1.112
1024	0.56	1.112
1025	0.559	1.112
1026	0.559	1.112
1027	0.558	1.112
1028	0.557	1.112
1029	0.557	1.112
1030	0.556	1.111
1031	0.555	1.111
1032	0.555	1.111
1033	0.554	1.111
1034	0.553	1.111
1035	0.553	1.11
1036	0.552	1.11
1037	0.551	1.11
1038	0.551	1.11
1039	0.55	1.11
1040	0.549	1.11
1041	0.549	1.11
1042	0.548	1.11
1043	0.547	1.109
1044	0.547	1.109
1045	0.546	1.109
1046	0.545	1.109
1047	0.544	1.109
1048	0.544	1.109
1049	0.543	1.108
1050	0.542	1.108
1051	0.542	1.108
1052	0.541	1.108
1053	0.54	1.108
1054	0.54	1.108
1055	0.539	1.108
1056	0.538	1.107
1057	0.538	1.107
1058	0.537	1.107
1059	0.536	1.107
1060	0.536	1.107
1061	0.535	1.107
1062	0.534	1.107
1063	0.534	1.106
1064	0.533	1.106
1065	0.532	1.106
1066	0.531	1.106
1067	0.531	1.106
1068	0.53	1.106
1069	0.529	1.106
1070	0.529	1.105
1071	0.528	1.105
1072	0.527	1.105
1073	0.527	1.105
1074	0.526	1.105
1075	0.525	1.105
1076	0.525	1.105
1077	0.524	1.105
1078	0.523	1.104
1079	0.523	1.104
1080	0.522	1.104
1081	0.521	1.104
1082	0.521	1.104
1083	0.52	1.104
1084	0.519	1.103
1085	0.519	1.103
1086	0.518	1.103
1087	0.517	1.103
1088	0.517	1.103
1089	0.516	1.103
1090	0.515	1.102
1091	0.515	1.102
1092	0.514	1.102
1093	0.513	1.102
1094	0.513	1.102
1095	0.512	1.102
1096	0.512	1.102
1097	0.511	1.101
1098	0.51	1.101
1099	0.51	1.101
1100	0.509	1.101
1101	0.508	1.101
1102	0.508	1.101
1103	0.507	1.1
1104	0.506	1.1
1105	0.506	1.1
1106	0.505	1.1
1107	0.505	1.1
1108	0.504	1.1
1109	0.503	1.099
1110	0.503	1.099
1111	0.502	1.099
1112	0.501	1.099
1113	0.501	1.099
1114	0.5	1.099
1115	0.499	1.099
1116	0.499	1.098
1117	0.498	1.098
1118	0.498	1.098
1119	0.497	1.098
1120	0.496	1.098
1121	0.496	1.098
1122	0.495	1.097
1123	0.494	1.097
1124	0.494	1.097
1125	0.493	1.097
1126	0.492	1.097
1127	0.492	1.097
1128	0.491	1.096
1129	0.49	1.096
1130	0.49	1.096
1131	0.489	1.096
1132	0.488	1.096
1133	0.488	1.096
1134	0.487	1.095
1135	0.486	1.095
1136	0.486	1.095
1137	0.485	1.095
1138	0.484	1.095
1139	0.484	1.094
1140	0.483	1.094
1141	0.482	1.094
1142	0.482	1.094
1143	0.481	1.093
1144	0.48	1.093
1145	0.479	1.093
1146	0.479	1.093
1147	0.478	1.093
1148	0.477	1.093
1149	0.477	1.092
1150	0.476	1.092
1151	0.475	1.092
1152	0.475	1.092
1153	0.474	1.091
1154	0.473	1.091
1155	0.473	1.091
1156	0.472	1.091
1157	0.471	1.091
1158	0.471	1.09
1159	0.47	1.09
1160	0.469	1.09
1161	0.469	1.09
1162	0.468	1.09
1163	0.467	1.09
1164	0.467	1.089
1165	0.466	1.089
1166	0.466	1.089
1167	0.465	1.089
1168	0.464	1.089
1169	0.464	1.089
1170	0.463	1.089
1171	0.463	1.089
1172	0.462	1.088
1173	0.461	1.088
1174	0.461	1.088
1175	0.46	1.088
1176	0.46	1.088
1177	0.459	1.088
1178	0.459	1.088
1179	0.458	1.088
1180	0.457	1.087
1181	0.457	1.087
1182	0.456	1.087
1183	0.456	1.087
1184	0.455	1.087
1185	0.455	1.087
1186	0.454	1.087
1187	0.454	1.087
1188	0.453	1.086
1189	0.452	1.086
1190	0.452	1.086
1191	0.451	1.086
1192	0.451	1.086
1193	0.45	1.086
1194	0.45	1.086
1195	0.449	1.086
1196	0.449	1.086
1197	0.448	1.086
1198	0.447	1.085
1199	0.447	1.085
1200	0.446	1.085
1201	0.446	1.085
1202	0.445	1.085
1203	0.445	1.085
1204	0.444	1.085
1205	0.444	1.085
1206	0.443	1.084
1207	0.443	1.084
1208	0.442	1.084
1209	0.442	1.084
1210	0.441	1.084
1211	0.441	1.084
1212	0.44	1.084
1213	0.439	1.084
1214	0.439	1.084
1215	0.438	1.083
1216	0.438	1.083
1217	0.437	1.083
1218	0.437	1.083
1219	0.436	1.083
1220	0.436	1.083
1221	0.435	1.083
1222	0.435	1.083
1223	0.435	1.083
1224	0.434	1.083
1225	0.434	1.082
1226	0.433	1.082
1227	0.433	1.082
1228	0.432	1.082
1229	0.432	1.082
1230	0.431	1.082
1231	0.431	1.082
1232	0.43	1.082
1233	0.43	1.082
1234	0.429	1.082
1235	0.429	1.082
1236	0.428	1.081
1237	0.428	1.081
1238	0.427	1.081
1239	0.427	1.081
1240	0.426	1.081
1241	0.426	1.081
1242	0.425	1.081
1243	0.425	1.081
1244	0.424	1.081
1245	0.424	1.081
1246	0.423	1.081
1247	0.423	1.081
1248	0.422	1.081
1249	0.422	1.08
1250	0.421	1.08
1251	0.421	1.08
1252	0.42	1.08
1253	0.42	1.08
1254	0.419	1.08
1255	0.419	1.08
1256	0.418	1.08
1257	0.418	1.08
1258	0.417	1.08
1259	0.417	1.079
1260	0.417	1.079
1261	0.416	1.079
1262	0.416	1.079
1263	0.415	1.079
1264	0.415	1.079
1265	0.414	1.079
1266	0.414	1.079
1267	0.413	1.079
1268	0.413	1.078
1269	0.412	1.078
1270	0.412	1.078
1271	0.411	1.078
1272	0.411	1.078
1273	0.41	1.078
1274	0.41	1.078
1275	0.409	1.078
1276	0.409	1.078
1277	0.408	1.077
1278	0.408	1.077
1279	0.407	1.077
1280	0.407	1.077
1281	0.406	1.077
1282	0.406	1.077
1283	0.405	1.077
1284	0.405	1.077
1285	0.404	1.077
1286	0.404	1.077
1287	0.403	1.077
1288	0.403	1.076
1289	0.403	1.076
1290	0.402	1.076
1291	0.402	1.076
1292	0.401	1.076
1293	0.401	1.076
1294	0.4	1.076
1295	0.4	1.075
1296	0.399	1.075
1297	0.399	1.075
1298	0.398	1.075
1299	0.398	1.075
1300	0.397	1.075
1301	0.397	1.075
1302	0.397	1.075
1303	0.396	1.075
1304	0.396	1.075
1305	0.395	1.074
1306	0.395	1.074
1307	0.394	1.074
1308	0.394	1.074
1309	0.393	1.074
1310	0.393	1.074
1311	0.392	1.074
1312	0.392	1.073
1313	0.391	1.073
1314	0.391	1.073
1315	0.391	1.073
1316	0.39	1.073
1317	0.39	1.073
1318	0.389	1.073
1319	0.389	1.072
1320	0.388	1.072
1321	0.388	1.072
1322	0.387	1.072
1323	0.387	1.072
1324	0.386	1.072
1325	0.386	1.071
1326	0.385	1.071
1327	0.385	1.071
1328	0.384	1.071
1329	0.384	1.071
1330	0.383	1.071
1331	0.383	1.07
1332	0.383	1.07
1333	0.382	1.07
1334	0.382	1.07
1335	0.381	1.07
1336	0.381	1.069
1337	0.38	1.069
1338	0.38	1.069
1339	0.379	1.069
1340	0.379	1.069
1341	0.378	1.068
1342	0.378	1.068
1343	0.378	1.068
1344	0.377	1.068
1345	0.377	1.068
1346	0.376	1.068
1347	0.376	1.068
1348	0.375	1.067
1349	0.375	1.067
1350	0.375	1.067
1351	0.374	1.067
1352	0.374	1.067
1353	0.373	1.067
1354	0.373	1.066
1355	0.373	1.066
1356	0.372	1.066
1357	0.372	1.066
1358	0.371	1.066
1359	0.371	1.066
1360	0.371	1.065
1361	0.37	1.065
1362	0.37	1.065
1363	0.369	1.065
1364	0.369	1.065
1365	0.369	1.065
1366	0.368	1.065
1367	0.368	1.064
1368	0.368	1.064
1369	0.367	1.064
1370	0.367	1.064
1371	0.367	1.064
1372	0.366	1.064
1373	0.366	1.063
1374	0.366	1.063
1375	0.365	1.063
1376	0.365	1.063
1377	0.365	1.062
1378	0.364	1.062
1379	0.364	1.062
1380	0.363	1.062
1381	0.363	1.061
1382	0.362	1.061
1383	0.362	1.061
1384	0.361	1.061
1385	0.361	1.06
1386	0.36	1.06
1387	0.36	1.06
1388	0.359	1.059
1389	0.358	1.059
1390	0.358	1.058
1391	0.357	1.058
1392	0.356	1.058
1393	0.356	1.057
1394	0.355	1.057
1395	0.354	1.056
1396	0.353	1.056
1397	0.352	1.055
1398	0.352	1.055
1399	0.351	1.054
1400	0.35	1.053
1401	0.349	1.053
1402	0.348	1.052
1403	0.347	1.052
1404	0.347	1.051
1405	0.346	1.051
1406	0.345	1.05
1407	0.344	1.05
1408	0.344	1.049
1409	0.343	1.049
1410	0.342	1.049
1411	0.341	1.048
1412	0.341	1.048
1413	0.34	1.047
1414	0.339	1.047
1415	0.339	1.047
1416	0.338	1.046
1417	0.337	1.046
1418	0.337	1.046
1419	0.336	1.045
1420	0.335	1.045
1421	0.335	1.045
1422	0.334	1.044
1423	0.334	1.044
1424	0.333	1.043
1425	0.333	1.043
1426	0.332	1.043
1427	0.332	1.043
1428	0.331	1.042
1429	0.331	1.042
1430	0.33	1.042
1431	0.33	1.042
1432	0.329	1.041
1433	0.329	1.041
1434	0.328	1.041
1435	0.328	1.041
1436	0.328	1.041
1437	0.327	1.041
1438	0.327	1.041
1439	0.326	1.04
1440	0.326	1.04
1441	0.325	1.04
1442	0.325	1.04
1443	0.325	1.04
1444	0.324	1.04
1445	0.324	1.039
1446	0.324	1.039
1447	0.323	1.039
1448	0.323	1.039
1449	0.322	1.039
1450	0.322	1.039
1451	0.322	1.039
1452	0.321	1.039
1453	0.321	1.039
1454	0.321	1.038
1455	0.321	1.038
1456	0.32	1.038
1457	0.32	1.038
1458	0.32	1.038
1459	0.319	1.038
1460	0.319	1.038
1461	0.319	1.038
1462	0.319	1.038
1463	0.318	1.038
1464	0.318	1.038
1465	0.318	1.038
1466	0.318	1.038
1467	0.318	1.038
1468	0.317	1.038
1469	0.317	1.038
1470	0.317	1.038
1471	0.317	1.038
1472	0.317	1.038
1473	0.316	1.038
1474	0.316	1.038
1475	0.316	1.038
1476	0.316	1.038
1477	0.316	1.038
1478	0.315	1.038
1479	0.315	1.038
1480	0.315	1.038
1481	0.315	1.039
1482	0.315	1.039
1483	0.314	1.039
1484	0.314	1.039
1485	0.314	1.039
1486	0.314	1.039
1487	0.314	1.039
1488	0.314	1.039
1489	0.314	1.039
1490	0.313	1.039
1491	0.313	1.039
1492	0.313	1.039
1493	0.313	1.039
1494	0.313	1.039
1495	0.313	1.039
1496	0.312	1.039
1497	0.312	1.04
1498	0.312	1.04
1499	0.312	1.04
1500	0.312	1.04
		1.04
		1.04
		1.04
		1.04
		1.04
		1.04
		1.04
		1.04
		1.04
		1.04
		1.041
		1.041
		1.041
		1.041
		1.041
		1.041
		1.041
		1.041
		1.041
		1.041
		1.041
		1.041
		1.041
		1.041
		1.041
		1.041
		1.041
		1.041
		1.041
		1.041
		1.041
		1.041
		1.041
		1.041
		1.041
		1.041
		1.041
		1.042
		1.042
		1.042
		1.042
		1.042
		1.042
		1.042
		1.042
		1.042
		1.042
		1.042
		1.042
		1.042
		1.042
		1.042
		1.042
		1.042
		1.042
		1.042
		1.042
		1.042
		1.042
		1.042
		1.042
		1.042
		1.042
		1.042
		1.042
		1.042
		1.042
		1.042
		1.042
		1.042
		1.042
		1.042
		1.041
		1.041
		1.041
		1.041
		1.042
		1.042
		1.042
		1.042
		1.042
		1.042
		1.042
		1.042
		1.042
		1.042
		1.042
		1.041
		1.041
		1.041
		1.041
		1.041
		1.041
		1.041
		1.041
		1.041
		1.041
		1.041
		1.041
		1.041
		1.041
		1.041
		1.041
		1.041
		1.041
		1.041
		1.041
		1.041
		1.041
		1.041
		1.04
		1.04
		1.04
		1.04
		1.04
		1.04
		1.04
		1.04
		1.04
		1.04
		1.04
		1.04
		1.04
		1.04
		1.04
		1.039
		1.039
		1.039
		1.039
		1.039
		1.039
		1.039
		1.039
		1.039
		1.039
		1.039
		1.039
		1.039
		1.038
		1.038
		1.038
		1.038
		1.038
		1.038
		1.038
		1.03
		1.021
		1.032
		1.012
		1.019
		1.002
		1.002
		0.997
		0.984
		0.979
		0.97
		0.964
		0.967
		0.964
		0.989
		0.976
		0.999
		1.006
		1.006
		1
		0.991
		0.99
		0.993
		0.985
		0.97
		0.976
		0.967
		0.95
		0.942
		0.949
		0.954
		0.972
		0.988
		0.981
		0.975
		0.983
		0.964
		0.97
		0.97
		0.962
		0.961
		0.963
		0.946
		0.944
		0.954
		0.962
		0.954
		0.953
		0.953
		0.97
		0.982
		0.987
		1.021
		1.033
		1.04
		1.05
		1.057
		1.064
		1.064
		1.09
		1.051
		1.039
		1.008
		0.974
		0.964
		0.957
		0.956
		0.966
		0.974
		0.979
		0.94
		0.962
		0.966
		0.984
		0.995
		1.019
		1.025
		1.017
		1.016
		1.003
		1.014
		1.029
		1.026
		0.995
		0.998
		1
		0.981
		0.972
		0.978
		0.96
		0.953
		0.961
		0.966
		0.974
		1.027
		1.016
		1.024
		1.026
		1.014
		1.005
		1.009
		1.04
		0.984
		0.972
		0.968
		0.961
		0.974
		0.957
		0.943
		0.963
		0.949
		0.94
		0.935
		0.975
		0.999
		1.001
		0.969
		0.953
		0.942
		0.99
		0.986
		1
		0.999
		1.002
		1.001
		0.996
		0.987
		1.004
		1.03
		1.024
		0.967
		0.95
		0.95
		0.964
		0.945
		0.951
		0.932
		0.945
		0.947
		0.938
		0.967
		0.954
		0.933
		0.938
		0.944
		0.948
		0.936
		0.946
		0.919
		0.926
		0.899
		0.909
		0.948
		0.974
		0.964
		0.933
		0.917
		0.922
		0.931
		0.943
		0.926
		0.949
		0.941
		0.938
		0.947
		0.964
		1.008
		0.986
		0.981
		0.989
		0.989
		0.982
		0.997
		0.985
		0.976
		0.962
		0.946
		0.928
		0.974
		0.972
		0.935
		0.926
		0.929
		0.923
		0.926
		0.921
		0.912
		0.92
		0.909
		0.878
		0.869
		0.898
		0.893
		0.911
		0.895
		0.881
		0.87
		0.866
		0.88
		0.907
		0.918
		0.925
		0.909
		0.921
		0.932
		0.933
		0.944
		0.952
		0.948
		0.943
		0.932
		0.976
		0.959
		0.948
		0.972
		0.939
		0.979
		0.973
		0.986
		1.023
		0.995
		1.022
		1.017
		1.045
		1.087
		1.086
		1.094
		1.033
		1.052
		1.028
		1.023
		1.017
		0.952
		0.922
		0.888
		0.854
		0.833
		0.848
		0.89
		0.897
		0.876
		0.872
		0.869
		0.899
		0.86
		0.906
		0.94
		0.929
		0.924
		0.902
		0.94
		0.981
		0.922
		0.95
		0.988
		1.002
		0.962
		0.928
		0.998
		0.959
		0.931
		0.869
		0.879
		0.938
		0.91
		0.902
		0.918
		0.91
		0.901
		0.87
		0.867
		0.85
		0.874
		0.815
		0.827
		0.832
		0.763
		0.794
		0.807
		0.791
		0.778
		0.818
		0.864
		0.841
		0.879
		0.851
		0.847
		0.96
		0.908
		0.983
		1.028
		0.999
		0.988
		0.998
		1.06
		1.065
		0.963
		1.002
		0.924
		0.948
		0.864
		0.89
		0.901
		0.851
		0.819
		0.792
		0.814
		0.899
		0.826
		0.8
		0.78
		0.782
		0.756
		0.748
		0.751
		0.736
		0.734
		0.73
		0.739
		0.76
		0.777
		0.781
		0.785
		0.823
		0.836
		0.859
		0.861
		0.835
		0.849
		0.852
		0.878
		0.913
		0.865
		0.842
		0.827
		0.828
		0.812
		0.84
		0.857
		0.846
		0.83
		0.826
		0.784
		0.784
		0.802
		0.766
		0.789
		0.805
		0.797
		0.811
		0.803
		0.802
		0.814
		0.85
		0.923

## Sheet: Fig.3b
Temperature	H\-(2) Consumption	Temperature	H\-(2) Consumption
\+(o)C	arb. units	\+(o)C	arb. units
	MnO\-(x)		Ru/MnO\-(x)
80.0053	0	80.0522	0
80.0103	4.52995e-05	80.0346	9.53674e-06
79.9989	1.90735e-05	80.0443	-2.14577e-05
79.9978	-1.19209e-05	80.0382	4.52995e-05
80.0006	1.90735e-05	80.0447	-2.38419e-06
79.991	-4.05312e-05	80.0425	2.86102e-05
79.9931	-2.38419e-06	80.0443	7.39098e-05
80.0082	-5.72205e-05	80.0726	4.52995e-05
80.0243	-9.53674e-05	80.0758	4.76837e-05
80.0318	-2.38419e-06	80.1019	-1.19209e-05
80.069	-5.96046e-05	80.1349	5.72205e-05
80.0991	-9.77516e-05	80.1771	2.86102e-05
80.1445	-7.62939e-05	80.2165	6.4373e-05
80.1836	1.66893e-05	80.2709	6.4373e-05
80.2315	-2.86102e-05	80.3489	3.57628e-05
80.3113	7.15256e-06	80.4144	0
80.3972	1.90735e-05	80.51	1.66893e-05
80.4864	7.15256e-06	80.6134	-4.76837e-05
80.5895	7.15256e-06	80.7276	-7.86781e-05
80.7097	-1.19209e-05	80.8572	-9.53674e-05
80.8386	1.66893e-05	80.99	-0.000181198
80.9868	-3.09944e-05	81.1432	-0.000183582
81.1443	-1.19209e-05	81.3086	-0.000267029
81.3164	0	81.4883	-0.00033617
81.5008	0	81.6837	-0.00030756
81.7023	-9.53674e-06	81.8888	-0.000326633
81.9214	3.57628e-05	82.1071	-0.000374317
82.1415	-3.09944e-05	82.3477	-0.000422001
82.3903	2.86102e-05	82.6011	-0.00036478
82.6591	3.57628e-05	82.881	-0.000393391
82.9279	8.58307e-05	83.1484	-0.00038147
83.2014	4.76837e-05	83.4369	-0.000276566
83.4995	7.39098e-05	83.7526	-0.000267029
83.8217	8.58307e-05	84.0715	-0.000238419
84.1453	7.39098e-05	84.3966	-0.000154972
84.4825	0.000104904	84.7452	-5.00679e-05
84.8153	0.000112057	85.1114	3.57628e-05
85.1894	7.39098e-05	85.4829	0.00010252
85.5627	0.000114441	85.8612	0.000302792
85.9364	0.000114441	86.2675	0.000505447
86.3409	0.000112057	86.6738	0.000674725
86.7522	6.4373e-05	87.0897	0.00089407
87.1566	8.34465e-05	87.5182	0.00113
87.5869	9.53674e-05	87.9523	0.00138
88.0164	4.52995e-05	88.4023	0.00169
88.4757	-2.38419e-06	88.859	0.00206
88.932	4.52995e-05	89.32	0.00247
89.382	-1.19209e-05	89.7947	0.00284
89.8434	-6.67572e-05	90.2826	0.00333
90.3327	-5.72205e-05	90.7651	0.00389
90.8266	-4.76837e-05	91.2798	0.00443
91.3313	-5.96046e-05	91.7734	0.00508
91.8174	-6.67572e-05	92.291	0.00578
92.3314	-0.000104904	92.8079	0.00651
92.8365	-0.000114441	93.3412	0.00728
93.3798	-0.000104904	93.8677	0.00813
93.9142	-8.82149e-05	94.4132	0.0091
94.4336	-6.91414e-05	94.9537	0.01016
94.9695	-0.000104904	95.51	0.01124
95.5168	-8.82149e-05	96.0523	0.01245
96.0619	-9.77516e-05	96.6275	0.01379
96.6275	-4.76837e-05	97.1977	0.01517
97.1916	-9.77516e-05	97.7639	0.01671
97.7421	-5.00679e-05	98.3424	0.01842
98.3059	-4.05312e-05	98.9158	0.02023
98.8861	-2.86102e-05	99.511	0.02213
99.4484	-4.05312e-05	100.113	0.02416
100.055	7.15256e-06	100.73	0.02642
100.638	-2.14577e-05	101.329	0.02876
101.233	2.6226e-05	101.943	0.03134
101.827	9.53674e-06	102.575	0.03408
102.44	6.4373e-05	103.196	0.03705
103.065	3.57628e-05	103.819	0.04019
103.662	9.53674e-06	104.449	0.04353
104.271	7.15256e-06	105.077	0.04714
104.89	5.72205e-05	105.717	0.05092
105.514	2.86102e-05	106.342	0.05498
106.125	7.15256e-06	106.99	0.0593
106.76	4.76837e-05	107.626	0.06393
107.392	1.90735e-05	108.288	0.06878
108.012	-1.19209e-05	108.95	0.07396
108.648	1.90735e-05	109.601	0.07941
109.282	3.8147e-05	110.265	0.0851
109.916	-2.38419e-06	110.907	0.09102
110.559	2.86102e-05	111.586	0.09731
111.2	-2.38419e-06	112.248	0.10399
111.837	7.15256e-06	112.907	0.11069
112.486	-1.19209e-05	113.58	0.11813
113.138	3.57628e-05	114.251	0.12556
113.775	-1.19209e-05	114.928	0.13363
114.429	1.66893e-05	115.608	0.14186
115.083	-2.38419e-06	116.268	0.15047
115.732	-9.53674e-06	116.943	0.15936
116.384	1.90735e-05	117.628	0.16864
117.033	-9.53674e-06	118.304	0.17812
117.689	1.66893e-05	118.979	0.18789
118.346	4.52995e-05	119.642	0.19796
119.009	6.4373e-05	120.324	0.20813
119.653	7.15256e-06	120.99	0.21844
120.317	6.67572e-05	121.661	0.22881
120.982	8.34465e-05	122.328	0.23927
121.636	7.62939e-05	122.993	0.24976
122.299	5.72205e-05	123.669	0.26013
122.953	0.000112057	124.347	0.27048
123.61	6.67572e-05	125.016	0.28071
124.266	0.000140667	125.686	0.29063
124.926	0.000114441	126.348	0.30041
125.577	0.000171661	127.029	0.30989
126.251	9.53674e-05	127.699	0.31902
126.913	0.00015974	128.362	0.32777
127.572	0.000121593	129.037	0.33616
128.235	0.000188351	129.703	0.34402
128.894	0.000150204	130.367	0.35142
129.548	0.000171661	131.033	0.35826
130.214	0.000209808	131.703	0.36471
130.895	0.000188351	132.367	0.37073
131.568	0.000188351	133.032	0.37607
132.24	0.000207424	133.695	0.38093
132.9	0.000197887	134.358	0.38538
133.557	0.000190735	135.022	0.38906
134.228	0.000238419	135.677	0.39231
134.901	0.000245571	136.331	0.3951
135.575	0.000216961	136.988	0.39731
136.229	0.000274181	137.633	0.39902
136.887	0.000305176	138.294	0.40017
137.577	0.000228882	138.944	0.40087
138.233	0.000302792	139.588	0.40115
138.891	0.000321865	140.233	0.40099
139.565	0.000352859	140.865	0.40044
140.245	0.000333786	141.507	0.39935
140.916	0.000352859	142.161	0.39787
141.572	0.000379086	142.786	0.39619
142.24	0.00038147	143.41	0.39405
142.922	0.000407696	144.035	0.39162
143.592	0.000426769	144.672	0.38891
144.246	0.000419617	145.306	0.3859
144.916	0.000371933	145.93	0.38269
145.581	0.000436306	146.566	0.3793
146.266	0.000398159	147.186	0.37575
146.929	0.00043869	147.817	0.37198
147.59	0.000493526	148.451	0.36803
148.258	0.000464916	149.058	0.36395
148.941	0.00048399	149.684	0.35972
149.62	0.00056982	150.291	0.35547
150.278	0.000531673	150.909	0.35109
150.947	0.000562668	151.526	0.3467
151.62	0.000531673	152.152	0.34213
152.291	0.000550747	152.756	0.33748
152.961	0.00056982	153.372	0.33292
153.623	0.000588894	153.999	0.3283
154.291	0.000607967	154.614	0.32367
154.956	0.000667572	155.238	0.31898
155.639	0.00054121	155.846	0.31427
156.28	0.000693798	156.468	0.30956
156.967	0.000684261	157.094	0.30493
157.644	0.000665188	157.718	0.3002
158.297	0.000696182	158.335	0.29553
158.957	0.000715256	158.96	0.2908
159.62	0.000722408	159.583	0.28619
160.285	0.000715256	160.205	0.2816
160.987	0.00082016	160.854	0.27698
161.652	0.000762939	161.498	0.27248
162.333	0.000839233	162.128	0.26809
162.99	0.000808239	162.78	0.26372
163.663	0.00082016	163.429	0.25943
164.351	0.000760555	164.086	0.25517
165.019	0.000798702	164.727	0.25108
165.693	0.000779629	165.384	0.24708
166.367	0.000772476	166.035	0.24327
167.041	0.000779629	166.686	0.23946
167.714	0.000846386	167.341	0.23584
168.384	0.000865459	168.003	0.2323
169.073	0.000884533	168.662	0.22899
169.735	0.000896454	169.327	0.22584
170.418	0.000905991	169.995	0.22289
171.079	0.000982285	170.672	0.22002
171.753	0.000896454	171.35	0.2172
172.429	0.000913143	172.028	0.21464
173.092	0.000944138	172.711	0.21222
173.779	0.000960827	173.395	0.20997
174.449	0.000991821	174.089	0.20786
175.111	0.000896454	174.769	0.20586
175.784	0.00103	175.465	0.20406
176.443	0.000970364	176.166	0.20235
177.134	0.00106	176.868	0.20088
177.796	0.00108	177.556	0.19956
178.479	0.00109	178.258	0.19834
179.138	0.00107	178.965	0.19723
179.811	0.00115	179.656	0.19643
180.458	0.00116	180.365	0.19571
181.165	0.00122	181.076	0.19518
181.829	0.00127	181.782	0.19481
182.492	0.00124	182.485	0.19455
183.158	0.00131	183.205	0.19447
183.836	0.00134	183.903	0.19449
184.503	0.00135	184.625	0.19462
185.181	0.00147	185.331	0.19496
185.835	0.00143	186.043	0.19529
186.513	0.00148	186.738	0.1959
187.19	0.00149	187.443	0.19653
187.848	0.00148	188.153	0.19731
188.547	0.00154	188.859	0.1981
189.194	0.00153	189.559	0.1991
189.863	0.00158	190.267	0.20007
190.528	0.00168	190.965	0.20126
191.217	0.00167	191.671	0.20244
191.895	0.00172	192.373	0.20375
192.544	0.00188	193.072	0.20507
193.232	0.00189	193.78	0.20648
193.894	0.00185	194.472	0.20797
194.571	0.00189	195.175	0.20952
195.229	0.00196	195.865	0.21107
195.891	0.00203	196.56	0.21277
196.548	0.00207	197.262	0.21455
197.217	0.00207	197.946	0.21628
197.895	0.00205	198.652	0.2182
198.557	0.00211	199.342	0.22015
199.227	0.00222	200.039	0.22205
199.899	0.00223	200.722	0.22417
200.573	0.00227	201.411	0.22617
201.284	0.00232	202.099	0.22836
201.927	0.00243	202.792	0.23048
202.594	0.00235	203.481	0.23271
203.259	0.00243	204.156	0.23487
203.928	0.0025	204.831	0.23712
204.587	0.00258	205.536	0.23938
205.244	0.00259	206.219	0.24169
205.92	0.00264	206.906	0.24407
206.599	0.00272	207.593	0.24629
207.267	0.00269	208.26	0.24865
207.95	0.00278	208.957	0.25099
208.62	0.00278	209.632	0.25324
209.282	0.00277	210.312	0.25563
209.947	0.00282	210.98	0.25789
210.609	0.00282	211.666	0.26011
211.304	0.00287	212.34	0.26238
211.973	0.00293	213.016	0.26462
212.636	0.00299	213.702	0.26666
213.324	0.00298	214.377	0.2687
213.989	0.00311	215.061	0.2708
214.666	0.00311	215.733	0.2728
215.312	0.00321	216.427	0.27466
215.988	0.00323	217.098	0.27652
216.69	0.00323	217.805	0.27825
217.36	0.00332	218.481	0.27994
218.018	0.00328	219.153	0.28154
218.683	0.00349	219.842	0.28286
219.364	0.00352	220.526	0.28422
220.018	0.00354	221.179	0.2856
220.678	0.00364	221.852	0.28669
221.407	0.00362	222.549	0.28772
222.086	0.00361	223.232	0.28858
222.728	0.00376	223.902	0.28938
223.413	0.00376	224.569	0.28989
224.066	0.00375	225.243	0.29032
224.74	0.00388	225.947	0.29073
225.434	0.00395	226.618	0.29082
226.076	0.00396	227.298	0.29086
226.766	0.00405	227.96	0.29068
227.448	0.00415	228.637	0.29034
228.108	0.00407	229.322	0.28986
228.775	0.00408	229.983	0.2893
229.462	0.00417	230.669	0.28834
230.142	0.00425	231.354	0.28734
230.803	0.00421	232.022	0.28616
231.492	0.00433	232.695	0.28477
232.155	0.0042	233.377	0.28324
232.832	0.00425	234.051	0.28146
233.51	0.00435	234.732	0.27949
234.177	0.00434	235.409	0.2774
234.856	0.00437	236.073	0.27509
235.522	0.00439	236.747	0.27251
236.198	0.00447	237.417	0.26989
236.865	0.00442	238.082	0.26698
237.554	0.00442	238.764	0.264
238.228	0.00448	239.403	0.26076
238.904	0.00442	240.079	0.25741
239.574	0.00441	240.73	0.25393
240.225	0.00448	241.376	0.25034
240.899	0.00444	242.013	0.24667
241.551	0.00451	242.665	0.24286
242.204	0.00446	243.305	0.23894
242.871	0.00452	243.957	0.23489
243.526	0.00454	244.601	0.23088
244.168	0.0046	245.252	0.22667
244.829	0.00461	245.882	0.22246
245.497	0.00458	246.534	0.21838
246.134	0.00457	247.169	0.21402
246.804	0.00465	247.823	0.20977
247.457	0.00457	248.462	0.20547
248.108	0.00459	249.107	0.20128
248.773	0.0046	249.763	0.19709
249.453	0.00456	250.387	0.19295
250.083	0.0046	251.046	0.18907
250.765	0.00467	251.678	0.18487
251.431	0.00464	252.339	0.1809
252.084	0.00464	252.991	0.17696
252.77	0.00464	253.646	0.17318
253.42	0.00465	254.295	0.16945
254.101	0.00465	254.948	0.16583
254.75	0.00465	255.606	0.16231
255.416	0.00464	256.26	0.15883
256.082	0.00472	256.907	0.15546
256.746	0.00472	257.57	0.15225
257.424	0.00472	258.24	0.14905
258.073	0.00475	258.902	0.14607
258.769	0.00479	259.562	0.14308
259.404	0.00479	260.225	0.14023
260.099	0.00485	260.884	0.13734
260.779	0.00492	261.543	0.13475
261.474	0.00494	262.204	0.13203
262.131	0.005	262.882	0.12976
262.818	0.00503	263.552	0.1272
263.472	0.00506	264.218	0.12461
264.165	0.00518	264.892	0.12253
264.829	0.00517	265.549	0.11978
265.511	0.00527	266.224	0.11819
266.188	0.00525	266.887	0.11634
266.852	0.0054	267.57	0.11417
267.513	0.00543	268.234	0.11231
268.201	0.00556	268.923	0.11029
268.893	0.00569	269.604	0.10833
269.56	0.00582	270.269	0.10657
270.22	0.00593	270.952	0.10504
270.934	0.00595	271.614	0.10331
271.612	0.00611	272.3	0.10164
272.292	0.00625	272.977	0.09996
272.956	0.0064	273.655	0.09836
273.634	0.00659	274.324	0.09689
274.285	0.00684	274.996	0.0955
274.972	0.00698	275.672	0.09395
275.655	0.00714	276.353	0.09256
276.334	0.00732	277.026	0.09121
276.987	0.00753	277.699	0.08985
277.661	0.00767	278.385	0.08851
278.36	0.00796	279.061	0.08725
279.03	0.00814	279.737	0.08607
279.684	0.00838	280.407	0.08483
280.366	0.00863	281.082	0.08365
281.085	0.00883	281.757	0.08249
281.751	0.00911	282.439	0.08132
282.421	0.00934	283.118	0.08024
283.11	0.00959	283.808	0.07908
283.763	0.00985	284.476	0.07801
284.458	0.01006	285.146	0.07692
285.116	0.01037	285.821	0.0759
285.815	0.01067	286.499	0.07484
286.46	0.01089	287.179	0.07385
287.163	0.0112	287.848	0.07285
287.814	0.01146	288.531	0.07189
288.516	0.01181	289.193	0.0709
289.17	0.01206	289.87	0.06994
289.854	0.01243	290.541	0.069
290.501	0.01272	291.231	0.06806
291.23	0.01309	291.894	0.06711
291.911	0.0134	292.581	0.06618
292.57	0.01376	293.251	0.06532
293.264	0.01409	293.938	0.06438
293.945	0.01438	294.613	0.06353
294.604	0.01474	295.293	0.06266
295.257	0.01507	295.969	0.06184
295.944	0.01543	296.647	0.06099
296.627	0.01582	297.332	0.06017
297.309	0.01623	298.007	0.05926
297.981	0.01665	298.69	0.05847
298.664	0.01703	299.362	0.05771
299.335	0.01744	300.035	0.05694
300.008	0.01782	300.711	0.05616
300.662	0.01824	301.391	0.05537
301.361	0.01867	302.076	0.05463
302.047	0.01905	302.758	0.05386
302.723	0.01951	303.416	0.05315
303.387	0.01988	304.099	0.0524
304.05	0.02032	304.785	0.05169
304.733	0.0208	305.458	0.05093
305.411	0.02119	306.141	0.05016
306.084	0.02161	306.822	0.04941
306.754	0.02205	307.493	0.04879
307.416	0.02258	308.164	0.04803
308.093	0.02302	308.836	0.04739
308.766	0.02351	309.528	0.04668
309.429	0.02398	310.2	0.046
310.115	0.02451	310.876	0.0453
310.785	0.02502	311.546	0.04471
311.479	0.02552	312.215	0.04396
312.153	0.0261	312.897	0.04339
312.816	0.02663	313.575	0.04271
313.482	0.02713	314.256	0.04212
314.159	0.02769	314.93	0.04146
314.826	0.02831	315.599	0.04086
315.508	0.02887	316.287	0.04016
316.166	0.02944	316.954	0.03956
316.853	0.03014	317.63	0.03899
317.522	0.03073	318.297	0.0384
318.182	0.03134	318.97	0.03775
318.841	0.03202	319.656	0.03717
319.513	0.03263	320.306	0.03668
320.188	0.03327	320.974	0.03611
320.872	0.03402	321.642	0.03553
321.555	0.03473	322.305	0.035
322.197	0.03544	322.973	0.03447
322.84	0.03619	323.627	0.03395
323.496	0.03685	324.287	0.03347
324.17	0.03769	324.946	0.033
324.84	0.03842	325.612	0.03242
325.492	0.03924	326.28	0.03184
326.146	0.04009	326.933	0.0314
326.793	0.04097	327.596	0.03095
327.458	0.04175	328.26	0.03052
328.134	0.04265	328.934	0.02995
328.8	0.0436	329.601	0.02946
329.454	0.04449	330.269	0.02905
330.105	0.04536	330.932	0.02856
330.755	0.04632	331.606	0.02816
331.455	0.04728	332.269	0.02764
332.135	0.0483	332.942	0.02724
332.799	0.04939	333.601	0.02678
333.479	0.0504	334.272	0.02629
334.149	0.05141	334.938	0.02587
334.81	0.05249	335.609	0.02542
335.455	0.05363	336.29	0.025
336.13	0.0547	336.966	0.02459
336.815	0.05589	337.633	0.02411
337.487	0.057	338.315	0.0238
338.136	0.05816	338.987	0.02342
338.805	0.05945	339.659	0.02298
339.477	0.06067	340.331	0.02258
340.166	0.06195	341.002	0.02228
340.845	0.06322	341.682	0.0219
341.549	0.06444	342.357	0.02155
342.203	0.0658	343.03	0.02119
342.874	0.06719	343.692	0.02084
343.561	0.06859	344.39	0.02049
344.244	0.07004	345.044	0.02015
344.929	0.07138	345.725	0.01975
345.601	0.07286	346.409	0.01946
346.269	0.07436	347.085	0.01911
346.943	0.07586	347.764	0.01884
347.614	0.0774	348.445	0.01854
348.307	0.07889	349.108	0.01818
348.998	0.08051	349.792	0.01792
349.674	0.08204	350.464	0.01766
350.332	0.0837	351.14	0.01737
351.012	0.08528	351.808	0.0171
351.759	0.08697	352.49	0.01679
352.439	0.08852	353.178	0.01654
353.093	0.09027	353.849	0.01627
353.767	0.09197	354.526	0.01595
354.437	0.0937	355.206	0.01569
355.116	0.09549	355.877	0.01549
355.803	0.09723	356.561	0.01517
356.484	0.099	357.235	0.01503
357.158	0.10084	357.909	0.01486
357.836	0.10268	358.584	0.01456
358.513	0.10449	359.262	0.0144
359.198	0.10639	359.942	0.01429
359.877	0.10827	360.616	0.0141
360.558	0.11015	361.297	0.01397
361.229	0.11205	361.978	0.01368
361.924	0.11395	362.649	0.01359
362.618	0.11577	363.308	0.01346
363.28	0.11766	363.991	0.01335
363.934	0.11953	364.67	0.01323
364.604	0.12181	365.35	0.01313
365.303	0.12372	366.03	0.01298
365.986	0.12515	366.711	0.01285
366.68	0.12737	367.383	0.01278
367.338	0.1297	368.066	0.01271
368.003	0.13117	368.742	0.01264
368.671	0.13352	369.428	0.01261
369.34	0.1356	370.093	0.01256
370.036	0.13707	370.784	0.0125
370.727	0.13915	371.443	0.01258
371.378	0.14114	372.131	0.01255
372.088	0.14312	372.814	0.01262
372.773	0.14516	373.491	0.01268
373.446	0.14717	374.173	0.01278
374.128	0.14905	374.852	0.0129
374.77	0.15098	375.53	0.01306
375.449	0.15287	376.208	0.01317
376.125	0.15482	376.866	0.0134
376.813	0.15667	377.548	0.01354
377.488	0.15859	378.245	0.01378
378.171	0.16047	378.924	0.01407
378.85	0.16228	379.609	0.01442
379.53	0.1641	380.272	0.01477
380.2	0.16595	380.954	0.01514
380.861	0.16774	381.635	0.01557
381.54	0.16942	382.325	0.01603
382.248	0.1712	383.008	0.01656
382.921	0.17289	383.701	0.01711
383.591	0.17458	384.367	0.01765
384.273	0.17622	385.049	0.01836
384.929	0.17776	385.722	0.01906
385.609	0.17941	386.398	0.0198
386.283	0.18095	387.071	0.02068
386.963	0.18246	387.761	0.02169
387.616	0.18389	388.432	0.02262
388.306	0.18528	389.112	0.02371
388.975	0.18667	389.786	0.02485
389.651	0.18794	390.456	0.02594
390.31	0.18924	391.148	0.02723
390.986	0.19047	391.828	0.02848
391.656	0.19168	392.505	0.02983
392.371	0.19274	393.178	0.03119
393.052	0.19376	393.874	0.03272
393.714	0.19476	394.55	0.03423
394.403	0.19571	395.228	0.0358
395.07	0.19656	395.904	0.03741
395.748	0.19736	396.582	0.03903
396.423	0.19813	397.284	0.04069
397.092	0.19883	397.954	0.04237
397.77	0.19947	398.643	0.04411
398.452	0.20006	399.311	0.04586
399.135	0.20047	400.013	0.04761
399.805	0.20093	400.675	0.04917
400.472	0.20139	401.355	0.05095
401.131	0.20163	402.033	0.05268
401.793	0.20185	402.712	0.05434
402.512	0.20197	403.381	0.05597
403.186	0.20208	404.064	0.05761
403.863	0.20213	404.73	0.05922
404.531	0.20205	405.396	0.06079
405.203	0.20199	406.078	0.06223
405.89	0.2018	406.761	0.06363
406.536	0.20155	407.435	0.0651
407.21	0.20127	408.106	0.06635
407.887	0.20096	408.786	0.06766
408.535	0.20055	409.455	0.06886
409.18	0.20009	410.131	0.06997
409.853	0.19961	410.812	0.071
410.521	0.19892	411.501	0.07207
411.174	0.1983	412.172	0.07293
411.869	0.19753	412.843	0.07388
412.583	0.19686	413.512	0.07459
413.254	0.19601	414.188	0.07528
413.934	0.19514	414.869	0.07602
414.595	0.19418	415.531	0.07647
415.276	0.19316	416.208	0.07698
415.945	0.19213	416.88	0.07738
416.604	0.19109	417.553	0.0778
417.27	0.18994	418.222	0.07807
417.918	0.18879	418.909	0.0782
418.595	0.18761	419.588	0.07836
419.258	0.18638	420.268	0.07849
419.921	0.18512	420.951	0.07854
420.606	0.18377	421.607	0.07852
421.28	0.18237	422.283	0.07842
421.968	0.18103	422.943	0.07839
422.681	0.17962	423.618	0.07828
423.344	0.17812	424.285	0.07812
424.027	0.17668	424.975	0.07792
424.686	0.17513	425.629	0.07765
425.345	0.17368	426.312	0.07739
426.025	0.17204	426.983	0.0771
426.697	0.17045	427.648	0.0768
427.37	0.16885	428.311	0.07638
428.029	0.16713	428.977	0.07595
428.69	0.16539	429.641	0.0755
429.353	0.16362	430.307	0.07493
430.03	0.16189	430.972	0.07442
430.688	0.15995	431.633	0.07374
431.363	0.15815	432.297	0.07307
432.039	0.15623	432.969	0.0724
432.773	0.15424	433.613	0.0717
433.445	0.1523	434.277	0.07091
434.116	0.1503	434.931	0.0701
434.786	0.14825	435.591	0.06925
435.447	0.14621	436.255	0.06841
436.098	0.14402	436.925	0.06749
436.745	0.14185	437.592	0.06659
437.423	0.1399	438.255	0.06571
438.097	0.1376	438.92	0.06487
438.773	0.13508	439.592	0.06393
439.402	0.13274	440.244	0.06295
440.084	0.13105	440.91	0.06212
440.775	0.12826	441.563	0.0612
441.43	0.126	442.234	0.06029
442.079	0.12367	442.901	0.0595
442.799	0.12183	443.573	0.0587
443.498	0.11925	444.225	0.0579
444.149	0.1168	444.871	0.05717
444.798	0.11458	445.547	0.05639
445.46	0.11223	446.216	0.05569
446.143	0.10984	446.899	0.05492
446.814	0.1075	447.558	0.05424
447.49	0.1051	448.224	0.0536
448.163	0.10281	448.89	0.05289
448.825	0.10052	449.545	0.05221
449.51	0.09823	450.219	0.05156
450.179	0.09592	450.906	0.05093
450.838	0.09365	451.565	0.05024
451.498	0.09146	452.219	0.04958
452.164	0.08937	452.871	0.04894
452.887	0.0872	453.538	0.04827
453.562	0.08529	454.207	0.04766
454.222	0.08322	454.887	0.04704
454.907	0.08125	455.531	0.04647
455.583	0.0794	456.203	0.04582
456.243	0.07754	456.867	0.04518
456.912	0.07569	457.527	0.04451
457.595	0.07391	458.212	0.04395
458.266	0.07226	458.886	0.04347
458.943	0.07063	459.564	0.04298
459.612	0.06905	460.22	0.04246
460.276	0.06747	460.875	0.04187
460.924	0.066	461.55	0.04128
461.581	0.06474	462.235	0.04074
462.245	0.06347	462.901	0.04018
462.988	0.0623	463.567	0.03959
463.683	0.06121	464.232	0.03917
464.346	0.06019	464.891	0.03866
464.982	0.05932	465.562	0.03814
465.659	0.05852	466.234	0.03768
466.359	0.0578	466.904	0.03712
467.019	0.05718	467.586	0.0367
467.66	0.05663	468.273	0.03631
468.37	0.05622	468.937	0.03572
469.045	0.05586	469.61	0.03531
469.676	0.05559	470.277	0.03492
470.342	0.05541	470.945	0.03444
471.039	0.0553	471.61	0.03401
471.697	0.05532	472.275	0.03366
472.344	0.0554	472.937	0.03322
473.099	0.05551	473.611	0.0328
473.758	0.05564	474.27	0.03236
474.402	0.05592	474.946	0.03195
475.1	0.05618	475.617	0.03147
475.78	0.05653	476.273	0.03099
476.429	0.05699	476.93	0.03061
477.07	0.05738	477.626	0.03024
477.739	0.05789	478.285	0.02976
478.413	0.05841	478.94	0.02933
479.086	0.05894	479.621	0.02882
479.752	0.05962	480.298	0.02835
480.423	0.06022	480.956	0.02795
481.098	0.06087	481.623	0.02738
481.745	0.06157	482.292	0.02696
482.4	0.06221	482.965	0.02638
483.123	0.06307	483.625	0.02591
483.797	0.0637	484.276	0.02541
484.462	0.06447	484.952	0.0249
485.14	0.06526	485.633	0.02434
485.812	0.06612	486.304	0.02388
486.476	0.06681	486.973	0.02333
487.15	0.06756	487.641	0.0228
487.814	0.06842	488.31	0.02231
488.482	0.06909	488.972	0.02189
489.147	0.06991	489.635	0.02133
489.816	0.07071	490.296	0.02082
490.483	0.07139	490.973	0.0203
491.152	0.0721	491.637	0.01977
491.817	0.07286	492.309	0.01922
492.537	0.07351	492.958	0.01872
493.207	0.07421	493.63	0.01825
493.86	0.07496	494.293	0.0177
494.524	0.07555	494.96	0.01715
495.182	0.07622	495.634	0.01665
495.837	0.07673	496.314	0.01603
496.496	0.0774	496.974	0.01559
497.188	0.07803	497.66	0.01507
497.879	0.07849	498.323	0.01457
498.526	0.07902	498.994	0.01408
499.174	0.0794	499.663	0.01363
499.884	0.07995	500.324	0.01307
500.524	0.08046	501.008	0.01263
501.202	0.08078	501.667	0.01207
501.887	0.08119	502.344	0.0116
502.585	0.08145	503	0.01107
503.291	0.08175	503.679	0.01059
503.914	0.08196	504.35	0.01006
504.615	0.08217	505.012	0.00957
505.247	0.08235	505.68	0.00906
505.96	0.08245	506.349	0.00873
506.593	0.08252	507.026	0.00825
507.291	0.08256	507.696	0.00768
507.936	0.0825	508.351	0.0072
508.639	0.08233	509.028	0.00663
509.265	0.08211	509.709	0.00621
509.95	0.08196	510.366	0.00576
510.618	0.08173	511.044	0.00529
511.28	0.08131	511.72	0.00476
511.966	0.08095	512.381	0.00426
512.667	0.08055	513.042	0.00383
513.37	0.07996	513.706	0.00334
514.007	0.07951	514.377	0.00294
514.71	0.07876	515.057	0.00248
515.337	0.07813	515.728	0.00211
516.015	0.07734	516.417	0.00164
516.697	0.07658	517.077	0.00126
517.328	0.07571	517.742	0.000858307
518.011	0.07489	518.416	0.000436306
518.697	0.07386	519.1	-2.14577e-05
519.344	0.07293	519.767	-0.000419617
519.992	0.0719	520.432	-0.000727177
520.666	0.07083	521.116	-0.00125
521.355	0.06974	521.796	-0.00158
522.03	0.06861	522.464	-0.00205
522.751	0.06747	523.13	-0.00246
523.4	0.06629	523.806	-0.00283
524.064	0.06502	524.484	-0.00314
524.724	0.06372	525.153	-0.00358
525.386	0.06243	525.835	-0.00393
526.077	0.06101	526.509	-0.00434
526.759	0.0597	527.17	-0.00459
527.424	0.05825	527.846	-0.00499
528.096	0.05677	528.526	-0.0053
528.733	0.05533	529.209	-0.00558
529.387	0.05378	529.877	-0.00595
530.047	0.05221	530.558	-0.00637
530.747	0.05057	531.237	-0.00668
531.422	0.04897	531.911	-0.00701
532.057	0.04729	532.571	-0.00731
532.781	0.0457	533.24	-0.00766
533.468	0.04395	533.915	-0.00791
534.153	0.04216	534.61	-0.00823
534.803	0.04054	535.291	-0.00855
535.496	0.03882	535.948	-0.0088
536.199	0.03701	536.613	-0.00912
536.835	0.03527	537.292	-0.00942
537.561	0.03345	537.965	-0.00972
538.224	0.03172	538.643	-0.01005
538.937	0.0299	539.336	-0.01031
539.586	0.02822	539.993	-0.0106
540.302	0.02645	540.667	-0.01092
540.956	0.02463	541.347	-0.01103
541.654	0.02293	542.001	-0.01138
542.293	0.02122	542.683	-0.01161
543.034	0.01953	543.355	-0.01183
543.714	0.01789	544.031	-0.0121
544.376	0.01629	544.696	-0.01234
545.077	0.01472	545.38	-0.01251
545.715	0.01322	546.051	-0.01278
546.402	0.01172	546.734	-0.01304
547.029	0.0103	547.402	-0.01328
547.724	0.00898	548.081	-0.01361
548.354	0.00763	548.757	-0.01386
549.04	0.00634	549.437	-0.01414
549.699	0.00507	550.1	-0.01434
550.349	0.00389	550.783	-0.01468
551.056	0.00277	551.462	-0.01485
551.661	0.00166	552.118	-0.01511
552.375	0.000591278	552.784	-0.01524
553.088	-0.000450611	553.453	-0.01553
553.759	-0.00139	554.148	-0.01578
554.449	-0.0024	554.819	-0.01592
555.093	-0.00317	555.493	-0.0161
555.817	-0.0039	556.159	-0.01637
556.476	-0.00459	556.828	-0.0165
557.168	-0.00528	557.507	-0.01671
557.83	-0.00584	558.179	-0.01684
558.504	-0.00638	558.857	-0.01695
559.237	-0.00684	559.534	-0.01708
559.891	-0.00729	560.201	-0.01715
560.61	-0.0076	560.887	-0.01669
561.259	-0.00781	561.564	-0.01637
561.962	-0.00811	562.217	-0.01572
562.679	-0.00845	562.883	-0.01477
563.471	-0.0086	563.566	-0.01419
564.211	-0.00855	564.242	-0.01388
564.862	-0.00835	564.915	-0.01369
565.611	-0.00807	565.591	-0.01353
566.349	-0.00792	566.262	-0.01338
567.097	-0.00768	566.931	-0.01332
567.949	-0.00738	567.616	-0.01325
568.816	-0.00693	568.264	-0.0132
569.723	-0.00594	568.942	-0.01328
570.946	-0.0044	569.606	-0.01319
574.912	-0.0025	570.293	-0.01319
578.78	-0.000391006	570.958	-0.01314
579.212	0.00196	571.627	-0.01318
579.024	0.00508	572.282	-0.01323
578.502	0.00919	572.96	-0.01312
578.083	0.01466	573.632	-0.01319
577.779	0.02299	574.309	-0.01316
577.527	0.04093	574.969	-0.01318
577.383	0.08874	575.631	-0.01319
577.439	0.11859	576.337	-0.01315
577.572	0.10032	576.996	-0.01298
577.786	0.06754	577.661	-0.01286
578.188	0.04247	578.319	-0.01273
578.593	0.0268	578.987	-0.01255
579.124	0.01718	579.681	-0.01225
579.725	0.01086	580.326	-0.0118
580.318	0.00645	581.003	-0.01123
581.037	0.00315	581.66	-0.01069
581.758	0.000743866	582.311	-0.0102
582.437	-0.00117	582.997	-0.00978
583.289	-0.00279	583.677	-0.00929
584.025	-0.00399	584.348	-0.00881
584.754	-0.0049	585.016	-0.00834
585.538	-0.00551	585.676	-0.00778
586.291	-0.00598	586.365	-0.00732
587.004	-0.00622	587.042	-0.00695
587.771	-0.00639	587.71	-0.00664
588.481	-0.00648	588.37	-0.00623
589.173	-0.00651	589.058	-0.00587
589.916	-0.00644	589.739	-0.00556
590.587	-0.0063	590.41	-0.0051
591.308	-0.0061	591.089	-0.00482
591.983	-0.0058	591.747	-0.00453
592.64	-0.00545	592.402	-0.00423
593.343	-0.00481	593.08	-0.00408
594.023	-0.00396	593.745	-0.004
594.717	-0.00294	594.426	-0.00386
595.354	-0.00199	595.097	-0.0038
596.031	-0.00115	595.777	-0.00375
596.649	-0.000457764	596.449	-0.0036
597.315	0.000302792	597.103	-0.00356
597.943	0.00092268	597.788	-0.00351
598.593	0.00159	598.45	-0.00348
599.239	0.00222	599.137	-0.00347
599.82	0.00282	599.821	-0.00344
600.524	0.00326	600.484	-0.0033
601.121	0.0036	601.135	-0.00322
601.802	0.00382	601.827	-0.00315
602.45	0.00402	602.507	-0.00309
603.06	0.00409	603.166	-0.00305
603.822	0.00415	603.839	-0.00301
604.45	0.00416	604.523	-0.003
605.121	0.00411	605.203	-0.00301
605.751	0.00402	605.871	-0.00304
606.406	0.00395	606.546	-0.0031
607.069	0.00385	607.232	-0.00307
607.692	0.00374	607.895	-0.00311
608.388	0.00366	608.553	-0.0032
609.001	0.00352	609.224	-0.0033
609.703	0.00337	609.913	-0.00324
610.319	0.00328	610.578	-0.00329
610.998	0.00322	611.23	-0.0034
611.644	0.00309	611.922	-0.00343
612.276	0.00299	612.579	-0.00348
612.977	0.00286	613.253	-0.00354
613.677	0.00273	613.908	-0.00354
614.369	0.00267	614.578	-0.00361
615.021	0.00261	615.278	-0.00368
615.666	0.00253	615.95	-0.00373
616.362	0.00241	616.607	-0.0038
616.981	0.00234	617.288	-0.00383
617.679	0.00227	617.97	-0.00381
618.293	0.00221	618.634	-0.00392
618.994	0.00205	619.316	-0.00408
619.651	0.00203	619.99	-0.00408
620.277	0.00192	620.65	-0.00414
620.984	0.00188	621.336	-0.00408
621.633	0.00176	622.016	-0.00418
622.266	0.00163	622.69	-0.00421
622.964	0.0016	623.364	-0.00426
623.711	0.00151	624.033	-0.00433
624.376	0.00144	624.712	-0.00436
625.016	0.00139	625.373	-0.00445
625.662	0.00134	626.053	-0.00448
626.307	0.00129	626.729	-0.00448
626.988	0.00124	627.399	-0.00455
627.653	0.00113	628.073	-0.00465
628.322	0.00114	628.745	-0.00469
628.986	0.00113	629.419	-0.00473
629.661	0.00108	630.097	-0.00479
630.337	0.00109	630.757	-0.00486
631.026	0.00111	631.436	-0.0049
631.707	0.00105	632.108	-0.00496
632.373	0.000991821	632.77	-0.00499
633.044	0.00102	633.431	-0.00505
633.776	0.00101	634.108	-0.00507
634.421	0.001	634.788	-0.00515
635.065	0.00101	635.466	-0.00516
635.756	0.00104	636.122	-0.00525
636.455	0.00106	636.814	-0.00526
637.069	0.000989437	637.489	-0.00527
637.762	0.00105	638.161	-0.0053
638.413	0.00102	638.848	-0.00537
639.076	0.00102	639.523	-0.00537
639.756	0.001	640.198	-0.00542
640.393	0.000982285	640.865	-0.00543
641.095	0.00105	641.542	-0.00544
641.658	0.00101	642.202	-0.00557
642.352	0.00101	642.888	-0.00559
642.973	0.00105	643.566	-0.00576
643.741	0.000998974	644.235	-0.00568
644.428	0.00105	644.895	-0.00574
645.061	0.00102	645.58	-0.0058
645.713	0.000963211	646.238	-0.00587
646.411	0.00104	646.931	-0.00591
647.101	0.001	647.605	-0.00582
647.761	0.001	648.28	-0.00594
648.434	0.0009799	648.953	-0.00593
649.082	0.00106	649.603	-0.00601
649.748	0.0009799	650.29	-0.00596
650.417	0.0009799	650.972	-0.00605
651.099	0.00104	651.635	-0.00605
651.772	0.00107	652.283	-0.00611
652.456	0.00105	652.959	-0.00617
653.136	0.000989437	653.646	-0.00617
653.879	0.00101	654.326	-0.00617
654.554	0.00106	654.996	-0.00624
655.221	0.00105	655.66	-0.00624
655.888	0.00107	656.338	-0.00626
656.533	0.00108	657.023	-0.00626
657.193	0.00103	657.689	-0.00628
657.859	0.00106	658.338	-0.00636
658.547	0.00109	659.008	-0.00642
659.23	0.00107	659.683	-0.00635
659.876	0.00102	660.367	-0.00635
660.53	0.000972748	661.035	-0.00638
661.22	0.00102	661.69	-0.00644
661.902	0.000953674	662.362	-0.00645
662.536	0.000963211	663.032	-0.00646
663.19	0.000960827	663.705	-0.00648
663.974	0.000941753	664.369	-0.00652
664.628	0.000913143	665.035	-0.00653
665.288	0.000934601	665.688	-0.00659
665.992	0.000970364	666.375	-0.00655
666.635	0.000934601	667.046	-0.00661
667.277	0.000886917	667.72	-0.00667
668	0.000941753	668.374	-0.00666
668.644	0.000960827	669.05	-0.00674
669.297	0.000989437	669.722	-0.00669
669.999	0.00107	670.392	-0.00667
670.657	0.00102	671.058	-0.00675
671.275	0.001	671.713	-0.0068
671.974	0.00108	672.408	-0.00675
672.666	0.001	673.07	-0.00677
673.29	0.00103	673.729	-0.0068
674.013	0.00101	674.406	-0.00672
674.731	0.00103	675.08	-0.00668
675.394	0.00104	675.754	-0.00673
676.025	0.00104	676.422	-0.00677
676.727	0.00103	677.091	-0.00676
677.38	0.00108	677.746	-0.00677
678.008	0.00105	678.427	-0.00676
678.727	0.001	679.111	-0.00673
679.365	0.00102	679.769	-0.00674
680.034	0.00102	680.422	-0.00678
680.728	0.00103	681.105	-0.00679
681.353	0.000989437	681.769	-0.00679
682.057	0.00103	682.434	-0.00676
682.677	0.00101	683.104	-0.00682
683.379	0.001	683.772	-0.0067
684.089	0.00101	684.454	-0.0068
684.784	0.000886917	685.128	-0.00678
685.454	0.00101	685.802	-0.00678
686.09	0.001	686.455	-0.00678
686.791	0.0009799	687.131	-0.00677
687.427	0.000982285	687.798	-0.00676
688.063	0.000934601	688.462	-0.00682
688.757	0.000905991	689.138	-0.00676
689.433	0.00101	689.808	-0.00674
690.054	0.00102	690.469	-0.00677
690.713	0.000970364	691.135	-0.00678
691.423	0.000982285	691.822	-0.00677
692.076	0.000972748	692.486	-0.00676
692.709	0.000932217	693.137	-0.00684
693.349	0.00101	693.805	-0.00677
694.119	0.00101	694.486	-0.00681
694.81	0.00103	695.161	-0.00686
695.471	0.000991821	695.831	-0.00681
696.068	0.000989437	696.453	-0.00683
696.695	0.000989437	697.05	-0.00683
697.313	0.00102	697.585	-0.00688
697.866	0.000989437	698.101	-0.0068

## Sheet: Fig.3c
Temperature	CO\-(2) Desorption	Temperature	CO\-(2) Desorption
\+(o)C	arb. units	\+(o)C	arb. units
	Ru/MnO\-(x)		MnO\-(x)
80.0103	0	80.0096	0
80.0024	-1.90735e-05	79.9978	9.53674e-06
80.0035	-1.66893e-05	79.996	-1.19209e-05
80.0035	-4.76837e-05	80.0053	2.86102e-05
80.0096	-3.8147e-05	79.991	-1.90735e-05
80.0128	-6.67572e-05	80.0071	3.8147e-05
80.0257	1.90735e-05	80.0082	2.6226e-05
80.0472	9.53674e-06	80.0178	0
80.0758	-3.8147e-05	80.0586	-4.05312e-05
80.1288	9.53674e-06	80.0987	-3.09944e-05
80.1757	2.38419e-06	80.1524	-7.86781e-05
80.2412	1.19209e-05	80.2133	-5.00679e-05
80.3307	1.19209e-05	80.2852	-3.09944e-05
80.4237	1.19209e-05	80.3754	9.53674e-06
80.5243	-4.52995e-05	80.4728	2.6226e-05
80.6535	-5.72205e-05	80.5963	3.57628e-05
80.7913	-0.000112057	80.7348	-2.38419e-06
80.951	-7.39098e-05	80.8787	-1.19209e-05
81.1214	-3.57628e-05	81.0398	3.57628e-05
81.3071	-7.15256e-06	81.2309	-4.05312e-05
81.5212	-2.6226e-05	81.426	-1.90735e-05
81.7352	-6.4373e-05	81.6382	-4.76837e-05
81.9772	-8.34465e-05	81.8684	-1.90735e-05
82.2306	-5.72205e-05	82.1054	-3.8147e-05
82.5023	-0.00010252	82.3731	-2.14577e-05
82.7729	-9.53674e-05	82.6559	-1.90735e-05
83.0668	-0.000114441	82.9437	-5.96046e-05
83.3653	-0.000123978	83.2483	7.15256e-06
83.6875	-0.000133514	83.5511	-5.00679e-05
84.0218	-0.00013113	83.8704	-9.53674e-05
84.3518	-0.000178814	84.1997	-0.000190735
84.6987	-0.000152588	84.534	-0.000135899
85.0484	-0.000255108	84.8826	-0.000107288
85.3938	-0.000238419	85.227	-0.000200272
85.7535	-0.000343323	85.5942	-0.000154972
86.1286	-0.000340939	85.9565	-0.000123978
86.5048	-0.000276566	86.3362	-0.000164509
86.8925	-0.000305176	86.7071	-0.000240803
87.288	-0.000331402	87.094	-0.000247955
87.6911	-0.000340939	87.4863	-0.000276566
88.0959	-0.000321865	87.8822	-0.000326633
88.4964	-0.000398159	88.2942	-0.000276566
88.9209	-0.000379086	88.6962	-0.000355244
89.3451	-0.000455379	89.1053	-0.000355244
89.7764	-0.000426769	89.5305	-0.000345707
90.2167	-0.000407696	89.9515	-0.000429153
90.6595	-0.000524521	90.4057	-0.000488758
91.1141	-0.000560284	90.8402	-0.000498295
91.569	-0.000534058	91.292	-0.000565052
92.0358	-0.000560284	91.753	-0.000610352
92.5111	-0.000677109	92.214	-0.000660419
92.9772	-0.000619888	92.6847	-0.00071764
93.4647	-0.000684261	93.1504	-0.00074625
93.9504	-0.000751019	93.6397	-0.000851154
94.4533	-0.000722408	94.124	-0.000813007
94.9491	-0.000808239	94.619	-0.000858307
95.4495	-0.00082016	95.1026	-0.000917912
95.9574	-0.000913143	95.6116	-0.000972748
96.4728	-0.0009799	96.1131	-0.00108
96.9965	-0.00102	96.6403	-0.00112
97.5306	-0.00101	97.1604	-0.00121
98.0499	-0.00123	97.6712	-0.00133
98.5825	-0.00123	98.211	-0.00134
99.1141	-0.00135	98.7451	-0.00141
99.656	-0.00137	99.2845	-0.00146
100.212	-0.00148	99.8379	-0.00155
100.776	-0.00161	100.389	-0.00159
101.34	-0.00169	100.962	-0.00169
101.912	-0.00183	101.524	-0.0018
102.492	-0.00189	102.104	-0.00192
103.069	-0.00194	102.676	-0.00202
103.653	-0.00207	103.271	-0.00208
104.234	-0.00217	103.859	-0.0022
104.836	-0.00237	104.44	-0.0023
105.433	-0.0025	105.03	-0.00249
106.027	-0.00257	105.647	-0.00256
106.634	-0.00269	106.252	-0.00275
107.246	-0.00287	106.871	-0.00291
107.859	-0.00303	107.477	-0.00307
108.469	-0.00307	108.089	-0.0032
109.099	-0.00321	108.707	-0.00333
109.711	-0.00346	109.326	-0.00352
110.335	-0.00361	109.95	-0.00367
110.97	-0.00376	110.572	-0.00384
111.605	-0.00389	111.218	-0.00406
112.226	-0.00407	111.846	-0.00424
112.872	-0.00428	112.475	-0.00441
113.503	-0.00457	113.116	-0.0046
114.149	-0.00476	113.753	-0.00475
114.81	-0.00499	114.381	-0.005
115.448	-0.00519	115.046	-0.00521
116.087	-0.0054	115.686	-0.00547
116.733	-0.00566	116.33	-0.00567
117.381	-0.00598	116.976	-0.00596
118.032	-0.00624	117.627	-0.00612
118.682	-0.00643	118.278	-0.00638
119.34	-0.00677	118.93	-0.00664
120.006	-0.00707	119.602	-0.00686
120.658	-0.00738	120.246	-0.00709
121.331	-0.00771	120.9	-0.0073
121.985	-0.008	121.566	-0.00757
122.639	-0.00826	122.204	-0.00777
123.303	-0.00859	122.871	-0.00805
123.97	-0.0089	123.529	-0.0083
124.638	-0.00924	124.212	-0.00857
125.299	-0.00952	124.855	-0.00877
125.956	-0.00987	125.526	-0.009
126.624	-0.0102	126.19	-0.0092
127.273	-0.01051	126.848	-0.00942
127.95	-0.01082	127.505	-0.00961
128.627	-0.01119	128.2	-0.00988
129.291	-0.01152	128.835	-0.01004
129.956	-0.01185	129.516	-0.01025
130.622	-0.0122	130.173	-0.01046
131.295	-0.01259	130.844	-0.01063
131.954	-0.01288	131.511	-0.0108
132.631	-0.01322	132.17	-0.01105
133.294	-0.01351	132.85	-0.0112
133.969	-0.01384	133.514	-0.01142
134.649	-0.0142	134.185	-0.0115
135.311	-0.01446	134.854	-0.01164
135.977	-0.01477	135.528	-0.01181
136.64	-0.01509	136.188	-0.01198
137.323	-0.01544	136.869	-0.01211
137.987	-0.01569	137.526	-0.01219
138.652	-0.01596	138.22	-0.01234
139.326	-0.01622	138.861	-0.01245
139.996	-0.01651	139.552	-0.01254
140.672	-0.01674	140.226	-0.01266
141.334	-0.01696	140.883	-0.01272
142.022	-0.01723	141.567	-0.01288
142.687	-0.0174	142.227	-0.01296
143.357	-0.0176	142.897	-0.01299
144.03	-0.01782	143.576	-0.01311
144.708	-0.01801	144.239	-0.01315
145.378	-0.01823	144.912	-0.01321
146.068	-0.01835	145.598	-0.01335
146.73	-0.01854	146.263	-0.0133
147.403	-0.01871	146.929	-0.01333
148.08	-0.01884	147.617	-0.01335
148.748	-0.01899	148.295	-0.01339
149.439	-0.01911	148.952	-0.01337
150.098	-0.01919	149.652	-0.01341
150.788	-0.01934	150.312	-0.01338
151.448	-0.01944	150.992	-0.01336
152.12	-0.01956	151.679	-0.01338
152.799	-0.01968	152.344	-0.01338
153.467	-0.0198	153.018	-0.01339
154.14	-0.01984	153.694	-0.01334
154.816	-0.01995	154.346	-0.01333
155.486	-0.02	155.038	-0.01337
156.151	-0.02012	155.707	-0.01328
156.822	-0.02017	156.362	-0.01334
157.497	-0.02028	157.051	-0.01329
158.154	-0.02033	157.713	-0.01333
158.825	-0.0204	158.372	-0.01328
159.508	-0.02048	159.062	-0.01327
160.18	-0.02055	159.727	-0.01326
160.87	-0.02057	160.405	-0.01319
161.554	-0.02061	161.09	-0.01318
162.221	-0.02067	161.757	-0.01319
162.903	-0.02077	162.441	-0.01317
163.595	-0.02079	163.124	-0.01308
164.269	-0.02075	163.785	-0.01299
164.95	-0.02083	164.483	-0.01305
165.628	-0.02082	165.139	-0.01302
166.309	-0.02084	165.82	-0.01299
166.984	-0.0209	166.508	-0.0129
167.661	-0.02097	167.16	-0.0129
168.338	-0.02097	167.855	-0.01283
169.011	-0.02106	168.519	-0.01287
169.683	-0.02106	169.187	-0.01281
170.357	-0.02114	169.881	-0.01279
171.03	-0.02119	170.533	-0.01271
171.701	-0.02124	171.219	-0.01264
172.377	-0.02126	171.894	-0.0126
173.053	-0.02132	172.549	-0.01258
173.728	-0.02137	173.238	-0.01251
174.395	-0.02139	173.891	-0.01246
175.063	-0.02146	174.58	-0.01244
175.735	-0.02154	175.245	-0.01247
176.41	-0.02165	175.909	-0.01249
177.076	-0.02167	176.582	-0.0124
177.753	-0.02182	177.257	-0.01235
178.424	-0.02183	177.914	-0.01238
179.096	-0.02194	178.595	-0.01233
179.772	-0.02196	179.267	-0.01237
180.441	-0.02203	179.965	-0.0123
181.106	-0.02207	180.63	-0.0123
181.781	-0.02214	181.281	-0.01225
182.451	-0.02217	181.957	-0.01228
183.119	-0.02226	182.627	-0.01219
183.779	-0.02235	183.297	-0.01223
184.449	-0.02245	183.952	-0.0122
185.129	-0.02246	184.63	-0.01212
185.805	-0.02261	185.312	-0.01206
186.469	-0.02259	185.954	-0.01214
187.134	-0.02275	186.623	-0.01214
187.804	-0.02284	187.295	-0.01214
188.473	-0.02293	187.958	-0.01216
189.133	-0.02295	188.645	-0.01221
189.813	-0.02307	189.289	-0.01216
190.488	-0.02316	189.976	-0.01228
191.159	-0.02326	190.662	-0.01227
191.829	-0.02344	191.311	-0.0123
192.508	-0.02355	191.984	-0.01232
193.165	-0.02371	192.674	-0.01239
193.836	-0.02384	193.327	-0.01234
194.508	-0.02393	193.987	-0.01239
195.179	-0.02409	194.664	-0.01254
195.857	-0.02429	195.324	-0.01241
196.517	-0.02439	195.999	-0.01245
197.168	-0.02453	196.67	-0.01249
197.859	-0.02467	197.32	-0.01255
198.518	-0.02479	198.006	-0.01253
199.187	-0.02499	198.686	-0.01264
199.858	-0.02515	199.33	-0.01267
200.536	-0.02532	200.042	-0.01274
201.199	-0.02546	200.709	-0.01276
201.882	-0.02566	201.358	-0.01287
202.539	-0.02586	202.041	-0.01286
203.213	-0.0261	202.696	-0.01292
203.876	-0.02626	203.389	-0.01302
204.562	-0.02647	204.036	-0.01308
205.228	-0.02672	204.714	-0.01316
205.891	-0.02696	205.409	-0.01327
206.564	-0.02717	206.046	-0.01329
207.233	-0.02742	206.719	-0.01343
207.911	-0.02765	207.398	-0.01351
208.579	-0.02791	208.074	-0.01361
209.253	-0.02817	208.747	-0.0137
209.93	-0.02845	209.422	-0.01374
210.601	-0.02873	210.105	-0.01386
211.268	-0.02893	210.763	-0.0139
211.939	-0.02929	211.437	-0.01409
212.614	-0.02962	212.115	-0.01422
213.294	-0.02993	212.801	-0.01429
213.96	-0.03023	213.471	-0.01444
214.626	-0.0306	214.135	-0.01456
215.301	-0.03103	214.785	-0.01468
215.978	-0.03137	215.473	-0.01486
216.647	-0.03173	216.148	-0.01498
217.305	-0.03205	216.795	-0.01514
217.979	-0.03247	217.49	-0.01527
218.66	-0.03292	218.148	-0.01541
219.342	-0.03319	218.823	-0.01554
220.003	-0.03366	219.485	-0.01581
220.666	-0.03416	220.192	-0.01596
221.348	-0.03458	220.846	-0.01615
222.015	-0.03501	221.526	-0.01643
222.683	-0.03556	222.202	-0.01662
223.352	-0.03594	222.856	-0.01681
224.029	-0.03648	223.542	-0.0171
224.7	-0.03698	224.208	-0.01731
225.383	-0.03747	224.866	-0.01754
226.057	-0.03799	225.536	-0.01783
226.728	-0.03847	226.218	-0.01812
227.399	-0.03899	226.868	-0.01839
228.065	-0.03965	227.553	-0.01873
228.734	-0.04027	228.234	-0.01902
229.406	-0.04076	228.89	-0.0193
230.105	-0.04143	229.563	-0.01966
230.754	-0.04201	230.234	-0.02002
231.434	-0.0427	230.919	-0.02043
232.107	-0.04339	231.582	-0.02074
232.788	-0.04406	232.253	-0.02114
233.448	-0.04476	232.937	-0.02159
234.135	-0.04543	233.601	-0.02205
234.794	-0.04614	234.265	-0.02246
235.485	-0.04687	234.939	-0.02299
236.146	-0.0476	235.591	-0.02343
236.818	-0.04844	236.253	-0.02396
237.483	-0.04919	236.921	-0.02444
238.158	-0.05015	237.609	-0.02502
238.841	-0.05101	238.285	-0.02549
239.519	-0.05188	238.948	-0.02606
240.183	-0.05283	239.611	-0.02663
240.845	-0.05373	240.315	-0.02719
241.503	-0.05479	240.977	-0.02782
242.149	-0.05582	241.606	-0.0284
242.822	-0.0569	242.279	-0.02905
243.483	-0.05794	242.938	-0.02975
244.14	-0.05913	243.583	-0.03039
244.791	-0.06027	244.247	-0.0311
245.455	-0.06145	244.889	-0.03181
246.12	-0.06272	245.565	-0.03252
246.782	-0.06405	246.213	-0.03324
247.428	-0.06536	246.858	-0.03403
248.096	-0.06679	247.558	-0.03475
248.761	-0.06821	248.18	-0.03558
249.417	-0.0698	248.846	-0.03638
250.091	-0.07131	249.549	-0.03719
250.752	-0.07298	250.188	-0.03805
251.41	-0.07465	250.875	-0.0389
252.087	-0.0764	251.527	-0.03968
252.761	-0.07827	252.185	-0.04059
253.424	-0.08012	252.872	-0.04141
254.081	-0.08207	253.509	-0.04229
254.754	-0.08411	254.173	-0.04315
255.42	-0.08626	254.835	-0.04405
256.103	-0.08842	255.489	-0.04487
256.76	-0.0907	256.145	-0.04579
257.434	-0.09295	256.818	-0.04673
258.106	-0.09542	257.495	-0.04752
258.781	-0.09785	258.143	-0.04849
259.455	-0.10043	258.832	-0.04933
260.123	-0.10308	259.486	-0.05026
260.798	-0.10584	260.196	-0.05112
261.473	-0.10867	260.849	-0.05199
262.155	-0.11164	261.542	-0.05286
262.82	-0.11463	262.188	-0.05377
263.495	-0.11774	262.852	-0.05461
264.179	-0.12082	263.532	-0.05546
264.868	-0.12403	264.178	-0.05629
265.54	-0.12733	264.848	-0.05705
266.215	-0.13067	265.544	-0.05785
266.874	-0.13409	266.169	-0.05872
267.556	-0.13755	266.853	-0.05938
268.232	-0.14096	267.535	-0.06009
268.916	-0.14448	268.176	-0.06078
269.596	-0.14797	268.873	-0.0615
270.279	-0.15147	269.558	-0.06218
270.936	-0.15503	270.218	-0.06287
271.635	-0.15857	270.911	-0.06356
272.311	-0.16202	271.565	-0.06418
272.992	-0.16548	272.235	-0.06475
273.664	-0.16887	272.913	-0.06533
274.338	-0.17237	273.555	-0.06591
275.028	-0.17571	274.27	-0.06645
275.698	-0.17906	274.92	-0.06702
276.388	-0.18224	275.607	-0.06744
277.046	-0.18543	276.25	-0.0679
277.728	-0.18856	276.938	-0.06841
278.397	-0.19163	277.578	-0.06887
279.084	-0.19455	278.275	-0.06927
279.756	-0.1974	278.918	-0.06968
280.444	-0.20015	279.637	-0.07004
281.114	-0.20271	280.301	-0.07042
281.791	-0.20522	280.969	-0.07071
282.465	-0.20755	281.657	-0.07105
283.122	-0.20979	282.299	-0.07139
283.802	-0.2119	282.966	-0.07167
284.481	-0.21389	283.661	-0.07198
285.153	-0.21563	284.327	-0.07225
285.828	-0.2173	284.98	-0.07256
286.496	-0.21871	285.666	-0.07273
287.158	-0.22008	286.336	-0.07298
287.831	-0.22122	286.988	-0.07322
288.501	-0.22223	287.688	-0.07344
289.162	-0.22304	288.333	-0.0736
289.84	-0.22375	289.032	-0.07382
290.504	-0.22421	289.711	-0.07398
291.172	-0.22459	290.407	-0.07418
291.847	-0.22481	291.054	-0.07433
292.52	-0.22488	291.74	-0.07451
293.179	-0.22473	292.391	-0.07461
293.849	-0.22452	293.068	-0.07483
294.514	-0.22405	293.755	-0.07499
295.184	-0.22351	294.409	-0.07507
295.856	-0.22288	295.068	-0.07524
296.526	-0.22204	295.755	-0.07527
297.178	-0.22112	296.4	-0.07536
297.83	-0.22002	297.077	-0.07543
298.506	-0.21877	297.773	-0.07556
299.173	-0.21751	298.414	-0.07571
299.846	-0.21609	299.1	-0.07577
300.504	-0.21461	299.815	-0.07591
301.171	-0.21298	300.47	-0.07604
301.834	-0.21129	301.161	-0.07613
302.504	-0.2095	301.812	-0.07623
303.162	-0.20769	302.494	-0.07633
303.838	-0.20576	303.179	-0.07652
304.491	-0.20371	303.816	-0.07657
305.183	-0.20167	304.522	-0.07672
305.843	-0.19957	305.159	-0.07688
306.51	-0.19741	305.871	-0.07705
307.146	-0.19521	306.538	-0.0773
307.821	-0.19303	307.213	-0.07749
308.487	-0.19089	307.898	-0.07759
309.163	-0.18864	308.539	-0.07778
309.824	-0.18641	309.239	-0.07805
310.48	-0.1842	309.956	-0.07816
311.164	-0.18197	310.598	-0.07838
311.817	-0.17971	311.296	-0.07859
312.496	-0.17758	311.963	-0.07877
313.173	-0.17539	312.628	-0.079
313.833	-0.17325	313.322	-0.07924
314.505	-0.17118	313.98	-0.07941
315.17	-0.16912	314.643	-0.07958
315.862	-0.16701	315.343	-0.07981
316.529	-0.16499	315.988	-0.08
317.178	-0.16299	316.69	-0.08023
317.872	-0.16114	317.349	-0.0804
318.542	-0.15919	318.03	-0.08068
319.207	-0.15734	318.702	-0.08084
319.885	-0.15546	319.362	-0.08109
320.555	-0.15371	320.088	-0.08144
321.202	-0.15183	320.739	-0.08163
321.878	-0.15015	321.393	-0.08188
322.53	-0.14845	322.095	-0.08211
323.2	-0.14683	322.73	-0.08233
323.86	-0.14526	323.39	-0.08259
324.519	-0.1438	324.082	-0.08285
325.186	-0.1422	324.714	-0.08307
325.845	-0.14086	325.41	-0.08332
326.522	-0.13935	326.049	-0.0836
327.167	-0.13799	326.727	-0.08383
327.833	-0.13665	327.37	-0.08405
328.487	-0.13539	328.052	-0.08426
329.155	-0.13407	328.698	-0.08446
329.827	-0.13283	329.397	-0.08462
330.485	-0.13162	330.065	-0.08494
331.162	-0.13045	330.733	-0.08508
331.828	-0.12933	331.416	-0.08531
332.498	-0.1282	332.076	-0.08552
333.158	-0.12719	332.729	-0.08569
333.824	-0.12604	333.394	-0.08593
334.484	-0.12508	334.091	-0.08611
335.172	-0.12409	334.765	-0.0863
335.837	-0.1232	335.424	-0.08646
336.504	-0.12222	336.078	-0.08662
337.155	-0.12136	336.731	-0.0867
337.841	-0.12043	337.397	-0.08686
338.495	-0.11959	338.074	-0.087
339.149	-0.11867	338.762	-0.08714
339.817	-0.11787	339.462	-0.0872
340.502	-0.11707	340.136	-0.08731
341.185	-0.11621	340.801	-0.08738
341.85	-0.11545	341.496	-0.08747
342.521	-0.11465	342.152	-0.08758
343.195	-0.1139	342.824	-0.08762
343.867	-0.11321	343.513	-0.08763
344.538	-0.11249	344.163	-0.08771
345.219	-0.11186	344.844	-0.08775
345.877	-0.11116	345.518	-0.08773
346.543	-0.11049	346.174	-0.0878
347.212	-0.10979	346.891	-0.08774
347.88	-0.10914	347.559	-0.08769
348.553	-0.1086	348.2	-0.08771
349.222	-0.10798	348.918	-0.08765
349.881	-0.10736	349.581	-0.0876
350.559	-0.1068	350.26	-0.0875
351.222	-0.10624	350.94	-0.08748
351.927	-0.10566	351.606	-0.08739
352.564	-0.10509	352.297	-0.08734
353.272	-0.10449	352.951	-0.08734
353.899	-0.10398	353.645	-0.08717
354.593	-0.10344	354.292	-0.08704
355.266	-0.10293	354.991	-0.08692
355.942	-0.10242	355.638	-0.08679
356.61	-0.10192	356.303	-0.08668
357.245	-0.10143	357.01	-0.08657
357.91	-0.10096	357.661	-0.08643
358.593	-0.10051	358.313	-0.0863
359.269	-0.10002	359.015	-0.08614
359.906	-0.09959	359.696	-0.08606
360.605	-0.09917	360.403	-0.08595
361.282	-0.09877	361.077	-0.08575
361.978	-0.09834	361.74	-0.08569
362.619	-0.09797	362.404	-0.0856
363.323	-0.09761	363.075	-0.08539
364.011	-0.09726	363.752	-0.08533
364.674	-0.09693	364.443	-0.08525
365.353	-0.09661	365.12	-0.08512
366.055	-0.09621	365.794	-0.085
366.703	-0.09596	366.447	-0.08487
367.369	-0.09566	367.136	-0.08487
368.043	-0.09539	367.827	-0.08479
368.722	-0.09518	368.509	-0.0847
369.383	-0.09494	369.147	-0.08465
370.047	-0.09468	369.868	-0.08467
370.757	-0.09446	370.556	-0.08463
371.399	-0.09426	371.225	-0.08462
372.08	-0.09406	371.93	-0.08468
372.771	-0.09383	372.59	-0.08475
373.448	-0.09371	373.291	-0.08476
374.103	-0.09352	373.956	-0.08488
374.804	-0.09347	374.616	-0.08508
375.473	-0.09339	375.31	-0.0851
376.149	-0.09331	375.981	-0.08532
376.8	-0.0933	376.648	-0.08555
377.493	-0.09329	377.35	-0.08575
378.128	-0.09328	378.009	-0.08606
378.841	-0.09331	378.671	-0.0863
379.501	-0.09336	379.377	-0.08664
380.181	-0.09348	380.024	-0.08704
380.817	-0.09356	380.749	-0.08749
381.506	-0.0936	381.438	-0.08792
382.186	-0.09384	382.077	-0.08848
382.869	-0.094	382.783	-0.08905
383.544	-0.09421	383.434	-0.08962
384.226	-0.0946	384.112	-0.09031
384.904	-0.09488	384.804	-0.09106
385.583	-0.09529	385.436	-0.09184
386.258	-0.09574	386.149	-0.09273
386.923	-0.09618	386.794	-0.09364
387.537	-0.09664	387.493	-0.09465
388.236	-0.09726	388.135	-0.09568
388.919	-0.09778	388.842	-0.09678
389.604	-0.09845	389.476	-0.09797
390.272	-0.09911	390.192	-0.09926
390.958	-0.09993	390.868	-0.10062
391.63	-0.10066	391.546	-0.10208
392.277	-0.10155	392.242	-0.10373
392.975	-0.10254	392.908	-0.10544
393.658	-0.10351	393.562	-0.10707
394.337	-0.10462	394.244	-0.10904
395.019	-0.10578	394.941	-0.11097
395.674	-0.1069	395.614	-0.11302
396.374	-0.10807	396.27	-0.11515
397.024	-0.10951	396.936	-0.11747
397.699	-0.11084	397.602	-0.11977
398.364	-0.11225	398.284	-0.12227
399.022	-0.11389	398.967	-0.12485
399.698	-0.11546	399.657	-0.12757
400.372	-0.11718	400.32	-0.13035
401.042	-0.11899	401	-0.13328
401.694	-0.12085	401.647	-0.13628
402.366	-0.12275	402.317	-0.13953
403.018	-0.12489	402.994	-0.14285
403.681	-0.12702	403.687	-0.1463
404.386	-0.12925	404.338	-0.1499
405.048	-0.13168	404.997	-0.15365
405.715	-0.13409	405.643	-0.15749
406.383	-0.13661	406.311	-0.16144
407.029	-0.13928	406.99	-0.16558
407.68	-0.14207	407.671	-0.16977
408.351	-0.14494	408.329	-0.17427
409.017	-0.14795	408.965	-0.17874
409.682	-0.15117	409.649	-0.18343
410.33	-0.15444	410.345	-0.1882
411.008	-0.15774	411.026	-0.19308
411.681	-0.16124	411.679	-0.19818
412.32	-0.1649	412.357	-0.20339
413.021	-0.16863	413.027	-0.20873
413.689	-0.17251	413.669	-0.21416
414.36	-0.17652	414.352	-0.21976
415.029	-0.18063	415.02	-0.22537
415.707	-0.18488	415.65	-0.23118
416.38	-0.18926	416.353	-0.23716
417.02	-0.19373	416.978	-0.24329
417.655	-0.1983	417.675	-0.24946
418.347	-0.203	418.291	-0.25539
419.017	-0.2078	418.992	-0.26171
419.688	-0.21268	419.638	-0.26798
420.328	-0.21756	420.268	-0.27441
421	-0.22265	420.992	-0.28069
421.66	-0.22766	421.656	-0.28716
422.324	-0.23302	422.275	-0.29371
422.991	-0.23807	422.955	-0.30017
423.655	-0.24318	423.618	-0.30664
424.324	-0.24907	424.225	-0.31304
424.986	-0.25432	424.914	-0.31946
425.641	-0.25965	425.535	-0.3257
426.305	-0.26489	426.213	-0.33195
426.93	-0.27021	426.846	-0.33807
427.55	-0.27548	427.491	-0.34411
428.261	-0.28065	428.133	-0.35004
428.932	-0.2859	428.78	-0.35582
429.604	-0.29087	429.414	-0.3614
430.278	-0.29569	430.117	-0.36664
430.949	-0.3005	430.741	-0.37178
431.603	-0.30505	431.415	-0.37668
432.267	-0.3095	432.014	-0.38135
432.902	-0.3136	432.696	-0.38568
433.55	-0.31752	433.321	-0.38953
434.216	-0.32119	433.953	-0.39324
434.885	-0.3246	434.62	-0.39643
435.589	-0.32758	435.233	-0.39935
436.23	-0.33028	435.906	-0.40193
436.867	-0.33261	436.529	-0.40402
437.539	-0.33469	437.173	-0.40579
438.243	-0.33639	437.827	-0.40725
438.884	-0.33766	438.453	-0.40826
439.565	-0.33861	439.138	-0.40916
440.233	-0.33923	439.813	-0.40952
440.903	-0.33952	440.477	-0.4097
441.578	-0.33951	441.121	-0.40962
442.284	-0.33917	441.777	-0.40924
442.932	-0.33859	442.421	-0.40867
443.609	-0.3377	443.087	-0.40782
444.284	-0.33672	443.732	-0.40687
444.963	-0.33553	444.415	-0.40567
445.627	-0.33408	445.06	-0.40427
446.293	-0.33257	445.752	-0.40268
446.881	-0.33088	446.379	-0.40089
447.606	-0.32915	447.084	-0.39896
448.251	-0.32721	447.721	-0.3968
448.985	-0.32512	448.424	-0.39456
449.643	-0.3229	449.065	-0.39208
450.359	-0.32051	449.825	-0.38952
451.031	-0.31802	450.467	-0.3867
451.661	-0.3153	451.185	-0.38376
452.386	-0.31257	451.82	-0.38052
453.091	-0.30953	452.534	-0.37719
453.776	-0.3064	453.188	-0.37368
454.439	-0.30305	453.871	-0.36986
455.116	-0.29946	454.573	-0.36595
455.783	-0.29576	455.217	-0.36182
456.472	-0.29182	455.951	-0.35751
457.066	-0.28772	456.582	-0.35297
457.784	-0.28343	457.277	-0.34829
458.474	-0.27914	457.978	-0.34329
459.13	-0.27479	458.619	-0.33818
459.819	-0.27026	459.329	-0.3329
460.542	-0.26588	460.068	-0.32763
461.144	-0.2614	460.739	-0.32204
461.874	-0.25697	461.43	-0.31634
462.501	-0.25227	462.137	-0.31062
463.178	-0.2478	462.812	-0.30482
463.814	-0.24373	463.496	-0.29905
464.501	-0.23894	464.152	-0.29306
465.127	-0.23479	464.823	-0.28704
465.881	-0.23027	465.507	-0.28091
466.561	-0.22581	466.201	-0.27478
467.183	-0.22151	466.897	-0.26868
467.862	-0.2172	467.537	-0.26242
468.463	-0.2129	468.179	-0.25626
469.135	-0.20858	468.869	-0.24976
469.858	-0.20432	469.575	-0.24368
470.478	-0.20013	470.31	-0.23745
471.139	-0.19608	470.95	-0.23164
471.911	-0.19197	471.65	-0.22576
472.582	-0.18793	472.339	-0.2199
473.186	-0.18382	472.991	-0.21421
473.903	-0.17991	473.675	-0.20846
474.53	-0.17597	474.359	-0.20301
475.216	-0.17202	474.992	-0.19758
475.91	-0.16821	475.709	-0.19238
476.518	-0.16436	476.367	-0.18733
477.15	-0.16068	477.032	-0.18256
477.759	-0.15699	477.715	-0.17792
478.511	-0.15342	478.378	-0.17338
479.199	-0.15001	479.006	-0.16894
479.874	-0.14659	479.731	-0.16479
480.456	-0.14327	480.439	-0.16077
481.138	-0.14012	481.081	-0.1568
481.865	-0.13706	481.78	-0.15302
482.483	-0.13402	482.452	-0.14941
483.21	-0.13108	483.08	-0.14588
483.884	-0.12832	483.768	-0.14235
484.555	-0.12551	484.443	-0.13912
485.171	-0.12292	485.084	-0.13593
485.848	-0.12033	485.771	-0.1329
486.531	-0.11784	486.452	-0.12996
487.138	-0.11544	487.074	-0.12724
487.807	-0.11317	487.773	-0.12472
488.476	-0.11077	488.403	-0.12224
489.079	-0.10866	489.072	-0.11997
489.807	-0.10645	489.759	-0.11776
490.405	-0.10436	490.446	-0.11573
491.141	-0.10235	491.14	-0.11371
491.819	-0.10027	491.765	-0.11173
492.424	-0.09837	492.459	-0.10994
493.159	-0.09648	493.096	-0.10809
493.781	-0.09469	493.778	-0.10633
494.459	-0.09289	494.43	-0.10475
495.132	-0.09128	495.092	-0.10314
495.805	-0.08964	495.765	-0.10149
496.531	-0.08825	496.399	-0.10013
497.147	-0.08691	497.099	-0.09864
497.769	-0.08557	497.723	-0.09727
498.513	-0.08438	498.424	-0.09593
499.115	-0.08327	499.061	-0.0947
499.756	-0.08227	499.749	-0.09325
500.418	-0.08146	500.47	-0.0921
501.075	-0.08055	501.118	-0.09092
501.816	-0.07982	501.818	-0.08971
502.494	-0.07919	502.435	-0.08848
503.068	-0.07853	503.101	-0.08738
503.718	-0.07796	503.8	-0.08639
504.452	-0.07736	504.448	-0.0853
505.077	-0.07679	505.078	-0.08418
505.785	-0.07631	505.742	-0.08314
506.451	-0.07585	506.432	-0.08222
507.104	-0.0755	507.11	-0.08129
507.77	-0.07508	507.778	-0.08037
508.368	-0.07476	508.429	-0.07946
509.033	-0.07444	509.088	-0.07866
509.654	-0.07416	509.745	-0.07773
510.385	-0.07379	510.499	-0.07695
510.998	-0.07355	511.171	-0.07613
511.654	-0.07326	511.804	-0.0753
512.39	-0.07303	512.509	-0.07452
513.088	-0.07278	513.16	-0.07388
513.718	-0.0725	513.811	-0.07307
514.459	-0.07227	514.517	-0.07247
515.115	-0.07206	515.142	-0.07169
515.764	-0.07184	515.847	-0.07102
516.373	-0.07163	516.493	-0.07037
517.044	-0.07141	517.17	-0.06974
517.728	-0.07119	517.859	-0.0692
518.328	-0.071	518.492	-0.06863
519.043	-0.07088	519.16	-0.068
519.722	-0.07065	519.863	-0.06745
520.401	-0.07052	520.561	-0.06696
521.082	-0.07029	521.221	-0.06643
521.73	-0.07015	521.922	-0.06602
522.5	-0.0699	522.559	-0.06552
523.048	-0.06977	523.236	-0.06514
523.722	-0.06963	523.927	-0.06465
524.453	-0.06949	524.551	-0.0643
525.138	-0.06935	525.253	-0.06382
525.797	-0.06918	525.896	-0.06356
526.427	-0.06907	526.571	-0.06315
527.113	-0.06901	527.256	-0.06282
527.782	-0.06892	527.897	-0.06264
528.456	-0.06883	528.593	-0.06233
529.11	-0.06876	529.248	-0.06199
529.808	-0.06872	529.898	-0.06172
530.469	-0.06855	530.661	-0.06151
531.135	-0.06845	531.305	-0.06124
531.815	-0.06841	531.949	-0.06106
532.466	-0.06829	532.658	-0.06089
533.149	-0.0682	533.324	-0.06065
533.807	-0.06812	533.977	-0.06042
534.482	-0.06804	534.63	-0.0603
535.144	-0.06802	535.305	-0.06013
535.817	-0.06797	535.992	-0.06003
536.491	-0.06788	536.678	-0.05994
537.145	-0.0679	537.329	-0.05985
537.807	-0.06788	537.973	-0.05974
538.475	-0.06781	538.649	-0.05966
539.144	-0.0678	539.336	-0.05966
539.809	-0.06778	540.021	-0.05966
540.49	-0.06778	540.735	-0.05966
541.158	-0.06777	541.37	-0.05965
541.82	-0.06777	542.06	-0.05966
542.502	-0.06772	542.738	-0.05981
543.167	-0.06769	543.361	-0.05973
543.836	-0.06768	544.075	-0.05984
544.517	-0.06768	544.691	-0.05983
545.185	-0.06766	545.404	-0.06002
545.857	-0.06763	546.054	-0.06012
546.513	-0.06766	546.7	-0.06015
547.178	-0.06757	547.404	-0.06027
547.861	-0.0676	548.065	-0.06039
548.521	-0.06758	548.69	-0.06056
549.209	-0.06757	549.406	-0.06066
549.895	-0.06763	550.068	-0.06083
550.552	-0.06774	550.766	-0.06098
551.246	-0.06772	551.456	-0.06115
551.888	-0.06777	552.129	-0.06125
552.563	-0.06774	552.759	-0.06151
553.272	-0.06772	553.469	-0.06174
553.928	-0.06766	554.118	-0.06201
554.6	-0.06763	554.777	-0.06223
555.274	-0.06768	555.465	-0.06246
556.02	-0.06761	556.107	-0.06275
556.701	-0.06751	556.798	-0.06304
557.367	-0.06747	557.469	-0.06329
558.043	-0.06742	558.098	-0.06364
558.735	-0.06738	558.818	-0.06394
559.372	-0.06727	559.457	-0.06425
560.059	-0.06722	560.113	-0.06455
560.728	-0.06712	560.881	-0.06483
561.41	-0.06699	561.517	-0.06508
562.071	-0.06687	562.212	-0.06545
562.734	-0.06677	562.881	-0.06573
563.411	-0.0666	563.511	-0.06615
564.057	-0.06647	564.219	-0.06648
564.694	-0.06621	564.846	-0.06684
565.384	-0.0661	565.55	-0.06713
566.063	-0.06582	566.175	-0.06753
566.718	-0.06561	566.89	-0.06788
567.382	-0.06534	567.509	-0.06826
568.042	-0.06514	568.206	-0.06861
568.718	-0.06493	568.88	-0.06894
569.371	-0.06462	569.513	-0.06928
570.05	-0.06431	570.217	-0.06967
570.711	-0.06397	570.918	-0.07004
571.381	-0.06367	571.603	-0.07038
572.069	-0.0633	572.277	-0.07076
572.762	-0.06294	572.914	-0.07118
573.454	-0.06251	573.617	-0.07155
574.133	-0.06215	574.236	-0.07193
574.77	-0.06176	574.94	-0.07237
575.431	-0.06132	575.572	-0.07277
576.082	-0.06098	576.27	-0.07314
576.734	-0.06059	576.944	-0.07358
577.393	-0.06011	577.572	-0.07398
578.099	-0.05974	578.278	-0.07432
578.78	-0.05934	578.935	-0.07474
579.475	-0.05899	579.565	-0.07511
580.137	-0.05851	580.262	-0.07554
580.814	-0.05809	581.015	-0.07594
581.476	-0.05765	581.656	-0.07646
582.145	-0.05722	582.337	-0.07691
582.825	-0.05677	583.008	-0.07725
583.498	-0.05634	583.623	-0.0777
584.174	-0.05589	584.339	-0.0782
584.847	-0.05547	584.975	-0.07866
585.518	-0.05495	585.639	-0.07913
586.181	-0.05455	586.338	-0.07967
586.829	-0.05412	586.957	-0.08009
587.529	-0.0537	587.67	-0.08063
588.177	-0.05325	588.303	-0.08115
588.856	-0.05275	588.995	-0.0816
589.531	-0.0523	589.662	-0.08225
590.191	-0.05183	590.292	-0.0828
590.873	-0.05133	591.07	-0.08332
591.548	-0.05076	591.726	-0.08385
592.203	-0.05033	592.367	-0.08454
592.884	-0.04987	593.078	-0.08514
593.548	-0.04937	593.738	-0.08583
594.217	-0.04895	594.361	-0.08649
594.875	-0.04849	595.033	-0.08718
595.561	-0.04804	595.733	-0.08781
596.22	-0.04751	596.399	-0.08841
596.892	-0.0471	597.05	-0.08908
597.554	-0.04844	597.683	-0.08981
598.223	-0.0468	598.369	-0.0905
598.902	-0.04604	599.072	-0.09123
599.552	-0.04553	599.748	-0.09204
600.23	-0.04505	600.469	-0.09273
600.892	-0.04457	601.116	-0.09359
601.565	-0.04411	601.824	-0.09439
602.236	-0.04368	602.497	-0.09518
602.913	-0.04322	603.116	-0.09607
603.571	-0.04279	603.801	-0.09697
604.265	-0.04234	604.507	-0.09773
604.927	-0.04196	605.13	-0.09866
605.582	-0.04151	605.821	-0.09953
606.249	-0.04111	606.496	-0.10051
606.913	-0.04072	607.13	-0.10146
607.577	-0.04027	607.852	-0.10231
608.233	-0.03984	608.471	-0.10335
608.917	-0.03942	609.186	-0.10435
609.571	-0.03901	609.847	-0.10534
610.245	-0.03859	610.538	-0.1064
610.911	-0.03821	611.25	-0.10743
611.579	-0.03778	611.897	-0.10846
612.244	-0.0374	612.532	-0.10952
612.916	-0.03701	613.244	-0.11062
613.593	-0.0366	613.921	-0.11174
614.269	-0.03622	614.551	-0.11291
614.949	-0.03585	615.262	-0.11397
615.593	-0.03548	615.876	-0.1152
616.279	-0.03508	616.595	-0.11641
616.953	-0.03476	617.211	-0.11754
617.631	-0.03435	617.916	-0.11876
618.318	-0.03398	618.552	-0.11991
618.981	-0.03366	619.261	-0.12119
619.656	-0.03334	619.888	-0.12252
620.327	-0.03298	620.673	-0.12373
621.005	-0.0326	621.3	-0.12496
621.71	-0.03232	622.009	-0.12623
622.38	-0.03198	622.639	-0.12742
623.057	-0.03161	623.344	-0.12873
623.708	-0.03119	624.031	-0.12993
624.368	-0.03082	624.647	-0.13117
624.998	-0.03048	625.338	-0.13238
625.69	-0.03016	626.045	-0.1336
626.382	-0.02982	626.698	-0.13475
627.106	-0.02947	627.334	-0.13591
627.739	-0.0291	628.039	-0.13705
628.372	-0.02879	628.734	-0.13818
629.102	-0.0285	629.376	-0.13929
629.763	-0.0282	630.037	-0.14027
630.39	-0.02792	630.82	-0.14133
631.132	-0.02757	631.456	-0.14227
631.734	-0.02727	632.132	-0.14319
632.456	-0.02705	632.813	-0.14409
633.087	-0.02671	633.459	-0.14501
633.768	-0.02643	634.11	-0.14583
634.465	-0.02621	634.824	-0.14661
635.085	-0.0259	635.444	-0.14739
635.826	-0.02561	636.114	-0.14808
636.419	-0.02529	636.825	-0.14883
637.123	-0.02502	637.463	-0.14939
637.826	-0.02479	638.119	-0.14989
638.426	-0.0245	638.828	-0.1505
639.091	-0.02429	639.484	-0.15097
639.779	-0.02397	640.125	-0.15151
640.48	-0.02373	640.914	-0.15188
641.15	-0.02346	641.577	-0.1522
641.813	-0.02327	642.217	-0.15249
642.47	-0.02305	642.918	-0.15266
643.144	-0.02287	643.548	-0.15293
643.808	-0.02261	644.247	-0.15304
644.482	-0.0224	644.913	-0.15303
645.146	-0.02223	645.557	-0.15295
645.822	-0.02196	646.26	-0.15289
646.513	-0.02177	646.899	-0.15264
647.179	-0.02156	647.568	-0.15238
647.872	-0.02136	648.281	-0.15198
648.54	-0.02115	648.895	-0.1516
649.174	-0.02099	649.589	-0.15096
649.819	-0.02073	650.277	-0.15035
650.503	-0.02055	651.018	-0.14968
651.231	-0.02037	651.667	-0.14879
651.848	-0.02023	652.332	-0.14798
652.53	-0.02003	652.998	-0.14699
653.232	-0.01995	653.675	-0.14585
653.856	-0.01982	654.354	-0.14462
654.583	-0.0196	655.05	-0.14322
655.194	-0.01946	655.715	-0.14195
655.916	-0.01931	656.375	-0.1404
656.559	-0.01914	657.011	-0.13879
657.281	-0.01898	657.672	-0.13705
657.881	-0.0188	658.352	-0.13524
658.606	-0.01862	659.06	-0.13338
659.25	-0.01843	659.744	-0.13161
659.903	-0.01828	660.374	-0.12977
660.649	-0.01805	661.136	-0.12794
661.256	-0.018	661.827	-0.12604
661.924	-0.01785	662.456	-0.12424
662.657	-0.01766	663.161	-0.12242
663.273	-0.01753	663.789	-0.12059
663.911	-0.01742	664.472	-0.11882
664.627	-0.01725	665.164	-0.11698
665.333	-0.01711	665.787	-0.11509
665.934	-0.01698	666.458	-0.11333
666.63	-0.01686	667.161	-0.11148
667.323	-0.01676	667.806	-0.10971
668	-0.0166	668.459	-0.10784
668.63	-0.01648	669.163	-0.10599
669.283	-0.01637	669.793	-0.10416
669.948	-0.01627	670.449	-0.10225
670.632	-0.01615	671.233	-0.10042
671.294	-0.01605	671.86	-0.09859
671.967	-0.0159	672.529	-0.09673
672.623	-0.01586	673.215	-0.09492
673.303	-0.01575	673.847	-0.09302
673.963	-0.01565	674.513	-0.09127
674.625	-0.01557	675.219	-0.08953
675.316	-0.01548	675.842	-0.08773
675.971	-0.01538	676.535	-0.086
676.638	-0.0153	677.196	-0.08429
677.308	-0.01521	677.83	-0.08259
677.991	-0.01518	678.547	-0.08093
678.637	-0.01516	679.157	-0.07927
679.334	-0.01507	679.873	-0.0777
680.017	-0.01501	680.492	-0.07613
680.722	-0.01496	681.232	-0.0745
681.4	-0.01487	681.941	-0.07306
682.027	-0.01477	682.591	-0.07152
682.648	-0.01473	683.227	-0.07008
683.325	-0.01452	683.888	-0.06857
684.055	-0.0145	684.556	-0.06714
684.721	-0.01437	685.25	-0.06575
685.338	-0.01434	685.924	-0.06439
686.004	-0.01423	686.576	-0.06302
686.69	-0.01417	687.213	-0.06168
687.402	-0.01414	687.855	-0.06042
688.013	-0.01404	688.534	-0.05909
688.666	-0.01394	689.209	-0.05782
689.364	-0.01389	689.898	-0.05672
690.071	-0.01384	690.578	-0.05552
690.697	-0.01378	691.285	-0.05431
691.338	-0.01367	691.947	-0.05316
692.039	-0.01358	692.656	-0.05199
692.759	-0.01356	693.294	-0.05086
693.382	-0.01355	693.945	-0.04972
694.042	-0.01347	694.635	-0.04866
694.768	-0.01348	695.262	-0.04759
695.758	-0.01341	695.917	-0.0466
696.454	-0.01342	696.562	-0.04559
697.012	-0.01338	697.111	-0.04449
697.539	-0.0133	697.702	-0.04341
698.104	-0.01331	698.136	-0.04229

## Sheet: Supplementary Fig. 6
Relative Pressure	Adsorbed Volume	Relative Pressure	Adsorbed Volume
P/P\-(0)	cm\+(3)g\+(-1)	P/P\-(0)	cm\+(3)g\+(-1)
	MnO\-(x)		Ru/MnO\-(x)
0.05195	0.6886	0.05124	0.5629
0.1309	0.9148	0.1253	0.8665
0.206	1.1304	0.205	1.1344
0.2805	1.3031	0.2765	1.3248
0.3567	1.4828	0.3505	1.5343
0.432	1.6267	0.4265	1.7351
0.5071	1.7841	0.5018	1.9392
0.5823	1.9215	0.5771	2.1217
0.6576	2.0776	0.6522	2.3311
0.733	2.2287	0.7273	2.5204
0.8109	2.3886	0.8025	2.6931
0.8834	2.5025	0.8779	2.9141
0.9584	2.6595	0.953	3.1153
1.0337	2.8136	1.0282	3.2983

## Sheet: Supplementary Fig. 7a
Relative Pressure	Adsorbed Volume
P/P\-(0)	cm\+(3)g\+(-1)
	Adsorption		Desorption
embedding:sparkline	embedding:sparkline1
0.00117	2.3596	0.9835	58.207
0.03433	3.8983	0.9758	49.702
0.04477	4.0634	0.9689	42.73
0.05222	4.1789	0.9584	35.725
0.07996	4.5022	0.8975	21.699
0.1074	4.7804	0.8355	17.208
0.1315	5.001	0.7893	15.346
0.1582	5.2632	0.7348	13.793
0.1824	5.4518	0.6862	12.694
0.2095	5.6857	0.6364	11.8
0.2314	5.9123	0.5877	11.085
0.2558	6.111	0.5392	10.389
0.2828	6.3331	0.4922	9.4793
0.3064	6.5392	0.4473	7.9416
0.3551	6.9696	0.3932	7.455
0.4055	7.4209	0.3434	7.0161
0.4606	7.8936	0.2971	6.6323
0.5072	8.3586	0.2705	6.4005
0.5548	8.857	0.246	6.1998
0.6076	9.4867	0.2214	5.9974
0.6568	10.175	0.1973	5.7963
0.7067	11.004	0.1733	5.5823
0.754	12.02	0.1466	5.3562
0.8024	13.384	0.1238	5.1668
0.8492	15.364	0.09831	4.9289
0.8921	18.283
0.9339	23.647
0.9465	26.401
0.9597	30.511
0.969	34.811
0.9746	38.968
0.9844	51.548
0.9902	64.314

## Sheet: Supplementary Fig. 7b
Relative Pressure	Adsorbed Volume
P/P\-(0)	cm\+(3)g\+(-1)
	Adsorption		Desorption
0.00266	3.9251	0.9866	99.957
0.0334	6.1789	0.9821	93.194
0.04153	6.4476	0.9779	83.266
0.05325	6.7731	0.9711	72.131
0.07749	7.3578	0.9482	52.078
0.1041	7.8683	0.8891	34.816
0.1281	8.2716	0.8519	30.093
0.1526	8.6466	0.7928	25.266
0.1776	9.0032	0.7437	22.505
0.2069	9.377	0.6886	20.214
0.2278	9.6518	0.6399	18.601
0.2552	9.9683	0.5888	17.258
0.2787	10.262	0.5383	16.164
0.3047	10.569	0.4913	14.936
0.3521	11.136	0.4517	12.512
0.4058	11.797	0.3971	11.632
0.4541	12.43	0.3444	11.003
0.5042	13.132	0.2965	10.456
0.5544	13.918	0.272	10.169
0.6038	14.844	0.2474	9.8938
0.6542	15.949	0.2194	9.5706
0.7029	17.292	0.1969	9.299
0.7505	18.997	0.1728	9.0184
0.7978	21.277	0.1487	8.6997
0.8445	24.615	0.124	8.3306
0.8867	29.095	0.09945	7.9531
0.9015	31.162
0.9284	36.972
0.9432	41.49
0.956	46.871
0.9731	58.263
0.9761	62.662
0.9862	79.602
0.9899	97.378
0.9904	107.42

## Sheet: Supplementary Fig. 20
Time	Intensity
ns	arb. units
	MnO\-(x)	Ru/MnO\-(x)
0	3
0.04883	3	20
0.09766	3	20
0.14648	4	16
0.19531	3	12
0.24414	6	13
0.29297	7	17
0.3418	6	18
0.39063	7	10
0.43945	5	11
0.48828	3	9
0.53711	5	20
0.58594	7	19
0.63477	7	11
0.68359	5	16
0.73242	7	15
0.78125	5	11
0.83008	6	11
0.87891	6	11
0.92773	3	17
0.97656	5	15
1.02539	4	12
1.07422	7	21
1.12305	9	10
1.17188	5	22
1.2207	3	21
1.26953	7	16
1.31836	3	24
1.36719	4	22
1.41602	5	13
1.46484	4	16
1.51367	3	12
1.5625	1	12
1.61133	7	12
1.66016	5	11
1.70898	3	17
1.75781	1	10
1.80664	3	20
1.85547	2	15
1.9043	6	10
1.95313	7	8
2.00195	5	14
2.05078	7	13
2.09961	4	17
2.14844	5	22
2.19727	2	10
2.24609	5	12
2.29492	2	15
2.34375	5	17
2.39258	4	13
2.44141	4	14
2.49023	4	9
2.53906	7	19
2.58789	3	12
2.63672	6	13
2.68555	6	10
2.73438	8	17
2.7832	3	13
2.83203	8	14
2.88086	3	10
2.92969	3	19
2.97852	4	19
3.02734	7	15
3.07617	5	14
3.125	2	16
3.17383	1	9
3.22266	6	18
3.27148	4	12
3.32031	6	17
3.36914	2	16
3.41797	5	16
3.4668	4	11
3.51563	4	13
3.56445	8	23
3.61328	4	18
3.66211	2	11
3.71094	1	13
3.75977	6	16
3.80859	1	7
3.85742	5	18
3.90625	4	13
3.95508	5	11
4.00391	4	12
4.05273	7	12
4.10156	5	15
4.15039	7	11
4.19922	3	23
4.24805	1	8
4.29688	3	11
4.3457	5	16
4.39453	4	13
4.44336	5	11
4.49219	3	14
4.54102	3	8
4.58984	5	8
4.63867	5	16
4.6875	2	11
4.73633	1	19
4.78516	4	12
4.83398	7	18
4.88281	4	13
4.93164	3	5
4.98047	6	14
5.0293	8	11
5.07813	6	9
5.12695	7	11
5.17578	8	10
5.22461	4	18
5.27344	4	16
5.32227	7	13
5.37109	3	10
5.41992	2	11
5.46875	7	15
5.51758	3	15
5.56641	7	11
5.61523	8	19
5.66406	3	18
5.71289	8	16
5.76172	2	10
5.81055	2	16
5.85938	7	12
5.9082	3	19
5.95703	2	19
6.00586	2	14
6.05469	5	11
6.10352	5	10
6.15234	1	15
6.20117	2	9
6.25	7	17
6.29883	5	9
6.34766	2	16
6.39648	8	14
6.44531	4	14
6.49414	1	9
6.54297	1	10
6.5918	3	7
6.64063	3	22
6.68945	7	19
6.73828	5	8
6.78711	6	20
6.83594	6	14
6.88477	1	10
6.93359	4	12
6.98242	2	14
7.03125	11	21
7.08008	4	12
7.12891	6	14
7.17773	6	17
7.22656	5	21
7.27539	4	14
7.32422	6	17
7.37305	8	15
7.42188	3	20
7.4707	2	17
7.51953	8	13
7.56836	4	15
7.61719	4	19
7.66602	6	13
7.71484	4	14
7.76367	3	6
7.8125	3	19
7.86133	8	13
7.91016	4	6
7.95898	7	19
8.00781	2	15
8.05664	7	21
8.10547	6	8
8.1543	6	12
8.20313	4	14
8.25195	5	17
8.30078	4	10
8.34961	3	15
8.39844	4	15
8.44727	7	17
8.49609	3	13
8.54492	4	15
8.59375	3	12
8.64258	5	15
8.69141	3	17
8.74023	3	14
8.78906	2	13
8.83789	4	16
8.88672	2	21
8.93555	3	14
8.98438	4	15
9.0332	5	10
9.08203	3	17
9.13086	5	12
9.17969	6	15
9.22852	7	13
9.27734	1	16
9.32617	4	11
9.375	6	16
9.42383	3	18
9.47266	4	17
9.52148	5	7
9.57031	5	16
9.61914	3	13
9.66797	9	20
9.7168	3	25
9.76563	5	13
9.81445	7	13
9.86328	2	14
9.91211	4	16
9.96094	4	18
10.0098	11	13
10.0586	14	43
10.1074	33	86
10.1562	49	107
10.2051	62	123
10.2539	105	145
10.3027	244	191
10.3516	396	283
10.4004	456	373
10.4492	469	430
10.498	500	500
10.5469	464	445
10.5957	448	465
10.6445	452	450
10.6934	385	410
10.7422	446	414
10.791	437	399
10.8398	357	419
10.8887	346	393
10.9375	358	413
10.9863	328	358
11.0352	341	352
11.084	331	365
11.1328	327	356
11.1816	235	329
11.2305	266	291
11.2793	249	312
11.3281	292	312
11.377	242	302
11.4258	220	282
11.4746	229	254
11.5234	219	270
11.5723	198	247
11.6211	200	263
11.6699	196	239
11.7188	170	228
11.7676	209	232
11.8164	177	206
11.8652	185	240
11.9141	157	232
11.9629	146	203
12.0117	159	218
12.0605	134	185
12.1094	141	212
12.1582	150	199
12.207	123	172
12.2559	129	164
12.3047	115	156
12.3535	107	156
12.4023	104	157
12.4512	120	141
12.5	105	150
12.5488	98	165
12.5977	83	143
12.6465	92	146
12.6953	77	116
12.7441	92	125
12.793	65	112
12.8418	63	101
12.8906	63	105
12.9395	78	118
12.9883	75	111
13.0371	78	130
13.0859	77	119
13.1348	65	99
13.1836	63	98
13.2324	62	82
13.2812	57	107
13.3301	55	81
13.3789	61	83
13.4277	63	75
13.4766	52	68
13.5254	52	63
13.5742	60	70
13.623	44	75
13.6719	54	72
13.7207	51	89
13.7695	48	77
13.8184	43	84
13.8672	55	72
13.916	49	71
13.9648	42	55
14.0137	47	61
14.0625	30	59
14.1113	36	66
14.1602	44	62
14.209	50	48
14.2578	43	64
14.3066	41	59
14.3555	54	50
14.4043	42	61
14.4531	38	45
14.502	44	60
14.5508	38	49
14.5996	31	64
14.6484	41	61
14.6973	30	50
14.7461	37	38
14.7949	34	50
14.8438	44	39
14.8926	36	44
14.9414	40	42
14.9902	33	52
15.0391	44	59
15.0879	30	41
15.1367	31	39
15.1855	31	49
15.2344	31	36
15.2832	29	45
15.332	34	35
15.3809	19	39
15.4297	29	34
15.4785	27	46
15.5273	25	32
15.5762	24	44
15.625	26	35
15.6738	33	38
15.7227	28	43
15.7715	25	39
15.8203	25	30
15.8691	28	46
15.918	27	40
15.9668	24	31
16.0156	26	27
16.0645	27	55
16.1133	34	33
16.1621	25	29
16.2109	21	38
16.2598	23	41
16.3086	23	31
16.3574	17	35
16.4062	31	34
16.4551	27	45
16.5039	35	48
16.5527	27	24
16.6016	24	25
16.6504	19	20
16.6992	31	33
16.748	23	31
16.7969	25	29
16.8457	18	23
16.8945	16	31
16.9434	20	25
16.9922	33	42
17.041	28	44
17.0898	23	19
17.1387	19	33
17.1875	15	34
17.2363	14	22
17.2852	21	32
17.334	18	26
17.3828	19	26
17.4316	21	21
17.4805	24	38
17.5293	20	34
17.5781	10	28
17.627	17	23
17.6758	9	30
17.7246	20	21
17.7734	13	23
17.8223	18	36
17.8711	25	29
17.9199	20	28
17.9688	17	32
18.0176	22	20
18.0664	21	31
18.1152	17	36
18.1641	20	27
18.2129	20	31
18.2617	25	17
18.3105	14	17
18.3594	14	29
18.4082	16	18
18.457	20	25
18.5059	15	33
18.5547	19	34
18.6035	13	23
18.6523	24	33
18.7012	22	27
18.75	19	28
18.7988	23	30
18.8477	17	20
18.8965	18	30
18.9453	19	29
18.9941	10	16
19.043	16	26
19.0918	13	26
19.1406	17	23
19.1895	20	21
19.2383	16	25
19.2871	25	27
19.3359	15	27
19.3848	15	20
19.4336	15	34
19.4824	20	24
19.5312	18	25
19.5801	15	29
19.6289	18	30
19.6777	19	24
19.7266	24	24
19.7754	11	27
19.8242	17	17
19.873	12	16
19.9219	16	19
19.9707	10	34
20.0195	19	19
20.0684	14	30
20.1172	13	16
20.166	15	27
20.2148	23	25
20.2637	20	20
20.3125	13	30
20.3613	26	18
20.4102	9	32
20.459	24	32
20.5078	14	29
20.5566	19	21
20.6055	19	22
20.6543	19	28
20.7031	18	31
20.752	16	22
20.8008	17	31
20.8496	15	32
20.8984	12	25
20.9473	13	26
20.9961	10	24
21.0449	17	23
21.0938	17	22
21.1426	13	23
21.1914	11	30
21.2402	16	26
21.2891	13	18
21.3379	15	31
21.3867	13	21
21.4355	16	25
21.4844	12	24
21.5332	17	31
21.582	15	31
21.6309	14	27
21.6797	16	20
21.7285	20	25
21.7773	13	12
21.8262	11	22
21.875	14	19
21.9238	12	18
21.9727	19	21
22.0215	15	24
22.0703	14	22
22.1191	19	38
22.168	15	29
22.2168	14	20
22.2656	9	34
22.3145	17	26
22.3633	16	15
22.4121	17	25
22.4609	12	28
22.5098	15	27
22.5586	18	22
22.6074	18	26
22.6562	13	26
22.7051	15	25
22.7539	11	30
22.8027	11	30
22.8516	13	18
22.9004	14	23
22.9492	16	30
22.998	12	29
23.0469	14	33
23.0957	22	17
23.1445	25	20
23.1934	16	15
23.2422	19	23
23.291	13	21
23.3398	17	19
23.3887	12	28
23.4375	8	20
23.4863	16	29
23.5352	13	23
23.584	21	24
23.6328	13	23
23.6816	10	22
23.7305	13	26
23.7793	12	19
23.8281	13	19
23.877	16	20
23.9258	13	20
23.9746	8	24
24.0234	14	23
24.0723	13	17
24.1211	13	20
24.1699	17	20
24.2188	5	23
24.2676	10	20
24.3164	13	24
24.3652	14	19
24.4141	12	25
24.4629	14	19
24.5117	7	24
24.5605	15	27
24.6094	15	26
24.6582	15	19
24.707	17	28
24.7559	19	18
24.8047	15	23
24.8535	8	23
24.9023	9	21
24.9512	8	28
25	6	25
25.0488	8	25
25.0977	14	21
25.1465	13	21
25.1953	17	21
25.2441	12	24
25.293	6	21
25.3418	15	26
25.3906	10	19
25.4395	15	20
25.4883	11	23
25.5371	12	17
25.5859	9	24
25.6348	12	25
25.6836	17	25
25.7324	9	20
25.7812	13	22
25.8301	11	19
25.8789	9	25
25.9277	12	24
25.9766	11	22
26.0254	5	20
26.0742	7	28
26.123	15	18
26.1719	5	21
26.2207	14	18
26.2695	13	23
26.3184	8	16
26.3672	14	21
26.416	8	25
26.4648	8	24
26.5137	6	18
26.5625	6	23
26.6113	9	19
26.6602	10	15
26.709	18	21
26.7578	9	20
26.8066	11	24
26.8555	14	15
26.9043	10	18
26.9531	14	15
27.002	16	25
27.0508	9	23
27.0996	10	23
27.1484	10	29
27.1973	14	12
27.2461	9	17
27.2949	6	15
27.3438	8	28
27.3926	8	18
27.4414	14	23
27.4902	8	27
27.5391	13	19
27.5879	8	18
27.6367	11	27
27.6855	12	27
27.7344	10	21
27.7832	4	14
27.832	8	19
27.8809	14	16
27.9297	9	21
27.9785	10	24
28.0273	5	26
28.0762	13	21
28.125	11	16
28.1738	12	25
28.2227	16	20
28.2715	14	26
28.3203	11	11
28.3691	14	13
28.418	10	34
28.4668	12	16
28.5156	6	11
28.5645	7	23
28.6133	9	15
28.6621	8	28
28.7109	9	21
28.7598	10	14
28.8086	6	20
28.8574	16	22
28.9062	10	17
28.9551	7	13
29.0039	10	23
29.0527	11	28
29.1016	9	14
29.1504	15	22
29.1992	13	26
29.248	8	17
29.2969	13	24
29.3457	9	23
29.3945	7	25
29.4434	18	22
29.4922	11	27
29.541	8	27
29.5898	8	22
29.6387	14	24
29.6875	12	17
29.7363	5	19
29.7852	10	19
29.834	7	20
29.8828	8	28
29.9316	5	15
29.9805	9	20
30.0293	11	22
30.0781	10	19
30.127	13	28
30.1758	16	23
30.2246	12	27
30.2734	8	13
30.3223	15	13
30.3711	6	13
30.4199	9	21
30.4688	6	17
30.5176	13	18
30.5664	6	23
30.6152	10	21
30.6641	6	9
30.7129	8	15
30.7617	13	23
30.8105	7	26
30.8594	7	15
30.9082	10	17
30.957	8	29
31.0059	7	19
31.0547	13	21
31.1035	12	29
31.1523	7	28
31.2012	9	16
31.25	10	18
31.2988	11	14
31.3477	9	22
31.3965	11	18
31.4453	10	20
31.4941	7	22
31.543	9	24
31.5918	8	13
31.6406	5	17
31.6895	14	23
31.7383	13	33
31.7871	11	20
31.8359	11	21
31.8848	8	23
31.9336	8	26
31.9824	6	25
32.0312	9	14
32.0801	12	21
32.1289	7	15
32.1777	10	13
32.2266	7	19
32.2754	7	21
32.3242	10	20
32.373	10	24
32.4219	11	22
32.4707	9	21
32.5195	8	23
32.5684	12	21
32.6172	15	16
32.666	14	13
32.7148	5	17
32.7637	8	32
32.8125	12	27
32.8613	11	19
32.9102	5	24
32.959	7	15
33.0078	7	19
33.0566	7	15
33.1055	7	23
33.1543	6	20
33.2031	12	11
33.252	11	18
33.3008	11	24
33.3496	4	21
33.3984	10	23
33.4473	8	16
33.4961	10	21
33.5449	6	18
33.5938	11	14
33.6426	12	13
33.6914	6	16
33.7402	5	28
33.7891	8	13
33.8379	7	16
33.8867	11	19
33.9355	9	19
33.9844	14	16
34.0332	10	21
34.082	11	20
34.1309	9	9
34.1797	5	18
34.2285	14	19
34.2773	3	16
34.3262	7	13
34.375	7	21
34.4238	11	18
34.4727	8	17
34.5215	8	17
34.5703	6	21
34.6191	12	14
34.668	9	19
34.7168	10	22
34.7656	8	11
34.8145	3	27
34.8633	5	18
34.9121	6	24
34.9609	4	22
35.0098	12	22
35.0586	13	20
35.1074	5	15
35.1562	5	12
35.2051	8	23
35.2539	8	16
35.3027	12	18
35.3516	12	21
35.4004	11	23
35.4492	12	17
35.498	9	21
35.5469	7	14
35.5957	8	24
35.6445	9	15
35.6934	6	19
35.7422	8	15
35.791	11	18
35.8398	11	19
35.8887	12	20
35.9375	12	18
35.9863	5	20
36.0352	14	19
36.084	10	21
36.1328	7	17
36.1816	6	11
36.2305	8	18
36.2793	6	17
36.3281	6	12
36.377	9	14
36.4258	9	11
36.4746	7	16
36.5234	7	21
36.5723	11	18
36.6211	4	13
36.6699	9	19
36.7188	10	19
36.7676	7	17
36.8164	4	17
36.8652	11	19
36.9141	9	15
36.9629	7	31
37.0117	3	18
37.0605	10	8
37.1094	9	16
37.1582	5	13
37.207	7	26
37.2559	6	16
37.3047	6	16
37.3535	10	20
37.4023	14	16
37.4512	10	22
37.5	3	24
37.5488	8	18
37.5977	6	13
37.6465	6	17
37.6953	7	23
37.7441	7	20
37.793	7	18
37.8418	7	19
37.8906	9	12
37.9395	5	14
37.9883	11	16
38.0371	8	20
38.0859	5	14
38.1348	9	19
38.1836	7	22
38.2324	7	20
38.2812	5	20
38.3301	5	13
38.3789	6	27
38.4277	7	16
38.4766	12	27
38.5254	9	21
38.5742	2	18
38.623	12	15
38.6719	11	9
38.7207	6	28
38.7695	4	18
38.8184	6	15
38.8672	8	13
38.916	13	18
38.9648	5	14
39.0137	5	13
39.0625	9	21
39.1113	7	15
39.1602	8	18
39.209	10	7
39.2578	13	22
39.3066	7	21
39.3555	6	10
39.4043	8	21
39.4531	4	20
39.502	13	23
39.5508	12	23
39.5996	6	17
39.6484	8	11
39.6973	9	21
39.7461	12	19
39.7949	3	21
39.8438	5	15
39.8926	1	19
39.9414	3	12
39.9902	7	20
40.0391	6	17
40.0879	5	23
40.1367	6	23
40.1855	10	19
40.2344	13	20
40.2832	14	23
40.332	7	13
40.3809	6	24
40.4297	7	19
40.4785	11	18
40.5273	8	16
40.5762	9	21
40.625	8	15
40.6738	4	18
40.7227	10	19
40.7715	11	28
40.8203	4	23
40.8691	5	25
40.918	6	17
40.9668	8	14
41.0156	4	18
41.0645	9	17
41.1133	10	24
41.1621	10	15
41.2109	11	24
41.2598	9	13
41.3086	4	20
41.3574	6	16
41.4062	12	11
41.4551	9	12
41.5039	7	13
41.5527	9	22
41.6016	7	20
41.6504	5	14
41.6992	8	19
41.748	6	21
41.7969	7	20
41.8457	10	15
41.8945	5	15
41.9434	5	10
41.9922	4	21
42.041	8	16
42.0898	7	18
42.1387	12	14
42.1875	9	14
42.2363	6	21
42.2852	8	10
42.334	9	16
42.3828	3	16
42.4316	13	14
42.4805	4	20
42.5293	6	18
42.5781	9	15
42.627	7	16
42.6758	7	17
42.7246	4	12
42.7734	9	13
42.8223	17	19
42.8711	8	26
42.9199	10	18
42.9688	6	16
43.0176	9	16
43.0664	7	18
43.1152	5	12
43.1641	7	23
43.2129	7	21
43.2617	13	16
43.3105	7	17
43.3594	8	24
43.4082	14	14
43.457	6	13
43.5059	9	27
43.5547	8	15
43.6035	5	25
43.6523	9	13
43.7012	6	16
43.75	6	11
43.7988	5	13
43.8477	8	11
43.8965	7	25
43.9453	10	25
43.9941	7	20
44.043	9	17
44.0918	6	20
44.1406	6	20
44.1895	7	20
44.2383	13	13
44.2871	7	19
44.3359	11	18
44.3848	4	14
44.4336	10	17
44.4824	8	11
44.5312	5	18
44.5801	7	19
44.6289	7	19
44.6777	4	17
44.7266	9	13
44.7754	9	19
44.8242	6	25
44.873	8	13
44.9219	11	16
44.9707	5	8
45.0195	5	19
45.0684	6	19
45.1172	7	23
45.166	12	24
45.2148	6	19
45.2637	9	18
45.3125	9	11
45.3613	6	15
45.4102	4	12
45.459	7	14
45.5078	9	24
45.5566	4	20
45.6055	8	14
45.6543	8	8
45.7031	9	20
45.752	1	21
45.8008	6	17
45.8496	5	10
45.8984	9	17
45.9473	4	25
45.9961	5	13
46.0449	11	12
46.0938	5	14
46.1426	10	17
46.1914	5	14
46.2402	9	16
46.2891	4	16
46.3379	5	13
46.3867	7	15
46.4355	15	7
46.4844	7	24
46.5332	3	16
46.582	12	8
46.6309	7	9
46.6797	8	18
46.7285	2	20
46.7773	8	15
46.8262	6	14
46.875	5	15
46.9238	8	13
46.9727	8	21
47.0215	1	17
47.0703	12	21
47.1191	8	18
47.168	7	14
47.2168	9	15
47.2656	9	20
47.3145	3	12
47.3633	6	25
47.4121	10	13
47.4609	5	26
47.5098	6	12
47.5586	5	15
47.6074	3	15
47.6562	6	19
47.7051	9	18
47.7539	6	15
47.8027	8	13
47.8516	6	24
47.9004	10	18
47.9492	7	13
47.998	3	19
48.0469	9	14
48.0957	9	18
48.1445	8	7
48.1934	4	11
48.2422	8	16
48.291	4	19
48.3398	1	15
48.3887	8	21
48.4375	6	11
48.4863	5	18
48.5352	6	25
48.584	8	20
48.6328	1	13
48.6816	9	12
48.7305	7	23
48.7793	9	21
48.8281	8	19
48.877	3	16
48.9258	1	13
48.9746	6	18
49.0234	9	11
49.0723	7	19
49.1211	10	17
49.1699	8	17
49.2188	5	12
49.2676	5	19
49.3164	13	21
49.3652	7	27
49.4141	6	22
49.4629	6	15
49.5117	11	20
49.5605	5	18
49.6094	6	25
49.6582	12	16
49.707	8	16
49.7559	9	26
49.8047	7	12
49.8535	5	13
49.9023	7	9
49.9512	9	15
50	7	17
50.0488	11	21
50.0977	10	17
50.1465	6	12
50.1953	12	12
50.2441	6	16
50.293	10	10
50.3418	5	10
50.3906	4	21
50.4395	9	22
50.4883	10	13
50.5371	8	14
50.5859	9	16
50.6348	8	18
50.6836	7	15
50.7324	10	10
50.7812	5	15
50.8301	7	20
50.8789	3	17
50.9277	10	15
50.9766	8	16
51.0254	7	26
51.0742	5	12
51.123	6	11
51.1719	7	21
51.2207	11	15
51.2695	4	12
51.3184	4	15
51.3672	1	13
51.416	11	18
51.4648	8	17
51.5137	4	11
51.5625	7	17
51.6113	13	16
51.6602	5	17
51.709	3	11
51.7578	6	12
51.8066	5	14
51.8555	10	19
51.9043	4	19
51.9531	3	14
52.002	11	19
52.0508	5	18
52.0996	5	19
52.1484	6	15
52.1973	6	24
52.2461	16	20
52.2949	5	10
52.3438	8	22
52.3926	3	21
52.4414	5	14
52.4902	6	15
52.5391	6	18
52.5879	6	10
52.6367	7	19
52.6855	4	14
52.7344	7	20
52.7832	3	16
52.832	9	11
52.8809	8	18
52.9297	12	15
52.9785	11	17
53.0273	8	14
53.0762	7	18
53.125	4	14
53.1738	11	20
53.2227	5	13
53.2715	11	13
53.3203	8	17
53.3691	6	14
53.418	6	19
53.4668	5	9
53.5156	3	14
53.5645	3	16
53.6133	3	13
53.6621	3	21
53.7109	10	19
53.7598	4	13
53.8086	5	15
53.8574	5	17
53.9062	6	15
53.9551	5	19
54.0039	7	24
54.0527	4	16
54.1016	11	17
54.1504	8	13
54.1992	9	14
54.248	8	16
54.2969	6	13
54.3457	2	16
54.3945	5	21
54.4434	5	11
54.4922	7	9
54.541	10	19
54.5898	5	19
54.6387	4	19
54.6875	9	21
54.7363	13	18
54.7852	8	24
54.834	9	14
54.8828	9	23
54.9316	13	16
54.9805	11	26
55.0293	3	20
55.0781	9	9
55.127	7	23
55.1758	10	17
55.2246	8	16
55.2734	3	21
55.3223	7	17
55.3711	8	14
55.4199	9	13
55.4688	4	29
55.5176	4	16
55.5664	9	15
55.6152	3	18
55.6641	5	17
55.7129	5	17
55.7617	3	20
55.8105	6	26
55.8594	5	17
55.9082	6	20
55.957	9	16
56.0059	5	16
56.0547	4	14
56.1035	6	13
56.1523	4	17
56.2012	5	20
56.25	10	12
56.2988	5	15
56.3477	11	18
56.3965	7	14
56.4453	4	12
56.4941	14	14
56.543	6	15
56.5918	7	20
56.6406	4	21
56.6895	10	9
56.7383	2	13
56.7871	8	21
56.8359	7	14
56.8848	7	22
56.9336	5	13
56.9824	2	21
57.0312	5	24
57.0801	8	16
57.1289	8	17
57.1777	9	18
57.2266	5	17
57.2754	3	19
57.3242	4	16
57.373	2	13
57.4219	9	15
57.4707	6	18
57.5195	6	9
57.5684	10	17
57.6172	7	13
57.666	2	18
57.7148	5	18
57.7637	11	11
57.8125	7	11
57.8613	5	12
57.9102	8	13
57.959	4	14
58.0078	6	17
58.0566	9	15
58.1055	4	16
58.1543	12	10
58.2031	9	18
58.252	5	17
58.3008	7	23
58.3496	2	21
58.3984	5	20
58.4473	5	13
58.4961	7	19
58.5449	11	12
58.5938	6	10
58.6426	5	19
58.6914	5	14
58.7402	3	17
58.7891	7	13
58.8379	5	22
58.8867	11	16
58.9355	4	20
58.9844	2	13
59.0332	7	13
59.082	2	15
59.1309	4	18
59.1797	4	15
59.2285	6	16
59.2773	4	11
59.3262	11	16
59.375	4	14
59.4238	3	18
59.4727	5	21
59.5215	10	16
59.5703	8	11
59.6191	5	17
59.668	7	15
59.7168	5	12
59.7656	6	12
59.8145	5	11
59.8633	3	18
59.9121	6	11
59.9609	5	22
60.0098	5	6
60.0586	9	12
60.1074	4	15
60.1562	8	11
60.2051	6	14
60.2539	5	10
60.3027	12	14
60.3516	5	15
60.4004	6	16
60.4492	3	18
60.498	8	16
60.5469	11	16
60.5957	7	13
60.6445	3	17
60.6934	3	15
60.7422	6	18
60.791	3	15
60.8398	6	15
60.8887	4	18
60.9375	6	13
60.9863	6	18
61.0352	7	13
61.084	8	18
61.1328	6	23
61.1816	4	15
61.2305	8	16
61.2793	7	17
61.3281	5	12
61.377	4	13
61.4258	5	17
61.4746	6	12
61.5234	5	20
61.5723	5	15
61.6211	8	21
61.6699	3	16
61.7188	8	15
61.7676	8	11
61.8164	4	14
61.8652	6	20
61.9141	6	14
61.9629	7	15
62.0117	7	12
62.0605	0	15
62.1094	3	15
62.1582	2	14
62.207	7	15
62.2559	5	12
62.3047	9	10
62.3535	3	11
62.4023	10	9
62.4512	2	14
62.5	6	18
62.5488	7	13
62.5977	7	11
62.6465	11	13
62.6953	9	20
62.7441	3	15
62.793	8	15
62.8418	7	16
62.8906	3	11
62.9395	4	15
62.9883	2	13
63.0371	9	12
63.0859	6	16
63.1348	7	11
63.1836	4	16
63.2324	8	18
63.2812	9	15
63.3301	5	12
63.3789	8	22
63.4277	2	17
63.4766	6	10
63.5254	5	19
63.5742	7	12
63.623	1	20
63.6719	4	11
63.7207	2	18
63.7695	7	9
63.8184	7	12
63.8672	9	12
63.916	8	15
63.9648	9	15
64.0137	10	19
64.0625	3	15
64.1113	7	17
64.1602	7	18
64.209	7	18
64.2578	4	14
64.3066	3	15
64.3555	3	18
64.4043	5	16
64.4531	10	15
64.5019	10	24
64.5508	7	17
64.5996	3	22
64.6484	4	12
64.6973	6	18
64.7461	5	22
64.7949	7	15
64.8438	4	22
64.8926	8	21
64.9414	5	18
64.9902	5	14
65.0391	3	17
65.0879	10	17
65.1367	4	20
65.1856	3	12
65.2344	4	18
65.2832	9	18
65.332	5	12
65.3809	2	25
65.4297	6	19
65.4785	4	13
65.5273	5	16
65.5762	1	7
65.625	7	21
65.6738	5	17
65.7227	6	18
65.7715	6	24
65.8203	3	15
65.8691	10	20
65.918	6	16
65.9668	6	18
66.0156	3	16
66.0644	13	12
66.1133	9	19
66.1621	6	20
66.2109	4	19
66.2598	7	19
66.3086	6	20
66.3574	2	19
66.4062	4	11
66.4551	6	15
66.5039	5	22
66.5527	5	18
66.6016	6	14
66.6504	4	13
66.6992	6	11
66.7481	7	15
66.7969	5	19
66.8457	5	21
66.8945	9	15
66.9434	6	20
66.9922	4	17
67.041	9	15
67.0898	7	16
67.1387	6	11
67.1875	7	11
67.2363	8	15
67.2852	10	18
67.334	2	22
67.3828	6	20
67.4316	2	20
67.4805	3	13
67.5293	2	11
67.5781	9	17
67.6269	3	9
67.6758	5	12
67.7246	8	15
67.7734	4	17
67.8223	7	19
67.8711	8	17
67.9199	8	16
67.9688	11	17
68.0176	6	12
68.0664	4	13
68.1152	3	13
68.1641	2	13
68.2129	5	19
68.2617	11	9
68.3106	8	12
68.3594	4	18
68.4082	5	12
68.457	4	19
68.5059	8	25
68.5547	4	12
68.6035	8	13
68.6523	10	16
68.7012	7	15
68.75	7	13
68.7988	7	17
68.8477	4	13
68.8965	7	14
68.9453	4	10
68.9941	7	16
69.043	3	14
69.0918	4	17
69.1406	9	18
69.1894	8	11
69.2383	9	14
69.2871	2	19
69.3359	4	11
69.3848	7	6
69.4336	3	12
69.4824	11	16
69.5312	4	19
69.5801	4	16
69.6289	11	14
69.6777	5	14
69.7266	5	16
69.7754	3	13
69.8242	7	12
69.8731	2	20
69.9219	5	15
69.9707	6	18
70.0195	9	20
70.0684	4	20
70.1172	6	15
70.166	1	18
70.2148	1	13
70.2637	5	15
70.3125	5	15
70.3613	4	18
70.4102	9	11
70.459	3	17
70.5078	9	15
70.5566	5	14
70.6055	5	7
70.6543	5	11
70.7031	3	20
70.7519	11	14
70.8008	8	14
70.8496	4	19
70.8984	9	11
70.9473	3	15
70.9961	2	8
71.0449	4	13
71.0938	3	16
71.1426	3	15
71.1914	3	9
71.2402	5	16
71.2891	4	13
71.3379	1	13
71.3867	7	16
71.4356	8	16
71.4844	8	8
71.5332	2	10
71.582	3	14
71.6309	5	14
71.6797	10	13
71.7285	4	18
71.7773	3	17
71.8262	1	16
71.875	5	18
71.9238	4	18
71.9727	1	16
72.0215	5	13
72.0703	5	13
72.1191	3	24
72.168	4	7
72.2168	2	26
72.2656	7	13
72.3144	3	15
72.3633	5	17
72.4121	3	13
72.4609	6	15
72.5098	6	13
72.5586	8	16
72.6074	3	20
72.6562	3	16
72.7051	5	19
72.7539	7	16
72.8027	1	12
72.8516	8	18
72.9004	2	16
72.9492	7	15
72.9981	4	21
73.0469	5	14
73.0957	6	20
73.1445	9	17
73.1934	7	12
73.2422	3	21
73.291	6	5
73.3398	7	16
73.3887	6	11
73.4375	3	11
73.4863	4	17
73.5352	5	16
73.584	10	10
73.6328	6	9
73.6816	7	9
73.7305	8	17
73.7793	5	16
73.8281	1	19
73.8769	4	13
73.9258	1	15
73.9746	6	17
74.0234	4	17
74.0723	1	15
74.1211	4	15
74.1699	3	21
74.2188	8	10
74.2676	6	21
74.3164	3	10
74.3652	6	12
74.4141	4	16
74.4629	6	15
74.5117	7	15
74.5606	6	9
74.6094	6	20
74.6582	2	13
74.707	8	15
74.7559	2	22
74.8047	5	15
74.8535	4	12
74.9023	11	17
74.9512	2	16
75	2	13
75.0488	4	9
75.0977	6	16
75.1465	8	22
75.1953	5	13
75.2441	4	14
75.293	7	14
75.3418	11	19
75.3906	9	9
75.4394	6	16
75.4883	3	15
75.5371	7	10
75.5859	4	11
75.6348	10	13
75.6836	4	14
75.7324	4	13
75.7812	5	8
75.8301	1	10
75.8789	4	9
75.9277	4	18
75.9766	6	15
76.0254	4	12
76.0742	5	12
76.1231	4	21
76.1719	7	13
76.2207	6	17
76.2695	3	16
76.3184	8	19
76.3672	7	9
76.416	4	16
76.4648	7	23
76.5137	5	10
76.5625	7	11
76.6113	4	12
76.6602	8	17
76.709	6	14
76.7578	7	18
76.8066	3	15
76.8555	9	18
76.9043	8	15
76.9531	4	19
77.0019	6	10
77.0508	9	20
77.0996	6	12
77.1484	8	16
77.1973	6	19
77.2461	7	18
77.2949	9	10
77.3438	3	13
77.3926	7	13
77.4414	7	23
77.4902	6	17
77.5391	6	14
77.5879	3	10
77.6367	4	15
77.6856	5	19
77.7344	2	14
77.7832	5	16
77.832	3	12
77.8809	7	13
77.9297	5	13
77.9785	3	22
78.0273	4	16
78.0762	0	13
78.125	6	13
78.1738	4	14
78.2227	5	14
78.2715	9	14
78.3203	3	13
78.3691	5	17
78.418	3	16
78.4668	3	11
78.5156	13	8
78.5644	5	12
78.6133	3	18
78.6621	6	13
78.7109	7	14
78.7598	4	15
78.8086	5	21
78.8574	5	17
78.9062	3	20
78.9551	3	16
79.0039	2	15
79.0527	3	12
79.1016	7	6
79.1504	3	16
79.1992	5	10
79.2481	5	7
79.2969	5	14
79.3457	6	15
79.3945	2	14
79.4434	6	18
79.4922	7	10
79.541	7	12
79.5898	5	20
79.6387	3	16
79.6875	2	22
79.7363	3	9
79.7852	9	16
79.834	4	18
79.8828	2	15
79.9316	7	15
79.9805	6	12
80.0293	6	23
80.0781	2	16
80.1269	9	14
80.1758	4	13
80.2246	4	16
80.2734	3	15
80.3223	7	18
80.3711	6	15
80.4199	2	14
80.4688	7	20
80.5176	9	25
80.5664	4	13
80.6152	3	13
80.6641	5	13
80.7129	5	10
80.7617	4	16
80.8106	4	16
80.8594	11	17
80.9082	7	15
80.957	5	13
81.0059	3	11
81.0547	4	12
81.1035	1	13
81.1523	5	19
81.2012	4	17
81.25	6	14
81.2988	4	11
81.3477	1	14
81.3965	4	15
81.4453	7	8
81.4941	3	15
81.543	5	8
81.5918	8	21
81.6406	4	11
81.6894	6	13
81.7383	2	12
81.7871	2	13
81.8359	5	19
81.8848	5	13
81.9336	5	20
81.9824	3	20
82.0312	5	12
82.0801	4	15
82.1289	3	12
82.1777	4	14
82.2266	4	17
82.2754	6	12
82.3242	4	19
82.3731	2	16
82.4219	5	12
82.4707	1	12
82.5195	2	13
82.5684	1	15
82.6172	3	11
82.666	4	14
82.7148	9	8
82.7637	1	16
82.8125	7	11
82.8613	5	16
82.9102	4	21
82.959	5	19
83.0078	3	12
83.0566	6	8
83.1055	3	13
83.1543	4	27
83.2031	4	15
83.2519	4	18
83.3008	5	12
83.3496	4	18
83.3984	6	12
83.4473	5	15
83.4961	5	18
83.5449	8	16
83.5938	5	14
83.6426	7	14
83.6914	7	10
83.7402	7	15
83.7891	8	18
83.8379	2	13
83.8867	7	17
83.9356	8	19
83.9844	2	17
84.0332	3	17
84.082	8	19
84.1309	8	12
84.1797	8	11
84.2285	1	11
84.2773	3	13
84.3262	1	11
84.375	6	18
84.4238	1	12
84.4727	4	13
84.5215	9	19
84.5703	5	12
84.6191	7	12
84.668	3	11
84.7168	8	13
84.7656	3	19
84.8144	4	10
84.8633	4	14
84.9121	3	13
84.9609	4	17
85.0098	4	10
85.0586	4	16
85.1074	4	15
85.1562	3	12
85.2051	10	23
85.2539	6	10
85.3027	6	11
85.3516	1	10
85.4004	8	9
85.4492	1	14
85.4981	8	12
85.5469	6	19
85.5957	5	12
85.6445	8	12
85.6934	9	13
85.7422	6	18
85.791	3	20
85.8398	3	16
85.8887	7	17
85.9375	5	16
85.9863	7	18
86.0352	2	7
86.084	7	18
86.1328	8	13
86.1816	2	12
86.2305	4	17
86.2793	5	16
86.3281	8	9
86.3769	3	15
86.4258	5	11
86.4746	6	16
86.5234	2	13
86.5723	7	22
86.6211	1	15
86.6699	5	11
86.7188	2	11
86.7676	1	8
86.8164	0	24
86.8652	5	18
86.9141	6	23
86.9629	8	16
87.0117	4	16
87.0606	7	10
87.1094	5	10
87.1582	3	8
87.207	4	16
87.2559	5	9
87.3047	3	15
87.3535	4	14
87.4023	5	21
87.4512	4	21
87.5	7	10
87.5488	3	10
87.5977	3	10
87.6465	5	11
87.6953	3	19
87.7441	3	19
87.793	3	13
87.8418	1	13
87.8906	3	21
87.9394	5	12
87.9883	4	20
88.0371	6	17
88.0859	3	18
88.1348	5	18
88.1836	1	8
88.2324	8	16
88.2812	8	8
88.3301	8	15
88.3789	5	10
88.4277	4	12
88.4766	3	13
88.5254	7	13
88.5742	1	16
88.6231	8	13
88.6719	5	12
88.7207	3	8
88.7695	4	12
88.8184	3	14
88.8672	5	14
88.916	4	21
88.9648	6	22
89.0137	6	15
89.0625	4	9
89.1113	5	8
89.1602	7	13
89.209	5	14
89.2578	3	18
89.3066	2	15
89.3555	4	9
89.4043	3	10
89.4531	9	12
89.5019	7	14
89.5508	6	17
89.5996	2	11
89.6484	6	13
89.6973	3	16
89.7461	8	19
89.7949	7	16
89.8438	5	13
89.8926	6	21
89.9414	3	21
89.9902	2	16
90.0391	6	17
90.0879	2	9
90.1367	6	17
90.1856	7	14
90.2344	5	12
90.2832	9	23
90.332	3	15
90.3809	3	6
90.4297	2	20
90.4785	3	11
90.5273	4	9
90.5762	5	16
90.625	7	17
90.6738	6	27
90.7227	2	22
90.7715	5	23
90.8203	6	12
90.8691	9	13
90.918	4	14
90.9668	3	21
91.0156	2	18
91.0644	1	10
91.1133	3	14
91.1621	5	16
91.2109	4	13
91.2598	4	11
91.3086	3	17
91.3574	6	18
91.4062	5	9
91.4551	2	15
91.5039	4	16
91.5527	1	11
91.6016	7	22
91.6504	3	13
91.6992	9	15
91.7481	3	17
91.7969	9	16
91.8457	4	23
91.8945	3	18
91.9434	4	8
91.9922	5	15
92.041	5	11
92.0898	8	18
92.1387	11	7
92.1875	2	13
92.2363	7	13
92.2852	4	17
92.334	6	11
92.3828	4	11
92.4316	7	18
92.4805	2	14
92.5293	2	19
92.5781	5	11
92.6269	2	16
92.6758	6	16
92.7246	4	19
92.7734	2	16
92.8223	2	13
92.8711	8	14
92.9199	1	14
92.9688	8	19
93.0176	1	17
93.0664	0	11
93.1152	5	16
93.1641	7	16
93.2129	5	16
93.2617	6	12
93.3106	4	23
93.3594	5	9
93.4082	2	17
93.457	5	22
93.5059	2	16
93.5547	6	13
93.6035	6	14
93.6523	2	20
93.7012	4	13
93.75	5	15
93.7988	7	23
93.8477	2	15
93.8965	5	18
93.9453	6	16
93.9941	11	14
94.043	3	11
94.0918	4	15
94.1406	4	10
94.1894	4	17
94.2383	5	12
94.2871	7	11
94.3359	6	13
94.3848	3	16
94.4336	5	15
94.4824	4	24
94.5312	2	13
94.5801	4	18
94.6289	10	21
94.6777	5	17
94.7266	2	18
94.7754	6	15
94.8242	4	10
94.8731	6	15
94.9219	5	16
94.9707	2	17
95.0195	2	9
95.0684	5	17
95.1172	4	16
95.166	6	14
95.2148	2	16
95.2637	3	12
95.3125	3	14
95.3613	6	10
95.4102	7	10
95.459	3	12
95.5078	3	14
95.5566	3	22
95.6055	1	19
95.6543	3	12
95.7031	3	19
95.7519	1	8
95.8008	3	14
95.8496	1	12
95.8984	4	14
95.9473	6	13
95.9961	4	22
96.0449	1	13
96.0938	5	17
96.1426	4	17
96.1914	6	13
96.2402	3	17
96.2891	2	16
96.3379	5	14
96.3867	0	26
96.4356	7	14
96.4844	7	17
96.5332	2	15
96.582	3	13
96.6309	5	20
96.6797	6	18
96.7285	4	13
96.7773	4	18
96.8262	6	22
96.875	6	21
96.9238	4	11
96.9727	3	7
97.0215	5	12
97.0703	2	17
97.1191	6	13
97.168	5	12
97.2168	5	17
97.2656	7	15
97.3144	3	24
97.3633	6	22
97.4121	7	17
97.4609	3	11
[truncated: 52 more rows]

## Sheet: Supplementary Fig. 21
Time	Intensity
s	\f:Times New Roman(arb. units)
	MnO\-(x)	Ru/MnO\-(x)
0.1	-0.000343	-0.00105
0.2	-0.0003433	-0.00105
0.3	-0.0003443	-0.00105
0.4	-0.0003452	-0.00105
0.5	-0.0003445	-0.00105
0.6	-0.000343	-0.00105
0.7	-0.0003436	-0.00105
0.8	-0.0003441	-0.00105
0.9	-0.0003445	-0.00105
1	-0.0003449	-0.00105
1.1	-0.0003447	-0.00105
1.2	-0.0003443	-0.00105
1.3	-0.0003452	-0.00105
1.4	-0.0003451	-0.00105
1.5	-0.0003443	-0.00105
1.6	-0.000344	-0.00105
1.7	-0.0003447	-0.00105
1.8	-0.0003449	-0.00105
1.9	-0.0003451	-0.00105
2	-0.000345	-0.00105
2.1	-0.0003454	-0.00105
2.2	-0.0003449	-0.00105
2.3	-0.0003447	-0.00105
2.4	-0.0003443	-0.00105
2.5	-0.0003437	-0.00105
2.6	-0.0003444	-0.00105
2.7	-0.0003428	-0.00105
2.8	-0.0003436	-0.00105
2.9	-0.0003436	-0.00105
3	-0.000344	-0.00105
3.1	-0.0003424	-0.00105
3.2	-0.0003435	-0.00105
3.3	-0.0003429	-0.00105
3.4	-0.000343	-0.00105
3.5	-0.0003428	-0.00105
3.6	-0.0003429	-0.00105
3.7	-0.0003416	-0.00105
3.8	-0.0003428	-0.00105
3.9	-0.0003424	-0.00105
4	-0.0003431	-0.00105
4.1	-0.0003417	-0.00105
4.2	-0.0003401	-0.00105
4.3	-0.0003411	-0.00105
4.4	-0.0003415	-0.00105
4.5	-0.0003407	-0.00105
4.6	-0.0003408	-0.00105
4.7	-0.0003413	-0.00105
4.8	-0.0003392	-0.00105
4.9	-0.0003419	-0.00105
5	-0.0003402	-0.00105
5.1	-0.0003402	-0.00105
5.2	-0.0003404	-0.00105
5.3	-0.0003411	-0.00105
5.4	-0.0003408	-0.00105
5.5	-0.0003396	-0.00105
5.6	-0.0003389	-0.00105
5.7	-0.0003387	-0.00105
5.8	-0.0003396	-0.00105
5.9	-0.0003394	-0.00105
6	-0.0003395	-0.00105
6.1	-0.0003375	-0.00105
6.2	-0.000339	-0.00105
6.3	-0.0003377	-0.00105
6.4	-0.0003359	-0.00105
6.5	-0.0003369	-0.00105
6.6	-0.0003363	-0.00105
6.7	-0.0003379	-0.00105
6.8	-0.0003364	-0.00105
6.9	-0.0003373	-0.00105
7	-0.0003372	-0.00105
7.1	-0.0003371	-0.00105
7.2	-0.0003379	-0.00105
7.3	-0.0003372	-0.00105
7.4	-0.0003364	-0.00105
7.5	-0.0003385	-0.00105
7.6	-0.0003374	-0.00105
7.7	-0.0003364	-0.00105
7.8	-0.0003366	-0.00105
7.9	-0.0003369	-0.00105
8	-0.0003372	-0.00105
8.1	-0.0003361	-0.00105
8.2	-0.0003356	-0.00105
8.3	-0.0003358	-0.00105
8.4	-0.000335	-0.00105
8.5	-0.0003356	-0.00105
8.6	-0.0003364	-0.00105
8.7	-0.0003342	-0.00105
8.8	-0.0003353	-0.00105
8.9	-0.000334	-0.00105
9	-0.0003355	-0.00105
9.1	-0.0003365	-0.00105
9.2	-0.0003353	-0.00105
9.3	-0.0003367	-0.00105
9.4	-0.0003351	-0.00105
9.5	-0.000333	-0.00105
9.6	-0.0003342	-0.00105
9.7	-0.000334	-0.00105
9.8	-0.000335	-0.00105
9.9	-0.0003346	-0.00105
10	-0.0003341	-0.00105
10.1	-0.000333	-0.00105
10.2	-0.0003334	-0.00105
10.3	-0.0003344	-0.00105
10.4	-0.0003337	-0.00105
10.5	-0.0003327	-0.00105
10.6	-0.000333	-0.00105
10.7	-0.0003311	-0.00105
10.8	-0.0003329	-0.00105
10.9	-0.0003349	-0.00105
11	-0.0003314	-0.00105
11.1	-0.0003323	-0.00105
11.2	-0.0003327	-0.00105
11.3	-0.0003317	-0.00105
11.4	-0.000333	-0.00105
11.5	-0.0003322	-0.00105
11.6	-0.0003333	-0.00105
11.7	-0.0003325	-0.00105
11.8	-0.0003324	-0.00105
11.9	-0.0003325	-0.00105
12	-0.0003323	-0.00105
12.1	-0.0003312	-0.00105
12.2	-0.0003314	-0.00105
12.3	-0.000333	-0.00105
12.4	-0.0003317	-0.00105
12.5	-0.0003302	-0.00105
12.6	-0.0003316	-0.00105
12.7	-0.00033	-0.00105
12.8	-0.0003319	-0.00105
12.9	-0.0003306	-0.00105
13	-0.0003317	-0.00105
13.1	-0.0003323	-0.00105
13.2	-0.0003319	-0.00105
13.3	-0.0003305	-0.00105
13.4	-0.0003317	-0.00105
13.5	-0.0003303	-0.00105
13.6	-0.0003292	-0.00105
13.7	-0.0003305	-0.00105
13.8	-0.0003297	-0.00106
13.9	-0.0003309	-0.00105
14	-0.0003306	-0.00105
14.1	-0.0003304	-0.00105
14.2	-0.0003308	-0.00105
14.3	-0.0003289	-0.00105
14.4	-0.000329	-0.00105
14.5	-0.0003291	-0.00104
14.6	-0.0003306	-0.00104
14.7	-0.0003303	-0.00104
14.8	-0.00033	-0.00104
14.9	-0.0003299	-0.00104
15	-0.000328	-0.00104
15.1	-0.0003285	-0.00103
15.2	-0.00033	-0.00103
15.3	-0.0003277	-0.00103
15.4	-0.0003276	-0.00103
15.5	-0.0003278	-0.00103
15.6	-0.000329	-0.00103
15.7	-0.0003288	-0.00103
15.8	-0.0003263	-0.00102
15.9	-0.0003269	-0.00102
16	-0.0003273	-0.00102
16.1	-0.0003263	-0.00102
16.2	-0.0003285	-0.00102
16.3	-0.0003281	-0.00102
16.4	-0.000327	-0.00101
16.5	-0.000326	-0.00101
16.6	-0.0003269	-0.00101
16.7	-0.0003256	-0.00101
16.8	-0.0003255	-0.00101
16.9	-0.0003254	-0.00101
17	-0.0003286	-0.00101
17.1	-0.0003262	-0.001
17.2	-0.0003269	-0.001
17.3	-0.0003254	-0.001
17.4	-0.0003269	-0.001
17.5	-0.0003255	-0.0009977
17.6	-0.0003262	-0.0009958
17.7	-0.000325	-0.0009929
17.8	-0.0003266	-0.0009932
17.9	-0.0003265	-0.0009921
18	-0.0003258	-0.0009909
18.1	-0.000326	-0.00099
18.2	-0.0003257	-0.0009882
18.3	-0.0003254	-0.0009858
18.4	-0.0003258	-0.0009841
18.5	-0.0003251	-0.0009842
18.6	-0.0003262	-0.0009826
18.7	-0.0003257	-0.0009802
18.8	-0.0003239	-0.0009805
18.9	-0.0003252	-0.0009791
19	-0.0003243	-0.0009773
19.1	-0.0003246	-0.0009758
19.2	-0.0003243	-0.0009751
19.3	-0.000324	-0.000972
19.4	-0.0003237	-0.0009716
19.5	-0.0003226	-0.0009707
19.6	-0.0003252	-0.0009703
19.7	-0.0003231	-0.0009688
19.8	-0.0003242	-0.0009687
19.9	-0.000324	-0.0009681
20	-0.0003248	-0.0009678
20.1	-0.0003237	-0.0009664
20.2	-0.0003248	-0.0009645
20.3	-0.0003246	-0.0009627
20.4	-0.0003241	-0.0009618
20.5	-0.0003209	-0.0009616
20.6	-0.0003223	-0.0009593
20.7	-0.0003223	-0.0009581
20.8	-0.0003239	-0.0009582
20.9	-0.0003229	-0.0009558
21	-0.0003218	-0.0009545
21.1	-0.0003201	-0.0009539
21.2	-0.0003219	-0.0009528
21.3	-0.0003237	-0.0009519
21.4	-0.0003225	-0.0009504
21.5	-0.0003231	-0.0009486
21.6	-0.0003217	-0.0009492
21.7	-0.0003205	-0.0009477
21.8	-0.000323	-0.000947
21.9	-0.0003197	-0.0009456
22	-0.0003221	-0.0009427
22.1	-0.0003212	-0.0009434
22.2	-0.0003204	-0.0009441
22.3	-0.0003226	-0.0009418
22.4	-0.0003213	-0.0009417
22.5	-0.0003212	-0.0009406
22.6	-0.0003218	-0.0009384
22.7	-0.0003211	-0.0009375
22.8	-0.0003197	-0.0009366
22.9	-0.0003204	-0.0009358
23	-0.000322	-0.0009346
23.1	-0.0003198	-0.000933
23.2	-0.0003203	-0.0009329
23.3	-0.0003205	-0.0009321
23.4	-0.000319	-0.0009299
23.5	-0.0003194	-0.0009289
23.6	-0.000318	-0.0009276
23.7	-0.0003205	-0.0009276
23.8	-0.0003196	-0.0009264
23.9	-0.0003195	-0.0009253
24	-0.0003192	-0.0009257
24.1	-0.0003178	-0.0009232
24.2	-0.0003192	-0.0009239
24.3	-0.000319	-0.0009221
24.4	-0.0003196	-0.0009218
24.5	-0.0003193	-0.0009209
24.6	-0.000318	-0.0009212
24.7	-0.000318	-0.0009206
24.8	-0.0003186	-0.0009197
24.9	-0.0003185	-0.0009175
25	-0.00032	-0.0009185
25.1	-0.0003196	-0.000916
25.2	-0.0003186	-0.0009165
25.3	-0.0003194	-0.0009143
25.4	-0.0003178	-0.0009134
25.5	-0.000317	-0.0009142
25.6	-0.0003177	-0.0009116
25.7	-0.0003175	-0.000911
25.8	-0.000319	-0.0009118
25.9	-0.0003164	-0.00091
26	-0.0003179	-0.0009096
26.1	-0.0003185	-0.0009084
26.2	-0.0003178	-0.0009071
26.3	-0.0003171	-0.0009055
26.4	-0.0003176	-0.0009056
26.5	-0.000317	-0.0009046
26.6	-0.0003182	-0.0009049
26.7	-0.0003154	-0.0009045
26.8	-0.0003179	-0.0009046
26.9	-0.0003187	-0.0009043
27	-0.000319	-0.000904
27.1	-0.0003181	-0.0009031
27.2	-0.0003155	-0.0009025
27.3	-0.0003165	-0.0009013
27.4	-0.0003184	-0.0009007
27.5	-0.0003167	-0.0009009
27.6	-0.0003181	-0.0008994
27.7	-0.0003167	-0.0008992
27.8	-0.000318	-0.0008984
27.9	-0.0003154	-0.0008968
28	-0.0003162	-0.0008955
28.1	-0.0003173	-0.0008949
28.2	-0.0003169	-0.000897
28.3	-0.0003152	-0.0008956
28.4	-0.0003167	-0.000896
28.5	-0.0003169	-0.0008943
28.6	-0.0003155	-0.0008949
28.7	-0.0003172	-0.0008945
28.8	-0.0003161	-0.0008939
28.9	-0.0003161	-0.0008936
29	-0.0003152	-0.0008943
29.1	-0.0003152	-0.0008923
29.2	-0.0003162	-0.0008917
29.3	-0.0003162	-0.0008911
29.4	-0.0003169	-0.0008906
29.5	-0.0003155	-0.0008874
29.6	-0.0003148	-0.0008875
29.7	-0.0003145	-0.0008887
29.8	-0.0003128	-0.0008886
29.9	-0.0003132	-0.0008888
30	-0.0003146	-0.0008879
30.1	-0.000314	-0.0008871
30.2	-0.0003136	-0.0008866
30.3	-0.0003133	-0.0008859
30.4	-0.0003163	-0.000885
30.5	-0.000314	-0.0008856
30.6	-0.0003128	-0.0008846
30.7	-0.0003136	-0.0008831
30.8	-0.000314	-0.0008828
30.9	-0.0003144	-0.0008824
31	-0.0003145	-0.0008817
31.1	-0.0003128	-0.0008807
31.2	-0.0003119	-0.0008791
31.3	-0.0003126	-0.0008796
31.4	-0.0003146	-0.0008802
31.5	-0.0003137	-0.0008786
31.6	-0.0003127	-0.0008784
31.7	-0.0003138	-0.0008764
31.8	-0.0003113	-0.0008777
31.9	-0.0003133	-0.0008765
32	-0.0003115	-0.0008773
32.1	-0.0003136	-0.0008772
32.2	-0.0003126	-0.000876
32.3	-0.0003141	-0.0008739
32.4	-0.000313	-0.0008735
32.5	-0.0003128	-0.0008734
32.6	-0.0003128	-0.0008729
32.7	-0.0003124	-0.0008734
32.8	-0.0003098	-0.0008734
32.9	-0.0003125	-0.0008724
33	-0.0003108	-0.0008728
33.1	-0.0003111	-0.0008714
33.2	-0.0003109	-0.0008718
33.3	-0.0003114	-0.0008709
33.4	-0.000311	-0.0008703
33.5	-0.0003099	-0.0008701
33.6	-0.0003113	-0.0008679
33.7	-0.0003105	-0.0008678
33.8	-0.0003108	-0.0008692
33.9	-0.0003106	-0.0008677
34	-0.0003105	-0.0008681
34.1	-0.0003113	-0.0008671
34.2	-0.00031	-0.0008667
34.3	-0.0003111	-0.000867
34.4	-0.0003102	-0.0008659
34.5	-0.00031	-0.0008667
34.6	-0.0003108	-0.0008647
34.7	-0.0003096	-0.0008637
34.8	-0.0003101	-0.0008641
34.9	-0.0003103	-0.0008643
35	-0.0003099	-0.0008652
35.1	-0.0003096	-0.0008625
35.2	-0.000309	-0.0008632
35.3	-0.0003099	-0.0008627
35.4	-0.0003098	-0.0008615
35.5	-0.0003095	-0.0008619
35.6	-0.0003097	-0.0008603
35.7	-0.0003091	-0.0008606
35.8	-0.0003085	-0.0008587
35.9	-0.0003087	-0.0008598
36	-0.0003097	-0.0008587
36.1	-0.0003083	-0.0008579
36.2	-0.0003076	-0.0008576
36.3	-0.0003082	-0.0008558
36.4	-0.0003095	-0.0008561
36.5	-0.000308	-0.0008568
36.6	-0.0003085	-0.0008567
36.7	-0.0003091	-0.0008561
36.8	-0.0003092	-0.0008549
36.9	-0.000309	-0.0008536
37	-0.0003093	-0.000854
37.1	-0.0003073	-0.0008539
37.2	-0.000309	-0.0008532
37.3	-0.0003081	-0.0008538
37.4	-0.0003074	-0.0008532
37.5	-0.0003087	-0.0008534
37.6	-0.0003078	-0.0008531
37.7	-0.0003072	-0.0008522
37.8	-0.0003096	-0.0008517
37.9	-0.0003063	-0.0008515
38	-0.000307	-0.0008505
38.1	-0.0003084	-0.0008501
38.2	-0.0003067	-0.0008503
38.3	-0.0003068	-0.0008499
38.4	-0.0003081	-0.0008499
38.5	-0.0003059	-0.0008493
38.6	-0.0003062	-0.0008489
38.7	-0.0003041	-0.0008488
38.8	-0.0003074	-0.0008487
38.9	-0.0003081	-0.0008479
39	-0.000309	-0.0008484
39.1	-0.0003083	-0.0008476
39.2	-0.0003064	-0.0008454
39.3	-0.0003065	-0.0008454
39.4	-0.0003053	-0.0008451
39.5	-0.0003056	-0.0008446
39.6	-0.0003059	-0.0008437
39.7	-0.0003051	-0.0008433
39.8	-0.0003063	-0.0008446
39.9	-0.0003072	-0.0008425
40	-0.0003056	-0.0008437
40.1	-0.0003059	-0.0008427
40.2	-0.0003046	-0.0008428
40.3	-0.0003058	-0.0008426
40.4	-0.0003053	-0.0008424
40.5	-0.0003057	-0.0008423
40.6	-0.0003059	-0.0008419
40.7	-0.0003056	-0.0008417
40.8	-0.0003045	-0.0008405
40.9	-0.0003055	-0.0008421
41	-0.0003039	-0.0008406
41.1	-0.0003046	-0.0008405
41.2	-0.0003031	-0.0008393
41.3	-0.000304	-0.0008398
41.4	-0.0003035	-0.0008386
41.5	-0.0003041	-0.0008396
41.6	-0.0003046	-0.000839
41.7	-0.0003043	-0.0008389
41.8	-0.0003038	-0.0008381
41.9	-0.0003052	-0.0008379
42	-0.0003054	-0.0008375
42.1	-0.0003043	-0.0008376
42.2	-0.0003042	-0.0008376
42.3	-0.000304	-0.0008376
42.4	-0.0003029	-0.0008364
42.5	-0.0003046	-0.0008356
42.6	-0.0003047	-0.000836
42.7	-0.0003059	-0.0008361
42.8	-0.0003043	-0.0008361
42.9	-0.0003037	-0.0008342
43	-0.0003056	-0.0008346
43.1	-0.0003024	-0.0008346
43.2	-0.0003041	-0.0008344
43.3	-0.0003047	-0.0008329
43.4	-0.0003064	-0.0008326
43.5	-0.0003053	-0.0008324
43.6	-0.0003057	-0.0008312
43.7	-0.0003067	-0.0008325
43.8	-0.0003049	-0.0008321
43.9	-0.0003067	-0.0008313
44	-0.000307	-0.0008315
44.1	-0.0003073	-0.0008287
44.2	-0.0003076	-0.0008306
44.3	-0.0003073	-0.0008305
44.4	-0.0003078	-0.0008309
44.5	-0.000308	-0.0008296
44.6	-0.0003084	-0.0008305
44.7	-0.0003084	-0.0008296
44.8	-0.0003079	-0.0008306
44.9	-0.0003072	-0.0008294
45	-0.0003075	-0.0008289
45.1	-0.0003082	-0.0008287
45.2	-0.0003081	-0.0008293
45.3	-0.0003076	-0.0008282
45.4	-0.0003075	-0.0008286
45.5	-0.000308	-0.0008289
45.6	-0.0003098	-0.000828
45.7	-0.0003101	-0.000829
45.8	-0.0003097	-0.0008289
45.9	-0.000309	-0.0008284
46	-0.0003101	-0.0008261
46.1	-0.0003078	-0.0008265
46.2	-0.0003072	-0.0008266
46.3	-0.0003073	-0.0008256
46.4	-0.0003078	-0.0008252
46.5	-0.000309	-0.0008245
46.6	-0.0003096	-0.0008243
46.7	-0.0003098	-0.0008245
46.8	-0.0003081	-0.0008245
46.9	-0.0003099	-0.0008241
47	-0.0003093	-0.0008225
47.1	-0.0003092	-0.0008244
47.2	-0.0003091	-0.0008237
47.3	-0.0003089	-0.000824
47.4	-0.0003086	-0.0008234
47.5	-0.0003091	-0.0008235
47.6	-0.0003093	-0.0008222
47.7	-0.0003093	-0.0008222
47.8	-0.0003093	-0.00082
47.9	-0.0003098	-0.0008211
48	-0.0003109	-0.0008215
48.1	-0.0003109	-0.0008198
48.2	-0.0003103	-0.000821
48.3	-0.0003112	-0.0008197
48.4	-0.0003107	-0.0008206
48.5	-0.0003103	-0.000819
48.6	-0.0003118	-0.000819
48.7	-0.0003115	-0.0008192
48.8	-0.0003115	-0.0008188
48.9	-0.0003113	-0.0008188
49	-0.0003111	-0.0008189
49.1	-0.000311	-0.0008185
49.2	-0.0003111	-0.0008173
49.3	-0.0003096	-0.0008179
49.4	-0.0003111	-0.0008168
49.5	-0.0003122	-0.0008164
49.6	-0.0003107	-0.0008167
49.7	-0.0003106	-0.0008148
49.8	-0.0003114	-0.0008159
49.9	-0.0003109	-0.0008135
50	-0.0003096	-0.000814
50.1	-0.0003103	-0.0008145
50.2	-0.0003091	-0.0008145
50.3	-0.0003136	-0.0008142
50.4	-0.0003084	-0.0008136
50.5	-0.0003112	-0.0008143
50.6	-0.0003094	-0.0008141
50.7	-0.0003098	-0.0008128
50.8	-0.0003117	-0.0008125
50.9	-0.000311	-0.0008133
51	-0.0003094	-0.0008138
51.1	-0.0003116	-0.0008137
51.2	-0.000311	-0.0008133
51.3	-0.0003109	-0.0008132
51.4	-0.0003111	-0.0008121
51.5	-0.0003119	-0.0008135
51.6	-0.0003109	-0.0008128
51.7	-0.0003111	-0.0008122
51.8	-0.0003127	-0.0008115
51.9	-0.0003129	-0.0008121
52	-0.0003127	-0.0008117
52.1	-0.0003107	-0.000811
52.2	-0.0003103	-0.0008102
52.3	-0.0003117	-0.0008118
52.4	-0.0003111	-0.0008095
52.5	-0.000312	-0.0008113
52.6	-0.0003133	-0.0008109
52.7	-0.0003119	-0.0008092
52.8	-0.0003124	-0.0008095
52.9	-0.0003118	-0.0008093
53	-0.0003118	-0.000807
53.1	-0.0003135	-0.0008087
53.2	-0.000312	-0.0008082
53.3	-0.0003141	-0.0008062
53.4	-0.0003144	-0.0008075
53.5	-0.0003144	-0.000806
53.6	-0.0003126	-0.0008065
53.7	-0.0003121	-0.0008071
53.8	-0.0003134	-0.000809
53.9	-0.0003144	-0.0008129
54	-0.0003137	-0.0008127
54.1	-0.0003131	-0.0008151
54.2	-0.0003152	-0.0008172
54.3	-0.0003132	-0.0008195
54.4	-0.0003145	-0.0008206
54.5	-0.0003134	-0.0008207
54.6	-0.0003139	-0.0008222
54.7	-0.0003129	-0.0008243
54.8	-0.0003129	-0.0008249
54.9	-0.0003128	-0.0008265
55	-0.0003155	-0.0008275
55.1	-0.0003144	-0.0008279
55.2	-0.0003146	-0.0008305
55.3	-0.0003136	-0.0008309
55.4	-0.0003148	-0.0008321
55.5	-0.0003144	-0.0008333
55.6	-0.000313	-0.0008352
55.7	-0.0003153	-0.0008363
55.8	-0.0003133	-0.0008362
55.9	-0.0003145	-0.0008393
56	-0.0003139	-0.0008379
56.1	-0.0003155	-0.0008412
56.2	-0.0003145	-0.0008422
56.3	-0.0003156	-0.0008438
56.4	-0.0003169	-0.0008434
56.5	-0.0003159	-0.0008455
56.6	-0.0003154	-0.0008461
56.7	-0.0003161	-0.0008484
56.8	-0.0003159	-0.0008493
56.9	-0.0003144	-0.0008492
57	-0.0003161	-0.000853
57.1	-0.0003163	-0.0008532
57.2	-0.0003135	-0.0008539
57.3	-0.000313	-0.0008549
57.4	-0.0003166	-0.000856
57.5	-0.0003152	-0.0008579
57.6	-0.0003162	-0.0008585
57.7	-0.0003173	-0.0008592
57.8	-0.0003157	-0.0008602
57.9	-0.000317	-0.000863
58	-0.0003162	-0.0008631
58.1	-0.0003167	-0.0008652
58.2	-0.0003164	-0.0008661
58.3	-0.0003158	-0.0008671
58.4	-0.000315	-0.0008694
58.5	-0.000317	-0.0008705
58.6	-0.0003164	-0.0008719
58.7	-0.0003162	-0.0008724
58.8	-0.0003162	-0.0008727
58.9	-0.0003169	-0.0008755
59	-0.0003159	-0.0008756
59.1	-0.0003162	-0.0008774
59.2	-0.0003158	-0.0008786
59.3	-0.0003172	-0.0008784
59.4	-0.0003181	-0.00088
59.5	-0.0003162	-0.0008808
59.6	-0.0003178	-0.0008814
59.7	-0.0003172	-0.0008825
59.8	-0.0003157	-0.0008829
59.9	-0.000318	-0.0008833
60	-0.0003179	-0.0008857
60.1	-0.0003183	-0.0008867
60.2	-0.0003162	-0.0008867
60.3	-0.0003165	-0.0008879
60.4	-0.000317	-0.0008889
60.5	-0.0003179	-0.0008904
60.6	-0.000318	-0.0008908
60.7	-0.0003172	-0.0008917
60.8	-0.000317	-0.0008925
60.9	-0.0003176	-0.0008937
61	-0.0003179	-0.0008946
61.1	-0.0003174	-0.0008964
61.2	-0.0003169	-0.0008971
61.3	-0.0003164	-0.0008973
61.4	-0.0003162	-0.0008981
61.5	-0.000318	-0.0008999
61.6	-0.0003169	-0.0008996
61.7	-0.0003166	-0.000901
61.8	-0.0003189	-0.0009009
61.9	-0.0003173	-0.0009031
62	-0.0003191	-0.0009048
62.1	-0.0003173	-0.0009053
62.2	-0.0003166	-0.0009061
62.3	-0.0003177	-0.0009069
62.4	-0.0003181	-0.0009082
62.5	-0.0003178	-0.0009097
62.6	-0.0003171	-0.0009095
62.7	-0.0003174	-0.0009116
62.8	-0.000319	-0.0009098
62.9	-0.0003179	-0.0009126
63	-0.0003172	-0.0009132
63.1	-0.0003175	-0.0009147
63.2	-0.0003155	-0.0009158
63.3	-0.0003163	-0.0009161
63.4	-0.0003174	-0.0009169
63.5	-0.0003175	-0.000918
63.6	-0.0003176	-0.0009189
63.7	-0.0003169	-0.0009203
63.8	-0.0003164	-0.0009211
63.9	-0.0003182	-0.000923
64	-0.0003173	-0.0009223
64.1	-0.0003187	-0.000924
64.2	-0.0003187	-0.0009249
64.3	-0.0003178	-0.0009257
64.4	-0.0003181	-0.0009255
64.5	-0.000319	-0.0009272
64.6	-0.0003178	-0.0009277
64.7	-0.0003173	-0.0009282
64.8	-0.0003179	-0.0009285
64.9	-0.0003185	-0.0009302
65	-0.0003186	-0.0009316
65.1	-0.0003194	-0.0009319
65.2	-0.0003184	-0.0009322
65.3	-0.0003191	-0.0009332
65.4	-0.0003178	-0.0009337
65.5	-0.0003182	-0.0009345
65.6	-0.0003185	-0.000935
65.7	-0.000319	-0.000936
65.8	-0.0003193	-0.0009379
65.9	-0.0003191	-0.0009381
66	-0.0003183	-0.0009394
66.1	-0.0003192	-0.0009394
66.2	-0.000319	-0.0009395
66.3	-0.0003179	-0.0009409
66.4	-0.0003188	-0.0009434
66.5	-0.0003175	-0.000944
66.6	-0.0003187	-0.0009436
66.7	-0.0003198	-0.0009443
66.8	-0.0003182	-0.000945
66.9	-0.0003195	-0.0009457
67	-0.0003207	-0.0009466
67.1	-0.0003198	-0.0009463
67.2	-0.0003196	-0.0009477
67.3	-0.0003185	-0.000948
67.4	-0.000319	-0.0009494
67.5	-0.0003192	-0.0009504
67.6	-0.0003204	-0.0009516
67.7	-0.0003204	-0.0009518
67.8	-0.0003183	-0.0009509
67.9	-0.0003195	-0.000952
68	-0.0003203	-0.0009519
68.1	-0.000319	-0.0009536
68.2	-0.0003192	-0.0009548
68.3	-0.0003195	-0.0009551
68.4	-0.0003189	-0.0009559
68.5	-0.000319	-0.0009567
68.6	-0.0003207	-0.0009581
68.7	-0.0003196	-0.0009574
68.8	-0.0003201	-0.0009576
68.9	-0.0003204	-0.0009585
69	-0.0003212	-0.0009589
69.1	-0.0003204	-0.0009597
69.2	-0.0003208	-0.0009602
69.3	-0.0003183	-0.0009603
69.4	-0.0003207	-0.0009617
69.5	-0.0003201	-0.0009631
69.6	-0.0003188	-0.0009635
69.7	-0.0003198	-0.0009634
69.8	-0.0003197	-0.0009635
69.9	-0.0003184	-0.0009641
70	-0.0003189	-0.0009654
70.1	-0.0003215	-0.0009648
70.2	-0.0003212	-0.0009666
70.3	-0.0003207	-0.0009656
70.4	-0.0003198	-0.0009672
70.5	-0.0003193	-0.0009679
70.6	-0.0003189	-0.0009679
70.7	-0.0003214	-0.0009685
70.8	-0.0003191	-0.0009683
70.9	-0.0003185	-0.0009695
71	-0.000319	-0.00097
71.1	-0.0003197	-0.0009704
71.2	-0.0003191	-0.0009704
71.3	-0.000321	-0.0009718
71.4	-0.0003209	-0.0009722
71.5	-0.0003202	-0.0009734
71.6	-0.0003205	-0.0009728
71.7	-0.0003224	-0.0009741
71.8	-0.0003202	-0.0009732
71.9	-0.0003194	-0.000974
72	-0.0003192	-0.000974
72.1	-0.0003183	-0.0009745
72.2	-0.0003187	-0.0009754
72.3	-0.0003208	-0.0009755
72.4	-0.0003195	-0.000975
72.5	-0.0003194	-0.0009751
72.6	-0.0003205	-0.0009755
72.7	-0.0003196	-0.0009777
72.8	-0.0003189	-0.0009776
72.9	-0.0003209	-0.0009783
73	-0.0003188	-0.0009786
73.1	-0.0003208	-0.0009785
73.2	-0.0003199	-0.0009809
73.3	-0.0003197	-0.0009793
73.4	-0.0003207	-0.0009807
73.5	-0.00032	-0.0009791
73.6	-0.000321	-0.0009803
73.7	-0.0003201	-0.0009819
73.8	-0.0003191	-0.0009819
73.9	-0.0003183	-0.000982
74	-0.00032	-0.0009826
74.1	-0.0003209	-0.0009823
74.2	-0.00032	-0.0009826
74.3	-0.0003214	-0.0009833
74.4	-0.0003216	-0.0009839
74.5	-0.0003201	-0.000984
74.6	-0.0003228	-0.0009849
74.7	-0.00032	-0.0009856
74.8	-0.00032	-0.0009839
74.9	-0.0003211	-0.0009855
75	-0.0003182	-0.000986
75.1	-0.0003201	-0.0009855
75.2	-0.0003227	-0.0009854
75.3	-0.0003222	-0.0009853
75.4	-0.0003209	-0.000987
75.5	-0.0003232	-0.0009882
75.6	-0.0003225	-0.0009883
75.7	-0.0003205	-0.0009888
75.8	-0.0003223	-0.0009884
75.9	-0.0003227	-0.0009879
76	-0.0003207	-0.0009911
76.1	-0.0003227	-0.0009894
76.2	-0.0003224	-0.0009899
76.3	-0.0003221	-0.0009907
76.4	-0.0003228	-0.0009896
76.5	-0.000324	-0.0009896
76.6	-0.0003219	-0.0009913
76.7	-0.0003236	-0.0009913
76.8	-0.0003228	-0.0009913
76.9	-0.0003228	-0.0009909
77	-0.0003231	-0.0009914
77.1	-0.0003233	-0.0009917
77.2	-0.0003231	-0.0009934
77.3	-0.0003211	-0.000993
77.4	-0.0003214	-0.0009935
77.5	-0.0003226	-0.0009931
77.6	-0.0003221	-0.0009944
77.7	-0.0003228	-0.0009941
77.8	-0.0003232	-0.0009942
77.9	-0.0003227	-0.0009954
78	-0.0003238	-0.0009943
78.1	-0.0003239	-0.0009953
78.2	-0.0003221	-0.0009964
78.3	-0.0003234	-0.0009957
78.4	-0.0003237	-0.0009966
78.5	-0.000324	-0.0009967
78.6	-0.0003229	-0.000996
78.7	-0.0003232	-0.0009977
78.8	-0.000322	-0.0009978
78.9	-0.0003238	-0.0009974
79	-0.0003247	-0.0009989
79.1	-0.0003239	-0.0009958
79.2	-0.0003229	-0.0009991
79.3	-0.0003241	-0.0009988
79.4	-0.0003223	-0.0009994
79.5	-0.0003244	-0.0009994
79.6	-0.0003237	-0.0009993
79.7	-0.0003227	-0.001
79.8	-0.000322	-0.001
79.9	-0.0003234	-0.001
80	-0.0003214	-0.001
80.1	-0.0003241	-0.001
80.2	-0.0003233	-0.001
80.3	-0.0003251	-0.001
80.4	-0.0003244	-0.001
80.5	-0.0003236	-0.001
80.6	-0.0003245	-0.001
80.7	-0.0003244	-0.001
80.8	-0.0003236	-0.001
80.9	-0.0003236	-0.001
81	-0.0003239	-0.001
81.1	-0.0003248	-0.001
81.2	-0.0003248	-0.001
81.3	-0.0003244	-0.001
81.4	-0.0003238	-0.001
81.5	-0.0003248	-0.001
81.6	-0.0003255	-0.001
81.7	-0.0003245	-0.001
81.8	-0.0003238	-0.001
81.9	-0.000325	-0.001
82	-0.0003245	-0.00101
82.1	-0.0003257	-0.00101
82.2	-0.0003247	-0.00101
82.3	-0.000324	-0.00101
82.4	-0.0003234	-0.00101
82.5	-0.0003233	-0.00101
82.6	-0.0003255	-0.00101
82.7	-0.0003242	-0.00101
82.8	-0.000324	-0.00101
82.9	-0.0003231	-0.00101
83	-0.0003239	-0.00101
83.1	-0.0003239	-0.00101
83.2	-0.0003235	-0.00101
83.3	-0.0003231	-0.00101
83.4	-0.0003228	-0.00101
83.5	-0.0003234	-0.00101
83.6	-0.0003227	-0.00101
83.7	-0.0003217	-0.00101
83.8	-0.0003227	-0.00101
83.9	-0.0003234	-0.00101
84	-0.0003222	-0.00101
84.1	-0.000324	-0.00101
84.2	-0.000321	-0.00101
84.3	-0.0003222	-0.00101
84.4	-0.0003217	-0.00101
84.5	-0.0003231	-0.00101
84.6	-0.0003226	-0.00101
84.7	-0.0003224	-0.00101
84.8	-0.0003214	-0.00101
84.9	-0.0003225	-0.00101
85	-0.0003223	-0.00101
85.1	-0.0003208	-0.00101
85.2	-0.0003214	-0.00101
85.3	-0.0003201	-0.00101
85.4	-0.0003212	-0.00101
85.5	-0.000321	-0.00101
85.6	-0.0003197	-0.00101
85.7	-0.0003205	-0.00101
85.8	-0.0003197	-0.00101
85.9	-0.000321	-0.00101
86	-0.0003195	-0.00101
86.1	-0.0003206	-0.00101
86.2	-0.0003203	-0.00101
86.3	-0.0003184	-0.00101
86.4	-0.0003203	-0.00101
86.5	-0.000319	-0.00101
86.6	-0.0003202	-0.00101
86.7	-0.0003195	-0.00101
86.8	-0.000319	-0.00101
86.9	-0.0003184	-0.00101
87	-0.0003191	-0.00101
87.1	-0.0003188	-0.00101
87.2	-0.0003179	-0.00101
87.3	-0.0003174	-0.00101
87.4	-0.0003184	-0.00101
87.5	-0.0003172	-0.00101
87.6	-0.0003176	-0.00101
87.7	-0.0003168	-0.00101
87.8	-0.0003172	-0.00101
87.9	-0.0003198	-0.00101
88	-0.0003164	-0.00101
88.1	-0.0003177	-0.00101
88.2	-0.0003177	-0.00101
88.3	-0.000316	-0.00101
88.4	-0.0003171	-0.00101
88.5	-0.0003143	-0.00101
88.6	-0.0003158	-0.00101
88.7	-0.0003151	-0.00101
88.8	-0.0003158	-0.00101
88.9	-0.0003172	-0.00101
89	-0.0003178	-0.00101
89.1	-0.0003157	-0.00101
89.2	-0.0003162	-0.00101
89.3	-0.0003147	-0.00101
89.4	-0.000316	-0.00101
89.5	-0.0003182	-0.00101
89.6	-0.0003181	-0.00101
89.7	-0.0003147	-0.00101
89.8	-0.0003156	-0.00101
89.9	-0.0003186	-0.00101
90	-0.0003171	-0.00101
90.1	-0.000314	-0.00101
90.2	-0.0003169	-0.00101
90.3	-0.0003146	-0.00101
90.4	-0.0003158	-0.00101
90.5	-0.0003149	-0.00101
90.6	-0.0003153	-0.00101
90.7	-0.0003139	-0.00101
90.8	-0.0003132	-0.00101
90.9	-0.0003138	-0.00101
91	-0.0003126	-0.00101
91.1	-0.0003149	-0.00101
91.2	-0.0003133	-0.00101
91.3	-0.0003141	-0.00101
91.4	-0.0003114	-0.00101
91.5	-0.0003133	-0.00101
91.6	-0.0003143	-0.00101
91.7	-0.0003134	-0.00101
91.8	-0.0003128	-0.00101
91.9	-0.0003139	-0.00101
92	-0.0003123	-0.00101
92.1	-0.0003135	-0.00101
92.2	-0.000313	-0.00101
92.3	-0.0003142	-0.00101
92.4	-0.0003131	-0.00101
92.5	-0.0003128	-0.00101
92.6	-0.0003131	-0.00101
92.7	-0.0003149	-0.00101
92.8	-0.0003133	-0.00101
92.9	-0.0003145	-0.00101
93	-0.0003138	-0.00101
93.1	-0.000315	-0.00101
93.2	-0.0003129	-0.00101
93.3	-0.0003141	-0.00101
93.4	-0.0003132	-0.00101
93.5	-0.0003138	-0.00101
93.6	-0.0003133	-0.00101
93.7	-0.0003138	-0.00101
93.8	-0.0003128	-0.00101
93.9	-0.0003138	-0.00101
94	-0.0003133	-0.00101
94.1	-0.0003134	-0.00101
94.2	-0.0003124	-0.001
94.3	-0.0003135	-0.001
94.4	-0.0003121	-0.001
94.5	-0.0003125	-0.0009972
94.6	-0.0003119	-0.0009966
94.7	-0.0003127	-0.0009953
94.8	-0.0003115	-0.0009938
94.9	-0.0003103	-0.0009924
95	-0.0003135	-0.00099
95.1	-0.0003138	-0.0009877
95.2	-0.000312	-0.0009872
95.3	-0.0003128	-0.0009842
95.4	-0.0003118	-0.0009839
95.5	-0.0003126	-0.0009823
95.6	-0.0003114	-0.0009822
95.7	-0.0003122	-0.0009803
95.8	-0.0003129	-0.0009795
95.9	-0.0003114	-0.0009785
96	-0.0003098	-0.0009777
96.1	-0.0003111	-0.0009768
96.2	-0.0003117	-0.0009755
96.3	-0.0003124	-0.0009724
96.4	-0.0003112	-0.0009717
96.5	-0.0003114	-0.0009704
96.6	-0.0003109	-0.0009702
96.7	-0.0003115	-0.000968
96.8	-0.0003107	-0.000966
96.9	-0.0003108	-0.0009665
97	-0.0003117	-0.0009648
97.1	-0.0003082	-0.0009619
97.2	-0.0003108	-0.0009618
97.3	-0.0003111	-0.0009594
97.4	-0.0003102	-0.0009587
97.5	-0.00031	-0.0009577
97.6	-0.0003105	-0.0009549
97.7	-0.0003099	-0.000954
97.8	-0.0003105	-0.0009524
97.9	-0.0003086	-0.000952
98	-0.0003087	-0.0009512
98.1	-0.0003105	-0.0009502
98.2	-0.0003083	-0.0009477
98.3	-0.0003096	-0.0009467
98.4	-0.0003089	-0.0009447
98.5	-0.0003083	-0.0009443
98.6	-0.0003063	-0.0009437
98.7	-0.0003089	-0.0009409
98.8	-0.0003084	-0.00094
98.9	-0.0003085	-0.0009379
99	-0.0003087	-0.0009377
99.1	-0.000308	-0.0009383
99.2	-0.0003069	-0.0009366
99.3	-0.0003076	-0.0009345
99.4	-0.0003083	-0.0009339
99.5	-0.0003081	-0.0009338
99.6	-0.0003074	-0.0009322
99.7	-0.0003057	-0.0009324
99.8	-0.0003087	-0.0009297
99.9	-0.0003053	-0.0009288
100	-0.0003057	-0.000928
100.1	-0.0003073	-0.0009273
100.2	-0.0003048	-0.0009252
100.3	-0.0003066	-0.0009237
100.4	-0.0003063	-0.0009234
100.5	-0.000304	-0.0009222
100.6	-0.0003047	-0.0009207
100.7	-0.0003085	-0.0009197
100.8	-0.0003056	-0.0009196
100.9	-0.0003066	-0.0009174
101	-0.0003076	-0.0009178
101.1	-0.0003082	-0.0009171
101.2	-0.0003046	-0.0009159
101.3	-0.0003036	-0.0009152
101.4	-0.0003048	-0.0009137
101.5	-0.0003063	-0.0009139
101.6	-0.0003056	-0.0009128
101.7	-0.0003051	-0.0009126
101.8	-0.0003056	-0.0009112
101.9	-0.0003043	-0.0009104
102	-0.0003046	-0.0009098
102.1	-0.000305	-0.0009099
102.2	-0.0003048	-0.0009077
102.3	-0.0003042	-0.0009075
102.4	-0.0003042	-0.0009051
102.5	-0.0003042	-0.0009048
102.6	-0.000305	-0.000903
102.7	-0.0003033	-0.0009026
102.8	-0.0003049	-0.0009021
102.9	-0.0003046	-0.000902
103	-0.000303	-0.0009008
103.1	-0.0003048	-0.0009003
103.2	-0.0003045	-0.0008986
103.3	-0.0003045	-0.0008984
103.4	-0.0003035	-0.0008975
103.5	-0.0003032	-0.0008967
103.6	-0.0003025	-0.0008971
103.7	-0.0003035	-0.0008955
103.8	-0.0003041	-0.0008935
103.9	-0.0003029	-0.0008936
104	-0.0003049	-0.0008917
104.1	-0.0003021	-0.0008915
104.2	-0.0003027	-0.0008911
104.3	-0.000302	-0.0008908
104.4	-0.0003019	-0.0008896
104.5	-0.0003047	-0.0008888
104.6	-0.0003025	-0.0008892
104.7	-0.0003025	-0.0008885
104.8	-0.0003047	-0.0008867
104.9	-0.000304	-0.0008867
105	-0.0003035	-0.0008855
105.1	-0.0003015	-0.0008856
105.2	-0.0003025	-0.0008844
105.3	-0.0003024	-0.0008833
105.4	-0.0003024	-0.000882
105.5	-0.0003022	-0.0008807
105.6	-0.0003022	-0.0008806
105.7	-0.0003022	-0.0008795
105.8	-0.0003028	-0.0008784
105.9	-0.000301	-0.000879
106	-0.0003025	-0.0008769
106.1	-0.0003016	-0.0008762
106.2	-0.0003023	-0.0008767
106.3	-0.0003007	-0.0008766
106.4	-0.0003011	-0.0008747
106.5	-0.0003048	-0.000875
106.6	-0.0003011	-0.0008751
106.7	-0.0003035	-0.0008739
106.8	-0.0003008	-0.0008744
106.9	-0.0003016	-0.0008727
107	-0.0003031	-0.000873
107.1	-0.0003012	-0.0008722
107.2	-0.0003019	-0.000871
107.3	-0.0003016	-0.0008715
107.4	-0.0003014	-0.0008705
107.5	-0.0003005	-0.0008684
107.6	-0.0003005	-0.0008689
107.7	-0.0003033	-0.0008685
107.8	-0.0003025	-0.000868
107.9	-0.0003012	-0.0008676
108	-0.0003014	-0.0008665
108.1	-0.0003009	-0.0008665
108.2	-0.0003016	-0.0008666
108.3	-0.0003017	-0.0008659
108.4	-0.0003013	-0.0008653
108.5	-0.000299	-0.0008643
108.6	-0.0003017	-0.0008645
108.7	-0.0003014	-0.0008619
108.8	-0.0002994	-0.0008626
108.9	-0.0003008	-0.0008621
109	-0.0003014	-0.0008619
109.1	-0.0003008	-0.0008615
109.2	-0.0003003	-0.0008603
109.3	-0.0003008	-0.0008601
109.4	-0.0002995	-0.0008612
109.5	-0.0003003	-0.0008605
109.6	-0.0003006	-0.0008588
109.7	-0.0003003	-0.0008582
109.8	-0.0002998	-0.0008578
109.9	-0.0002993	-0.000857
110	-0.0002997	-0.0008574
110.1	-0.0002993	-0.0008565
110.2	-0.0002986	-0.0008568
110.3	-0.0002993	-0.0008555
110.4	-0.0002979	-0.0008539
110.5	-0.0002996	-0.000854
110.6	-0.0002992	-0.0008536
110.7	-0.0002983	-0.0008531
110.8	-0.0002978	-0.000853
110.9	-0.0002988	-0.00085
111	-0.0002984	-0.0008505
111.1	-0.0002981	-0.0008507
111.2	-0.0002988	-0.0008508
111.3	-0.0002993	-0.0008501
111.4	-0.0002981	-0.0008486
111.5	-0.0002989	-0.0008505
111.6	-0.0002973	-0.0008506
111.7	-0.0002973	-0.0008484
111.8	-0.000297	-0.0008476
111.9	-0.0002958	-0.0008457
112	-0.0002962	-0.0008462
112.1	-0.0002975	-0.000846
112.2	-0.0002974	-0.0008463
112.3	-0.0002971	-0.0008462
112.4	-0.0002955	-0.0008447
112.5	-0.0002962	-0.000842
112.6	-0.0002976	-0.0008428
112.7	-0.0002951	-0.0008432
112.8	-0.0002954	-0.0008413
112.9	-0.0002961	-0.0008424
113	-0.000295	-0.0008415
113.1	-0.0002958	-0.0008407
113.2	-0.0002956	-0.0008413
113.3	-0.0002962	-0.0008409
113.4	-0.0002953	-0.0008403
113.5	-0.0002957	-0.0008404
113.6	-0.0002956	-0.0008401
113.7	-0.0002958	-0.0008388
113.8	-0.0002956	-0.0008382
113.9	-0.0002952	-0.0008378
114	-0.0002956	-0.0008373
114.1	-0.000295	-0.0008374
114.2	-0.0002947	-0.0008373
114.3	-0.0002946	-0.0008367
114.4	-0.0002941	-0.0008359
114.5	-0.0002939	-0.0008353
114.6	-0.0002938	-0.0008343
114.7	-0.0002945	-0.000834
114.8	-0.0002935	-0.0008342
114.9	-0.0002928	-0.0008338
115	-0.000295	-0.0008346
115.1	-0.0002941	-0.0008328
115.2	-0.0002946	-0.0008324
115.3	-0.0002947	-0.0008323
115.4	-0.0002941	-0.0008323
115.5	-0.0002934	-0.0008315
115.6	-0.0002941	-0.0008312
115.7	-0.0002943	-0.000831
115.8	-0.000294	-0.0008301
115.9	-0.0002933	-0.0008284
116	-0.0002942	-0.0008295
116.1	-0.0002939	-0.0008292
116.2	-0.0002935	-0.0008291
116.3	-0.0002925	-0.0008296
116.4	-0.0002917	-0.0008284
116.5	-0.0002924	-0.0008276
116.6	-0.0002932	-0.0008269
116.7	-0.0002924	-0.000827
116.8	-0.0002925	-0.0008258
116.9	-0.0002918	-0.0008247
117	-0.0002922	-0.0008255
117.1	-0.0002923	-0.0008257
117.2	-0.000292	-0.0008245
117.3	-0.0002923	-0.000824
117.4	-0.000292	-0.0008241
117.5	-0.0002917	-0.0008229
117.6	-0.0002922	-0.0008224
117.7	-0.0002913	-0.0008224
117.8	-0.0002924	-0.0008224
117.9	-0.000292	-0.0008224
118	-0.0002911	-0.000822
118.1	-0.000291	-0.0008207
118.2	-0.0002906	-0.0008212
118.3	-0.0002917	-0.0008204
118.4	-0.0002916	-0.0008205
118.5	-0.0002904	-0.0008201
118.6	-0.0002913	-0.0008185
118.7	-0.0002911	-0.0008175
118.8	-0.0002908	-0.0008174
118.9	-0.0002906	-0.0008177
119	-0.0002916	-0.0008176
119.1	-0.0002914	-0.0008175
119.2	-0.0002922	-0.0008173
119.3	-0.0002915	-0.0008173
119.4	-0.0002902	-0.0008153
119.5	-0.0002914	-0.0008174
119.6	-0.0002911	-0.0008171
119.7	-0.0002901	-0.0008159
119.8	-0.0002908	-0.0008156
119.9	-0.0002905	-0.0008139
120	-0.000291	-0.0008156
120.1	-0.00029	-0.0008144
120.2	-0.0002906	-0.0008146
120.3	-0.0002909	-0.0008148
120.4	-0.0002903	-0.000813
120.5	-0.0002903	-0.000813
120.6	-0.0002904	-0.0008123
120.7	-0.0002894	-0.000812
120.8	-0.000289	-0.0008133
120.9	-0.0002902	-0.0008108
121	-0.0002895	-0.0008121
121.1	-0.0002911	-0.0008124
121.2	-0.0002898	-0.0008122
121.3	-0.00029	-0.0008116
121.4	-0.0002896	-0.0008098
121.5	-0.0002905	-0.0008111
121.6	-0.0002904	-0.0008112
121.7	-0.0002885	-0.0008103
121.8	-0.0002891	-0.0008105
121.9	-0.0002901	-0.0008096
122	-0.0002891	-0.0008099
122.1	-0.0002892	-0.0008094
122.2	-0.0002904	-0.0008094
122.3	-0.0002892	-0.0008094
122.4	-0.0002901	-0.000808
122.5	-0.0002903	-0.000807
122.6	-0.0002914	-0.0008076
122.7	-0.000291	-0.0008072
122.8	-0.0002891	-0.0008078
122.9	-0.0002912	-0.000807
123	-0.0002919	-0.0008069
123.1	-0.000291	-0.0008066
123.2	-0.0002909	-0.0008057
123.3	-0.0002914	-0.0008049
123.4	-0.0002929	-0.0008053
123.5	-0.0002913	-0.0008047
123.6	-0.0002923	-0.0008058
123.7	-0.0002905	-0.0008039
123.8	-0.000292	-0.0008029
123.9	-0.0002912	-0.0008044
124	-0.0002927	-0.0008045
124.1	-0.0002923	-0.0008041
124.2	-0.0002913	-0.0008033
124.3	-0.0002918	-0.0008035
124.4	-0.0002927	-0.0008027
124.5	-0.0002922	-0.0008036
124.6	-0.0002925	-0.0008038
124.7	-0.0002923	-0.0008041
124.8	-0.0002923	-0.0008018
124.9	-0.0002917	-0.000802
125	-0.0002937	-0.0008018
125.1	-0.0002922	-0.0008006
125.2	-0.000292	-0.0008012
125.3	-0.0002919	-0.0008009
125.4	-0.0002922	-0.0008014
125.5	-0.000292	-0.0008001
125.6	-0.0002922	-0.0007987
125.7	-0.000294	-0.0007989
125.8	-0.0002922	-0.0007987
125.9	-0.0002926	-0.0007979
126	-0.000293	-0.0007975
126.1	-0.0002937	-0.0007979
126.2	-0.0002916	-0.0007976
126.3	-0.0002922	-0.0007978
126.4	-0.0002923	-0.0007977
126.5	-0.000293	-0.0007965
126.6	-0.0002933	-0.0007955
126.7	-0.0002933	-0.0007963
126.8	-0.0002952	-0.0007961
126.9	-0.0002929	-0.0007961
127	-0.0002947	-0.0007947
127.1	-0.0002926	-0.0007944
127.2	-0.0002944	-0.000794
127.3	-0.0002936	-0.0007941
127.4	-0.0002929	-0.000794
127.5	-0.0002917	-0.0007933
127.6	-0.0002936	-0.0007937
127.7	-0.0002936	-0.0007934
127.8	-0.0002969	-0.0007923
127.9	-0.0002954	-0.0007921
128	-0.0002943	-0.0007928
128.1	-0.0002938	-0.0007917
128.2	-0.0002951	-0.0007932
128.3	-0.0002943	-0.0007929
128.4	-0.0002941	-0.000792
128.5	-0.0002946	-0.0007921
128.6	-0.0002941	-0.0007921
128.7	-0.000295	-0.0007924
128.8	-0.0002951	-0.0007923
128.9	-0.000296	-0.0007915
129	-0.0002964	-0.0007912
129.1	-0.0002956	-0.0007892
129.2	-0.0002954	-0.0007905
129.3	-0.0002956	-0.0007907
129.4	-0.0002957	-0.0007904
129.5	-0.000296	-0.0007909
129.6	-0.000296	-0.0007898
129.7	-0.0002941	-0.0007894
129.8	-0.0002969	-0.0007895
129.9	-0.0002962	-0.0007899
130	-0.0002961	-0.0007889
130.1	-0.0002972	-0.0007879
130.2	-0.0002969	-0.0007897
130.3	-0.0002954	-0.0007886
130.4	-0.0002973	-0.0007875
130.5	-0.0002963	-0.0007874
130.6	-0.0002972	-0.0007871
130.7	-0.0002954	-0.0007878
130.8	-0.000296	-0.0007877
130.9	-0.0002963	-0.0007886
131	-0.0002962	-0.0007884
131.1	-0.0002968	-0.0007872
131.2	-0.0002969	-0.0007872
131.3	-0.0002966	-0.0007878
131.4	-0.0002956	-0.0007862
131.5	-0.000298	-0.000787
131.6	-0.0002957	-0.0007866
131.7	-0.0002984	-0.0007857
131.8	-0.0002971	-0.000786
131.9	-0.0002942	-0.0007859
132	-0.0002976	-0.0007855
132.1	-0.0002975	-0.0007849
132.2	-0.0002979	-0.0007847
132.3	-0.0002982	-0.0007838
132.4	-0.0002978	-0.000783
132.5	-0.0002971	-0.0007841
132.6	-0.0002977	-0.0007842
132.7	-0.0002976	-0.0007832
132.8	-0.000298	-0.0007848
132.9	-0.0002981	-0.0007829
133	-0.0002969	-0.0007837
133.1	-0.0002989	-0.0007841
133.2	-0.0002975	-0.0007843
133.3	-0.0002975	-0.000782
133.4	-0.0002973	-0.000783
133.5	-0.0002963	-0.000783
133.6	-0.0002969	-0.0007818
133.7	-0.000299	-0.0007826
133.8	-0.0002985	-0.0007843
133.9	-0.000298	-0.0007864
134	-0.0002994	-0.0007882
134.1	-0.0002999	-0.0007907
134.2	-0.0002977	-0.0007916
134.3	-0.0002992	-0.0007922
134.4	-0.0002989	-0.0007936
134.5	-0.000299	-0.0007947
134.6	-0.0002984	-0.0007958
134.7	-0.0002994	-0.0007971
134.8	-0.0002994	-0.0007994
134.9	-0.0002985	-0.000799
135	-0.0002999	-0.0008011
135.1	-0.0002984	-0.0008017
135.2	-0.0002998	-0.0008023
135.3	-0.0002994	-0.0008044
135.4	-0.0003006	-0.000804
135.5	-0.0002997	-0.0008038
135.6	-0.0002976	-0.0008058
135.7	-0.0002986	-0.0008078
135.8	-0.0002994	-0.0008092
135.9	-0.0002984	-0.0008094
136	-0.0002981	-0.0008113
136.1	-0.0002983	-0.0008133
136.2	-0.0002994	-0.0008128
136.3	-0.0002983	-0.0008149
136.4	-0.0002988	-0.0008158
136.5	-0.0002991	-0.000817
136.6	-0.0002991	-0.0008187
136.7	-0.0002998	-0.0008199
136.8	-0.000299	-0.0008213
136.9	-0.0002992	-0.0008205
137	-0.0002993	-0.0008238
137.1	-0.0003026	-0.0008233
137.2	-0.000302	-0.0008242
137.3	-0.000301	-0.0008257
137.4	-0.0003	-0.0008274
137.5	-0.0003004	-0.0008289
137.6	-0.0002986	-0.0008289
137.7	-0.0003005	-0.0008308
137.8	-0.0003006	-0.0008311
137.9	-0.0003002	-0.0008326
138	-0.0002998	-0.0008342
138.1	-0.0003008	-0.0008355
138.2	-0.0002994	-0.0008363
138.3	-0.0003013	-0.0008375
138.4	-0.0003005	-0.0008382
138.5	-0.0003017	-0.0008384
138.6	-0.0003008	-0.0008404
138.7	-0.0003009	-0.0008409
138.8	-0.0003013	-0.0008419
138.9	-0.0002995	-0.0008431
139	-0.0003002	-0.0008421
139.1	-0.0003015	-0.0008437
139.2	-0.0002991	-0.000845
139.3	-0.0003008	-0.0008468
139.4	-0.000301	-0.0008465
139.5	-0.0003014	-0.0008484
139.6	-0.0003006	-0.0008488
139.7	-0.0003008	-0.0008504
139.8	-0.0003015	-0.0008521
139.9	-0.0003042	-0.0008509
140	-0.0002998	-0.0008517
140.1	-0.0003012	-0.0008538
140.2	-0.0003005	-0.0008535
140.3	-0.0003027	-0.000855
140.4	-0.0003025	-0.0008567
140.5	-0.0003011	-0.0008574
140.6	-0.0003006	-0.0008575
140.7	-0.0003021	-0.0008583
140.8	-0.0003009	-0.0008597
140.9	-0.0003018	-0.0008609
141	-0.0003003	-0.0008613
141.1	-0.000303	-0.0008622
141.2	-0.0003028	-0.000863
141.3	-0.0003012	-0.000864
141.4	-0.0003024	-0.0008651
141.5	-0.0003029	-0.0008664
141.6	-0.0003023	-0.0008668
141.7	-0.0003041	-0.0008667
141.8	-0.0003024	-0.000867
141.9	-0.0003028	-0.0008688
142	-0.0003032	-0.0008698
142.1	-0.000303	-0.0008701
142.2	-0.0003031	-0.0008714
142.3	-0.0003037	-0.0008715
142.4	-0.0003031	-0.0008736
142.5	-0.0003027	-0.000874
142.6	-0.0003025	-0.000875
142.7	-0.0003028	-0.0008762
142.8	-0.0003016	-0.0008767
142.9	-0.000302	-0.0008786
143	-0.0003022	-0.0008791
143.1	-0.0003023	-0.000879
143.2	-0.0003034	-0.0008797
143.3	-0.0003022	-0.0008804
143.4	-0.0003035	-0.0008815
143.5	-0.0003023	-0.0008826
143.6	-0.0003022	-0.0008833
143.7	-0.0003021	-0.0008842
143.8	-0.0003028	-0.0008842
143.9	-0.000303	-0.0008849
144	-0.0003021	-0.0008858
144.1	-0.000303	-0.0008876
144.2	-0.0003045	-0.0008868
144.3	-0.000303	-0.0008888
144.4	-0.0003022	-0.0008893
144.5	-0.0003035	-0.0008906
144.6	-0.0003021	-0.000891
144.7	-0.0003036	-0.0008917
144.8	-0.0003036	-0.0008931
144.9	-0.0003017	-0.0008928
145	-0.0003023	-0.0008931
145.1	-0.0003033	-0.0008937
145.2	-0.0003019	-0.0008956
145.3	-0.0003025	-0.0008958
145.4	-0.0003028	-0.0008972
145.5	-0.0003042	-0.0008969
145.6	-0.0003031	-0.0008983
145.7	-0.0003042	-0.0008995
145.8	-0.000304	-0.0008995
145.9	-0.0003043	-0.0009
146	-0.0003039	-0.0009005
146.1	-0.0003035	-0.0009013
146.2	-0.0003046	-0.0009028
146.3	-0.0003042	-0.0009033
146.4	-0.0003049	-0.0009042
146.5	-0.0003046	-0.0009036
146.6	-0.0003053	-0.0009055
146.7	-0.0003049	-0.0009054
146.8	-0.0003032	-0.0009061
146.9	-0.0003041	-0.0009047
147	-0.0003058	-0.0009067
147.1	-0.0003036	-0.0009073
147.2	-0.0003029	-0.0009082
147.3	-0.0003021	-0.0009093
147.4	-0.0003044	-0.0009085
147.5	-0.0003048	-0.0009099
147.6	-0.000304	-0.0009111
147.7	-0.0003041	-0.0009128
147.8	-0.0003044	-0.000913
147.9	-0.0003026	-0.0009133
148	-0.0003044	-0.0009131
148.1	-0.0003051	-0.0009137
148.2	-0.0003046	-0.0009147
148.3	-0.0003046	-0.000916
148.4	-0.0003042	-0.000916
148.5	-0.0003021	-0.000915
148.6	-0.0003046	-0.0009162
148.7	-0.0003036	-0.0009184
148.8	-0.0003031	-0.0009193
148.9	-0.0003048	-0.0009191
149	-0.0003026	-0.0009198
149.1	-0.0003062	-0.0009211
149.2	-0.0003051	-0.0009218
149.3	-0.0003059	-0.0009223
149.4	-0.000305	-0.0009221
149.5	-0.0003043	-0.0009232
149.6	-0.0003044	-0.0009226
149.7	-0.0003035	-0.0009237
149.8	-0.0003063	-0.0009247
149.9	-0.0003042	-0.0009242
150	-0.0003048	-0.0009249
150.1	-0.0003059	-0.0009263
150.2	-0.0003052	-0.0009258
150.3	-0.0003055	-0.0009272
150.4	-0.0003066	-0.0009278
150.5	-0.0003051	-0.000927
150.6	-0.0003058	-0.000928
150.7	-0.0003052	-0.0009284
150.8	-0.0003051	-0.0009301
150.9	-0.0003062	-0.0009301
151	-0.0003057	-0.0009305
151.1	-0.0003043	-0.0009304
151.2	-0.0003056	-0.0009304
151.3	-0.0003051	-0.0009321
151.4	-0.0003052	-0.0009319
151.5	-0.0003047	-0.0009318
151.6	-0.0003057	-0.0009325
151.7	-0.0003052	-0.0009321
151.8	-0.0003071	-0.0009333
151.9	-0.0003059	-0.0009336
152	-0.0003059	-0.0009335
152.1	-0.0003086	-0.000934
152.2	-0.0003032	-0.000934
152.3	-0.0003071	-0.0009361
152.4	-0.0003066	-0.0009364
152.5	-0.0003052	-0.0009377
152.6	-0.000306	-0.000939
152.7	-0.0003055	-0.0009378
152.8	-0.0003059	-0.0009373
152.9	-0.0003039	-0.000939
153	-0.0003057	-0.0009385
153.1	-0.000306	-0.0009396
153.2	-0.0003055	-0.0009399
153.3	-0.0003059	-0.0009408
153.4	-0.0003057	-0.0009418
153.5	-0.000305	-0.0009404
153.6	-0.0003054	-0.0009429
153.7	-0.0003067	-0.0009425
153.8	-0.0003055	-0.0009425
153.9	-0.0003057	-0.0009433
154	-0.000306	-0.0009432
154.1	-0.0003054	-0.0009432
154.2	-0.0003059	-0.0009439
154.3	-0.000307	-0.0009442
154.4	-0.0003065	-0.000945
154.5	-0.0003062	-0.0009457
154.6	-0.0003068	-0.0009459
154.7	-0.0003059	-0.0009447
154.8	-0.0003059	-0.0009471
154.9	-0.0003051	-0.0009467
155	-0.0003065	-0.0009457
155.1	-0.0003057	-0.0009477
155.2	-0.0003055	-0.0009472
155.3	-0.0003044	-0.000948
155.4	-0.0003061	-0.0009483
155.5	-0.0003062	-0.0009476
155.6	-0.0003063	-0.0009494
155.7	-0.0003064	-0.0009494
155.8	-0.0003062	-0.0009507
155.9	-0.0003058	-0.0009509
156	-0.0003076	-0.0009498
156.1	-0.0003074	-0.0009512
156.2	-0.0003077	-0.0009511
156.3	-0.0003063	-0.0009515
156.4	-0.0003061	-0.0009509
156.5	-0.0003059	-0.0009518
156.6	-0.0003068	-0.0009512
156.7	-0.000309	-0.0009513
156.8	-0.0003075	-0.0009529
156.9	-0.0003093	-0.0009532
157	-0.0003072	-0.0009505
157.1	-0.0003076	-0.0009523
157.2	-0.0003087	-0.0009524
157.3	-0.000307	-0.0009549
157.4	-0.0003053	-0.000955
157.5	-0.0003086	-0.0009556
157.6	-0.0003083	-0.0009564
157.7	-0.0003082	-0.0009561
157.8	-0.00031	-0.000957
157.9	-0.0003067	-0.0009577
158	-0.0003072	-0.0009563
158.1	-0.0003092	-0.0009569
158.2	-0.0003072	-0.000958
158.3	-0.0003075	-0.0009586
158.4	-0.0003073	-0.0009592
158.5	-0.0003064	-0.0009577
158.6	-0.0003073	-0.0009581
158.7	-0.0003085	-0.0009574
158.8	-0.0003098	-0.0009597
158.9	-0.0003091	-0.0009597
159	-0.0003092	-0.0009594
159.1	-0.0003076	-0.0009603
159.2	-0.0003071	-0.0009586
159.3	-0.0003093	-0.0009597
159.4	-0.0003094	-0.00096
159.5	-0.000307	-0.0009611
159.6	-0.0003083	-0.0009622
159.7	-0.0003083	-0.0009611
159.8	-0.0003075	-0.0009626
159.9	-0.0003066	-0.0009627
160	-0.0003088	-0.0009617
160.1	-0.0003081	-0.0009614
160.2	-0.0003087	-0.0009617
160.3	-0.0003076	-0.0009627
160.4	-0.00031	-0.0009641
160.5	-0.0003092	-0.0009643
160.6	-0.0003093	-0.0009646
160.7	-0.0003062	-0.0009647
160.8	-0.0003081	-0.0009648
160.9	-0.0003082	-0.0009647
161	-0.0003074	-0.0009651
161.1	-0.0003076	-0.0009656
161.2	-0.0003079	-0.0009648
161.3	-0.000309	-0.0009664
161.4	-0.000309	-0.0009663
161.5	-0.0003084	-0.0009667
161.6	-0.0003071	-0.0009666
161.7	-0.0003094	-0.0009677
161.8	-0.000309	-0.0009683
161.9	-0.0003111	-0.0009685
162	-0.000308	-0.0009671
162.1	-0.0003101	-0.0009683
162.2	-0.0003091	-0.000968
162.3	-0.000308	-0.0009683
162.4	-0.0003078	-0.0009679
162.5	-0.0003096	-0.0009682
162.6	-0.0003087	-0.0009695
162.7	-0.0003109	-0.0009692
162.8	-0.0003093	-0.0009694
162.9	-0.0003089	-0.0009688
163	-0.0003076	-0.0009702
163.1	-0.0003065	-0.0009683
163.2	-0.0003088	-0.0009692
163.3	-0.0003087	-0.0009684
163.4	-0.00031	-0.0009687
163.5	-0.000309	-0.0009686
163.6	-0.0003069	-0.0009696
163.7	-0.0003072	-0.0009702
163.8	-0.0003095	-0.0009698
163.9	-0.0003089	-0.00097
164	-0.0003099	-0.0009696
164.1	-0.0003075	-0.0009702
164.2	-0.0003071	-0.0009712
164.3	-0.0003063	-0.0009712
164.4	-0.0003064	-0.000971
164.5	-0.0003058	-0.0009716
164.6	-0.000308	-0.0009708
164.7	-0.0003056	-0.0009714
164.8	-0.0003056	-0.0009728
164.9	-0.000305	-0.0009713
165	-0.0003074	-0.0009729
165.1	-0.0003057	-0.0009726
165.2	-0.0003055	-0.0009734
165.3	-0.0003049	-0.0009735
165.4	-0.0003064	-0.0009732
165.5	-0.0003068	-0.0009734
165.6	-0.0003042	-0.0009722
165.7	-0.0003059	-0.0009736
165.8	-0.0003051	-0.0009741
165.9	-0.0003045	-0.0009727
166	-0.0003035	-0.0009752
166.1	-0.000305	-0.0009747
166.2	-0.0003042	-0.0009753
166.3	-0.0003046	-0.0009759
166.4	-0.0003045	-0.0009757
166.5	-0.000305	-0.0009773
166.6	-0.0003031	-0.0009775
166.7	-0.000305	-0.0009776
166.8	-0.0003036	-0.000977
166.9	-0.000304	-0.0009786
167	-0.0003047	-0.0009777
167.1	-0.000303	-0.0009779
167.2	-0.0003041	-0.0009768
167.3	-0.0003027	-0.0009753
167.4	-0.0003031	-0.0009769
167.5	-0.0003025	-0.000977
167.6	-0.000302	-0.0009765
167.7	-0.0003031	-0.0009765
167.8	-0.0003021	-0.0009752
167.9	-0.0003026	-0.0009781
168	-0.0003026	-0.0009786
168.1	-0.0003008	-0.0009769
168.2	-0.0003029	-0.0009773
168.3	-0.0003014	-0.0009774
168.4	-0.0003025	-0.0009774
168.5	-0.0003023	-0.0009779
168.6	-0.0003031	-0.0009775
168.7	-0.0003008	-0.000978
168.8	-0.0003025	-0.0009768
168.9	-0.0003009	-0.000976
169	-0.0003014	-0.0009769
169.1	-0.0003017	-0.0009769
169.2	-0.0003012	-0.0009766
169.3	-0.000302	-0.0009769
169.4	-0.0003018	-0.0009763
169.5	-0.0003021	-0.0009772
169.6	-0.0003019	-0.0009776
169.7	-0.0003013	-0.0009751
169.8	-0.0003007	-0.0009773
169.9	-0.0003014	-0.0009753
170	-0.0003021	-0.0009758
170.1	-0.0003026	-0.0009769
170.2	-0.000299	-0.0009759
170.3	-0.0003014	-0.0009763
170.4	-0.0002991	-0.0009756
170.5	-0.0003008	-0.0009764
170.6	-0.0003017	-0.0009769
170.7	-0.0003019	-0.0009769
170.8	-0.0002987	-0.000978
170.9	-0.0002994	-0.0009776
171	-0.0003007	-0.000978
171.1	-0.0003008	-0.0009773
171.2	-0.0003003	-0.0009771
171.3	-0.0003004	-0.0009769
171.4	-0.0002997	-0.0009782
171.5	-0.0002989	-0.0009778
171.6	-0.0002996	-0.0009782
171.7	-0.0002975	-0.0009777
171.8	-0.0002983	-0.0009756
171.9	-0.0002994	-0.0009782
172	-0.0002998	-0.0009768
172.1	-0.0002991	-0.0009788
172.2	-0.0002989	-0.0009789
172.3	-0.0002985	-0.0009781
172.4	-0.0002985	-0.000977
172.5	-0.0002988	-0.0009773
172.6	-0.0002983	-0.0009772
172.7	-0.0002973	-0.0009779
172.8	-0.0002983	-0.0009783
172.9	-0.0002979	-0.0009793
173	-0.0002973	-0.0009786
173.1	-0.0002987	-0.0009784
173.2	-0.0002992	-0.0009785
173.3	-0.0002982	-0.0009779
173.4	-0.0002974	-0.0009775
173.5	-0.0002977	-0.0009774
173.6	-0.0002965	-0.0009777
173.7	-0.0002972	-0.0009776
173.8	-0.0002973	-0.0009773
173.9	-0.0002965	-0.0009759
174	-0.0002967	-0.0009778
174.1	-0.0002962	-0.0009765
174.2	-0.0002987	-0.0009779
174.3	-0.0002977	-0.0009769
174.4	-0.0002972	-0.0009731
174.5	-0.0002969	-0.0009709
174.6	-0.0002973	-0.0009662
174.7	-0.0002956	-0.0009672
174.8	-0.0002947	-0.0009636
174.9	-0.0002964	-0.0009527
175	-0.0002955	-0.000952
175.1	-0.0002964	-0.0009498
175.2	-0.0002953	-0.0009495
175.3	-0.0002959	-0.0009487
175.4	-0.0002954	-0.0009464
175.5	-0.0002958	-0.0009466
175.6	-0.0002963	-0.000944
175.7	-0.0002949	-0.0009442
175.8	-0.0002956	-0.0009428
175.9	-0.0002951	-0.0009416
176	-0.0002945	-0.0009401
176.1	-0.0002951	-0.0009382
176.2	-0.0002947	-0.0009387
176.3	-0.000295	-0.0009377
176.4	-0.0002953	-0.0009367
176.5	-0.0002956	-0.0009365
176.6	-0.0002956	-0.0009342
176.7	-0.0002937	-0.0009348
176.8	-0.0002955	-0.0009328
176.9	-0.0002941	-0.0009307
177	-0.0002945	-0.0009302
177.1	-0.0002955	-0.0009285
177.2	-0.0002943	-0.0009273
177.3	-0.0002951	-0.0009271
177.4	-0.000295	-0.0009253
177.5	-0.0002939	-0.0009247
177.6	-0.0002942	-0.0009226
177.7	-0.0002932	-0.0009218
177.8	-0.000294	-0.0009207
177.9	-0.0002946	-0.0009203
178	-0.0002946	-0.00092
178.1	-0.0002932	-0.0009186
178.2	-0.0002933	-0.0009186
178.3	-0.0002934	-0.0009171
178.4	-0.0002931	-0.0009139
178.5	-0.0002932	-0.0009146
178.6	-0.0002939	-0.0009119
178.7	-0.0002939	-0.0009128
178.8	-0.0002946	-0.0009108
178.9	-0.0002939	-0.0009093
179	-0.0002935	-0.000909
179.1	-0.0002931	-0.0009091
179.2	-0.0002939	-0.0009064
179.3	-0.0002926	-0.0009056
179.4	-0.0002931	-0.0009048
179.5	-0.0002917	-0.0009036
179.6	-0.0002922	-0.0009009
179.7	-0.0002933	-0.0009
179.8	-0.0002931	-0.0008996
179.9	-0.0002934	-0.0008973
180	-0.0002924	-0.0008962
180.1	-0.000293	-0.0008962
180.2	-0.0002932	-0.0008953
180.3	-0.0002917	-0.0008945
180.4	-0.0002922	-0.0008923
180.5	-0.0002929	-0.0008909
180.6	-0.0002914	-0.0008901
180.7	-0.0002919	-0.0008895
180.8	-0.0002929	-0.000889
180.9	-0.0002923	-0.0008876
181	-0.0002915	-0.0008883
181.1	-0.0002904	-0.0008851
181.2	-0.0002922	-0.0008859
181.3	-0.0002918	-0.0008854
181.4	-0.0002916	-0.0008842
181.5	-0.000291	-0.0008839
181.6	-0.0002908	-0.0008826
181.7	-0.0002908	-0.0008817
181.8	-0.0002901	-0.0008817
181.9	-0.0002906	-0.0008801
182	-0.00029	-0.0008808
182.1	-0.0002904	-0.0008792
182.2	-0.0002905	-0.0008779
182.3	-0.0002899	-0.0008779
182.4	-0.0002907	-0.0008758
182.5	-0.0002908	-0.0008752
182.6	-0.0002894	-0.0008745
182.7	-0.0002896	-0.0008737
182.8	-0.0002895	-0.0008728
182.9	-0.0002905	-0.0008725
183	-0.0002891	-0.0008716
183.1	-0.0002877	-0.0008705
183.2	-0.0002903	-0.0008691
183.3	-0.0002905	-0.0008691
183.4	-0.0002891	-0.0008686
183.5	-0.00029	-0.0008673
183.6	-0.0002893	-0.0008659
183.7	-0.0002877	-0.0008655
183.8	-0.00029	-0.0008653
183.9	-0.0002888	-0.0008643
184	-0.0002877	-0.000863
184.1	-0.0002889	-0.0008631
184.2	-0.0002886	-0.0008622
184.3	-0.0002881	-0.0008621
184.4	-0.0002897	-0.0008609
184.5	-0.0002891	-0.0008603
184.6	-0.0002888	-0.0008605
184.7	-0.0002888	-0.0008588
184.8	-0.000288	-0.0008594
184.9	-0.0002881	-0.0008577
185	-0.000288	-0.0008576
185.1	-0.000288	-0.0008575
185.2	-0.0002882	-0.000856
185.3	-0.0002888	-0.0008551
185.4	-0.0002888	-0.0008538
185.5	-0.000287	-0.0008539
185.6	-0.0002872	-0.0008542
185.7	-0.0002881	-0.0008541
185.8	-0.0002879	-0.000853
185.9	-0.0002879	-0.0008518
186	-0.000288	-0.0008528
186.1	-0.0002877	-0.000852
186.2	-0.0002882	-0.0008505
186.3	-0.0002855	-0.0008499
186.4	-0.0002871	-0.0008482
186.5	-0.0002863	-0.0008477
186.6	-0.0002878	-0.0008481
186.7	-0.0002846	-0.0008475
186.8	-0.0002857	-0.0008464
186.9	-0.000287	-0.0008455
187	-0.0002873	-0.0008446
187.1	-0.0002856	-0.0008444
187.2	-0.0002877	-0.0008427
187.3	-0.0002869	-0.0008427
187.4	-0.0002878	-0.0008399
187.5	-0.0002866	-0.0008407
187.6	-0.0002843	-0.0008399
187.7	-0.0002856	-0.0008386
187.8	-0.0002854	-0.0008382
187.9	-0.0002859	-0.0008373
188	-0.0002862	-0.0008375
188.1	-0.0002864	-0.0008369
188.2	-0.000287	-0.0008364
188.3	-0.0002861	-0.0008355
188.4	-0.0002857	-0.0008345
188.5	-0.000286	-0.0008344
188.6	-0.0002874	-0.0008339
188.7	-0.0002852	-0.0008339
188.8	-0.0002869	-0.0008344
188.9	-0.0002842	-0.0008326
189	-0.0002845	-0.0008326
189.1	-0.0002867	-0.0008314
189.2	-0.0002839	-0.0008308
189.3	-0.0002852	-0.00083
189.4	-0.000285	-0.0008281
189.5	-0.0002858	-0.0008288
189.6	-0.0002853	-0.0008281
189.7	-0.0002826	-0.0008275
189.8	-0.0002839	-0.0008267
189.9	-0.0002841	-0.0008257
190	-0.0002849	-0.0008236
190.1	-0.0002845	-0.0008265
190.2	-0.0002854	-0.0008249
190.3	-0.0002826	-0.0008243
190.4	-0.0002853	-0.0008227
190.5	-0.0002835	-0.0008225
190.6	-0.0002842	-0.0008241
190.7	-0.0002849	-0.0008241
190.8	-0.0002858	-0.0008238
190.9	-0.0002838	-0.0008235
191	-0.0002834	-0.0008229
191.1	-0.000284	-0.0008213
191.2	-0.0002829	-0.000821
191.3	-0.0002814	-0.0008217
191.4	-0.0002835	-0.0008204
191.5	-0.0002819	-0.00082
191.6	-0.0002828	-0.0008196
191.7	-0.0002812	-0.0008194
191.8	-0.0002823	-0.0008204
191.9	-0.0002811	-0.0008195
192	-0.0002835	-0.0008189
192.1	-0.0002824	-0.0008173
192.2	-0.0002816	-0.0008158
192.3	-0.0002831	-0.0008159
192.4	-0.0002825	-0.000816
192.5	-0.0002827	-0.0008154
192.6	-0.0002838	-0.0008152
192.7	-0.0002822	-0.0008154
192.8	-0.0002819	-0.0008143
192.9	-0.0002801	-0.0008131
193	-0.0002849	-0.0008145
193.1	-0.0002815	-0.0008146
193.2	-0.0002803	-0.0008141
193.3	-0.0002803	-0.0008134
193.4	-0.0002823	-0.000813
193.5	-0.000283	-0.0008119
193.6	-0.0002828	-0.0008109
193.7	-0.0002824	-0.0008093
193.8	-0.0002808	-0.00081
193.9	-0.0002802	-0.0008093
194	-0.0002828	-0.000808
194.1	-0.0002817	-0.0008078
194.2	-0.0002833	-0.0008085
194.3	-0.0002815	-0.0008087
194.4	-0.000279	-0.0008083
194.5	-0.0002832	-0.0008053
194.6	-0.000282	-0.0008072
194.7	-0.0002816	-0.0008069
194.8	-0.0002794	-0.0008057
194.9	-0.0002819	-0.0008056
195	-0.0002818	-0.0008056
195.1	-0.0002818	-0.0008058
195.2	-0.0002809	-0.0008053
195.3	-0.0002808	-0.0008045
195.4	-0.0002812	-0.0008032
195.5	-0.0002806	-0.0008044
195.6	-0.0002802	-0.0008025
195.7	-0.0002801	-0.0008027
195.8	-0.0002801	-0.0008023
195.9	-0.0002803	-0.0008021
196	-0.0002806	-0.0008004
196.1	-0.0002805	-0.0008012
196.2	-0.000281	-0.0007999
196.3	-0.0002793	-0.0008008
196.4	-0.0002801	-0.0008004
196.5	-0.0002796	-0.0008009
196.6	-0.0002807	-0.0007995
196.7	-0.0002804	-0.0007988
196.8	-0.00028	-0.0007999
196.9	-0.0002803	-0.0007987
197	-0.0002795	-0.000799
197.1	-0.0002803	-0.0007986
197.2	-0.0002781	-0.000798
197.3	-0.0002785	-0.0007968
197.4	-0.0002803	-0.0007982
197.5	-0.0002783	-0.0007975
197.6	-0.0002797	-0.0007978
197.7	-0.0002794	-0.0007975
197.8	-0.0002782	-0.0007981
197.9	-0.0002803	-0.0007967
198	-0.000279	-0.0007979
198.1	-0.0002793	-0.0007968
198.2	-0.000279	-0.0007963
198.3	-0.0002778	-0.0007941
198.4	-0.0002792	-0.0007935
198.5	-0.0002799	-0.0007937
198.6	-0.0002787	-0.0007929
198.7	-0.0002799	-0.000792
198.8	-0.0002778	-0.0007915
198.9	-0.0002777	-0.0007912
199	-0.000278	-0.0007916
199.1	-0.0002785	-0.0007909
199.2	-0.000278	-0.0007905
199.3	-0.0002779	-0.0007905
199.4	-0.0002776	-0.0007904
199.5	-0.0002782	-0.0007902
199.6	-0.0002785	-0.0007891
199.7	-0.0002788	-0.0007889
[truncated: 6,624 more rows]

## Sheet: Supplementary Fig. 22a
Potential	C\+(-2)/10\+(9)*F\+(-2)
\f:Times New Roman(V vs Ag/AgCl)	arb. units
0.8	3029480000
0.79	2988120000
0.78	2967550000
0.77	2936820000
0.76	2906260000
0.75	2875850000
0.74	2835560000
0.73	2805530000
0.72	2785600000
0.71	2765740000
0.7	2726230000
0.69	2706580000
0.68	2706580000
0.67	2667490000
0.66	2687000000
0.65	2667490000
0.64	2638370000
0.63	2619040000
0.62	2599780000
0.61	2590180000
0.6	2590180000
0.59	2580590000
0.58	2599780000
0.57	2561480000
0.56	2551950000
0.55	2542430000
0.54	2561480000
0.53	2504560000
0.52	2532940000
0.51	2532940000
0.5	2523460000
0.49	2495130000
0.48	2476340000
0.47	2485730000
0.46	2495130000
0.45	2476340000
0.44	2476340000
0.43	2504560000
0.42	2466970000
0.41	2495130000
0.4	2466970000
0.39	2457610000
0.38	2485730000
0.37	2485730000
0.36	2466970000
0.35	2457610000
0.34	2476340000
0.33	2466970000
0.32	2466970000
0.31	2466970000
0.3	2457610000
0.29	2485730000
0.28	2485730000
0.27	2495130000
0.26	2495130000
0.25	2523460000
0.24	2551950000
0.23	2580590000
0.22	2609400000
0.21	2648060000
0.2	2687000000
0.19	2736080000
0.18	2775660000
0.17	2825530000
0.16	2947050000
0.15	2988120000
0.14	3134120000
0.13	3251270000
0.12	3425510000
0.11	3672520000
0.1	3869280000
0.09	4155800000
0.08	4528340000
0.07	4943330000
0.06	5307640000
0.05	5727610000
0.04	6119250000
0.03	6508630000
0.02	6925700000
0.01	7307300000
4.92e-07	7633110000
-0.01	7898880000
-0.02	8169200000
-0.03	8323250000
-0.04	8513490000
-0.05	8618160000
-0.06	8705880000
-0.07	8794040000
-0.08	8847150000
-0.09	8864890000
-0.1	8882640000
-0.11	8882640000
-0.12	9061180000
-0.13	8882640000
-0.14	9061180000
-0.15	9061180000
-0.16	9061180000
-0.17	9061180000
-0.18	9241500000
-0.19	9061180000
-0.2	9241500000
-0.21	9241500000
-0.22	9423600000
-0.23	9423600000
-0.24	9423600000
-0.25	9607470000
-0.26	9423600000
-0.27	9607470000
-0.28	9607470000
-0.29	9607470000
-0.3	9793110000

## Sheet: Supplementary Fig. 22b
6.52548	4.47974
6.49132	4.88472
6.45751	5.32422
6.42405	5.5022
6.39094	5.03925
6.35816	4.81949
6.32572	4.51024
6.29361	4.48105
6.26183	4.66819
6.23036	4.75065
6.19921	4.6835
6.16837	4.71572
6.13783	4.60644
6.1076	4.51962
6.07766	4.50658
6.04801	4.49669
6.01865	4.51098
5.98957	4.50416
5.96078	4.44674
5.93226	4.46699
5.90401	4.37192
5.87603	4.31007
5.84831	4.24295
5.82085	4.25504
5.79365	4.17722
5.76671	4.14915
5.74001	4.18447
5.71356	4.17661
5.68735	4.11764
5.66138	4.09884
5.63564	4.10275
5.61014	4.05613
5.58487	4.03507
5.55983	4.02532
5.53501	4.03779
5.51041	4.02811
5.48603	4.02126
5.46186	4.00627
5.4379	3.99414
5.41416	3.96858
5.39062	3.94863
5.36728	3.91811
5.34415	3.91726
5.32121	3.90045
5.29847	3.89438
5.27592	3.89099
5.25357	3.89027
5.2314	3.86339
5.20942	3.83934
5.18762	3.82068
5.16601	3.79702
5.14457	3.77612
5.12331	3.76307
5.10223	3.76545
5.08132	3.72969
5.06058	3.70181
5.04001	3.68425
5.0196	3.65427
4.99936	3.63954
4.97928	3.62492
4.95937	3.60794
4.93961	3.5911
4.92001	3.57685
4.90056	3.55536
4.88127	3.5438
4.86212	3.54206
4.84313	3.52822
4.82429	3.52897
4.80559	3.51529
4.78703	3.49693
4.76862	3.46917
4.75035	3.45588
4.73222	3.43086
4.71423	3.42724
4.69637	3.40957
4.67865	3.40372
4.66106	3.39558
4.6436	3.38286
4.62628	3.3633
4.60908	3.35541
4.59201	3.33839
4.57506	3.3215
4.55824	3.31384
4.54155	3.30624
4.52497	3.29644
4.50852	3.28671
4.49218	3.27031
4.47596	3.24955
4.45986	3.2334
4.44388	3.21292
4.42801	3.19923
4.41225	3.19888
4.3966	3.18974
4.38107	3.18723
4.36564	3.17382
4.35032	3.16921
4.33511	3.15163
4.32001	3.14496
4.30501	3.12543
4.29011	3.1232
4.27532	3.11029
4.26062	3.09747
4.24603	3.08262
4.23154	3.06998
4.21715	3.05111
4.20285	3.03866
4.18865	3.0263
4.17455	3.01611
4.16054	3.00599
4.14663	2.98143
4.13281	2.96116
4.11908	2.94926
4.10544	2.92923
4.09189	2.91342
4.07843	2.9018
4.06506	2.88822
4.05177	2.86258
4.03857	2.84921
4.02546	2.83594
4.01243	2.82877
3.99949	2.81164
3.98663	2.81057
3.97385	2.80554
3.96116	2.79658
3.94854	2.7857
3.93601	2.77882
3.92355	2.76806
3.91117	2.75347
3.89887	2.73701
3.88665	2.7226
3.87451	2.71409
3.86244	2.70371
3.85044	2.69338
3.83852	2.68313
3.82667	2.68058
3.8149	2.67043
3.8032	2.65843
3.79157	2.64841
3.78001	2.64222
3.76852	2.63231
3.7571	2.62245
3.74575	2.61078
3.73446	2.60105
3.72325	2.59138
3.7121	2.58548
3.70102	2.58516
3.69001	2.57747
3.67906	2.5643
3.66817	2.55488
3.65735	2.54003
3.64659	2.52162
3.6359	2.51059
3.62527	2.50506
3.6147	2.49234
3.60419	2.4905
3.59374	2.48148
3.58336	2.4761
3.57303	2.46539
3.56276	2.45831
3.55256	2.44416
3.54241	2.43363
3.53231	2.42317
3.52228	2.411
3.5123	2.40066
3.50238	2.38687
3.49251	2.37665
3.4827	2.36824
3.47295	2.36508
3.46325	2.35674
3.4536	2.3519
3.44401	2.34881
3.43447	2.33887
3.42498	2.32385
3.41554	2.31232
3.40616	2.30256
3.39683	2.29116
3.38755	2.2849
3.37832	2.28036
3.36914	2.27417
3.36001	2.268
3.35092	2.2602
3.34189	2.24575
3.33291	2.23638
3.32397	2.2254
3.31509	2.21116
3.30624	2.20361
3.29745	2.1961
3.28871	2.18699
3.28	2.17956
3.27135	2.17218
3.26274	2.16157
3.25418	2.15264
3.24566	2.14376
3.23719	2.1333
3.22875	2.12452
3.22037	2.11578
3.21203	2.10869
3.20373	2.09844
3.19547	2.09303
3.18725	2.08446
3.17908	2.07594
3.17095	2.06587
3.16286	2.05902
3.15481	2.05063
3.14681	2.04228
3.13884	2.03711
3.13091	2.02883
3.12303	2.01904
3.11518	2.00929
3.10737	2.00115
3.0996	1.9915
3.09187	1.98344
3.08418	1.97542
3.07653	1.96898
3.06892	1.96104
3.06134	1.95313
3.0538	1.94374
3.04629	1.93744
3.03883	1.92814
3.0314	1.91888
3.024	1.90966
3.01665	1.9035
3.00932	1.89587
3.00204	1.88828
2.99479	1.88073
2.98757	1.87321
2.98039	1.86423
2.97324	1.85679
2.96613	1.84938
2.95905	1.83905
2.952	1.83172
2.94499	1.82295
2.93801	1.81569
2.93107	1.807
2.92416	1.80128
2.91727	1.79267
2.91043	1.787
2.90361	1.77991
2.89683	1.77141
2.89007	1.76439
2.88335	1.75885
2.87666	1.75045
2.87	1.74353
2.86338	1.73664
2.85678	1.72978
2.85021	1.72153
2.84367	1.71616
2.83717	1.70939
2.83069	1.70124
2.82424	1.69454
2.81782	1.68788
2.81143	1.67983
2.80507	1.67182
2.79874	1.66665
2.79244	1.65871
2.78616	1.6508
2.77991	1.64432
2.7737	1.63925
2.7675	1.63283
2.76134	1.62919
2.7552	1.62282
2.7491	1.61922
2.74301	1.61289
2.73696	1.60659
2.73093	1.60032
2.72493	1.59408
2.71895	1.58787
2.713	1.58168
2.70708	1.57552
2.70118	1.56939
2.69531	1.56463
2.68946	1.55854
2.68364	1.55383
2.67784	1.54913
2.67207	1.54312
2.66633	1.53847
2.6606	1.53118
2.65491	1.52392
2.64923	1.51669
2.64359	1.51081
2.63796	1.50364
2.63236	1.4965
2.62678	1.4907
2.62123	1.48493
2.6157	1.47918
2.61019	1.47345
2.60471	1.46775
2.59925	1.46208
2.59381	1.45643
2.5884	1.4508
2.583	1.4439
2.57763	1.43703
2.57229	1.43148
2.56696	1.42595
2.56166	1.42044
2.55637	1.41368
2.55111	1.40822
2.54588	1.40278
2.54066	1.39609
2.53546	1.3907
2.53029	1.38533
2.52514	1.37999
2.52	1.37466
2.51489	1.36936
2.5098	1.36408
2.50473	1.36007
2.49968	1.35608
2.49465	1.35085
2.48964	1.34565
2.48465	1.34047
2.47968	1.33407
2.47473	1.32769
2.4698	1.32135
2.46489	1.31625
2.46	1.31118
2.45513	1.3049
2.45028	1.29987
2.44545	1.29364
2.44063	1.28865
2.43584	1.28247
2.43106	1.27509
2.42631	1.26896
2.42157	1.26164
2.41685	1.25434
2.41214	1.24828
2.40746	1.24225
2.40279	1.23504
2.39815	1.22785
2.39352	1.22189
2.38891	1.21476
2.38431	1.20885
2.37973	1.20296
2.37518	1.19709
2.37063	1.19243
2.36611	1.1866
2.3616	1.1808
2.35711	1.17384
2.35264	1.16809
2.34819	1.16118
2.34375	1.15547
2.33932	1.14978
2.33492	1.14528
2.33053	1.13846
2.32616	1.13284
2.3218	1.12723
2.31746	1.12049
2.31314	1.11493
2.30883	1.10939
2.30454	1.10387
2.30026	1.09953
2.296	1.09405
2.29176	1.08859
2.28753	1.08429
2.28332	1.08001
2.27912	1.07461
2.27494	1.06922
2.27077	1.06386
2.26662	1.05965
2.26249	1.05432
2.25836	1.05014
2.25426	1.0471
2.25017	1.04295
2.24609	1.03882
2.24203	1.0347
2.23798	1.03059
2.23395	1.0265
2.22993	1.02242
2.22593	1.01947
2.22194	1.01654
2.21796	1.0125
2.214	1.00959
2.21006	1.00558
2.20612	1.00158
2.20221	0.9976
2.1983	0.99363
2.19441	0.99078
2.19053	0.98793
2.18667	0.984
2.18282	0.98009
2.17898	0.97618
2.17516	0.97121
2.17135	0.96734
2.16756	0.96239
2.16377	0.95747
2.16	0.95256
2.15625	0.94875
2.1525	0.94387
2.14877	0.93901
2.14506	0.93524
2.14135	0.93149
2.13766	0.92774
2.13398	0.92295
2.13031	0.91816
2.12666	0.9134
2.12302	0.90971
2.11939	0.90498
2.11577	0.90238
2.11217	0.89873
2.10857	0.89509
2.10499	0.89147
2.10143	0.88785
2.09787	0.88425
2.09433	0.88066
2.0908	0.87709
2.08728	0.87457
2.08377	0.87101
2.08027	0.86747
2.07679	0.86498
2.07331	0.86146
2.06985	0.85899
2.0664	0.85652
2.06296	0.85304
2.05954	0.85059
2.05612	0.84712
2.05272	0.84469
2.04933	0.84125
2.04594	0.83781
2.04257	0.83541
2.03921	0.83302
2.03587	0.83063
2.03253	0.82724
2.0292	0.82487
2.02589	0.82251
2.02258	0.81915
2.01929	0.8168
2.016	0.81447
2.01273	0.81214
2.00947	0.80881
2.00622	0.8065
2.00298	0.80419
1.99974	0.8019
1.99652	0.79961
1.99331	0.79733
1.99012	0.79505
1.98693	0.79278
1.98375	0.79052
1.98058	0.78728
1.97742	0.78504
1.97427	0.7828
1.97113	0.78057
1.968	0.77933
1.96488	0.77613
1.96178	0.7749
1.95868	0.77368
1.95559	0.7705
1.95251	0.76831
1.94944	0.7671
1.94638	0.76493
1.94333	0.76276
1.94028	0.76059
1.93725	0.75843
1.93423	0.75725
1.93122	0.75414
1.92821	0.752
1.92522	0.74987
1.92224	0.74871
1.91926	0.74659
1.91629	0.74448
1.91334	0.74333
1.91039	0.74219
1.90745	0.74009
1.90452	0.738
1.9016	0.73687
1.89869	0.73479
1.89578	0.73272
1.89289	0.73065
1.89	0.7286
1.88713	0.72654
1.88426	0.72544
1.8814	0.7234
1.87855	0.7223
1.87571	0.72121
1.87287	0.72012
1.87005	0.71903
1.86723	0.71795
1.86442	0.71594
1.86162	0.71393
1.85883	0.71193
1.85605	0.71087
1.85328	0.70888
1.85051	0.70782
1.84775	0.70584
1.845	0.70571
1.84226	0.70466
1.83953	0.7027
1.8368	0.70166
1.83409	0.6997
1.83138	0.69775
1.82868	0.69673
1.82598	0.6957
1.8233	0.69559
1.82062	0.69457
1.81795	0.69355
1.81529	0.69162
1.81263	0.68971
1.80999	0.6887
1.80735	0.6877
1.80472	0.6867
1.8021	0.6866
1.79948	0.6856
1.79687	0.68461
1.79427	0.68362
1.79168	0.68263
1.78909	0.68164
1.78652	0.67977
1.78395	0.6779
1.78138	0.67693
1.77883	0.67595
1.77628	0.6741
1.77374	0.67225
1.7712	0.67129
1.76868	0.66944
1.76616	0.66849
1.76364	0.66754
1.76114	0.66659
1.75864	0.66565
1.75615	0.6647
1.75367	0.66376
1.75119	0.66283
1.74872	0.66102
1.74626	0.66008
1.7438	0.65916
1.74135	0.65736
1.73891	0.65557
1.73647	0.65465
1.73404	0.6546
1.73162	0.65196
1.72921	0.65105
1.7268	0.64928
1.7244	0.64837
1.722	0.64747
1.71961	0.64657
1.71723	0.64482
1.71486	0.64393
1.71249	0.64304
1.71013	0.64215
1.70777	0.64127
1.70542	0.63953
1.70308	0.63865
1.70074	0.63693
1.69841	0.63606
1.69609	0.63434
1.69377	0.63347
1.69146	0.63176
1.68916	0.6309
1.68686	0.6292
1.68457	0.62834
1.68228	0.62665
1.68	0.6258
1.67773	0.62412
1.67546	0.62327
1.6732	0.62159
1.67095	0.61992
1.6687	0.61909
1.66645	0.61742
1.66422	0.61659
1.66199	0.61493
1.65976	0.61411
1.65754	0.61246
1.65533	0.61164
1.65312	0.61
1.65092	0.60919
1.64873	0.60756
1.64654	0.60675
1.64435	0.60512
1.64217	0.60432
1.64	0.6027
1.63784	0.60109
1.63568	0.60029
1.63352	0.59869
1.63137	0.59708
1.62923	0.5963
1.62709	0.5947
1.62496	0.59392
1.62283	0.59233
1.62071	0.59156
1.61859	0.58998
1.61648	0.58921
1.61438	0.58763
1.61228	0.58687
1.61018	0.5853
1.6081	0.58374
1.60601	0.58298
1.60394	0.58143
1.60186	0.58068
1.5998	0.57913
1.59773	0.57758
1.59568	0.57684
1.59363	0.5753
1.59158	0.57456
1.58954	0.57303
1.58751	0.5723
1.58548	0.57077
1.58345	0.57004
1.58143	0.56852
1.57942	0.5678
1.57741	0.56629
1.5754	0.56478
1.5734	0.56407
1.57141	0.56256
1.56942	0.56185
1.56744	0.56036
1.56546	0.55965
1.56348	0.55816
1.56151	0.55668
1.55955	0.55598
1.55759	0.5545
1.55564	0.55303
1.55369	0.55234
1.55174	0.55087
1.5498	0.55018
1.54787	0.54872
1.54594	0.54726
1.54401	0.54658
1.54209	0.54513
1.54018	0.54445
1.53827	0.54301
1.53636	0.54233
1.53446	0.5409
1.53256	0.53946
1.53067	0.5388
1.52878	0.53737
1.5269	0.5367
1.52502	0.53528
1.52315	0.53386
1.52128	0.53321
1.51941	0.53179
1.51755	0.53114
1.5157	0.52974
1.51385	0.52833
1.512	0.52769
1.51016	0.52629
1.50832	0.5249
1.50649	0.52426
1.50466	0.52287
1.50284	0.52149
1.50102	0.52085
1.4992	0.51947
1.49739	0.5181
1.49559	0.51747
1.49379	0.5161
1.49199	0.51548
1.49019	0.51412
1.48841	0.51276
1.48662	0.5114
1.48484	0.51079
1.48306	0.50943
1.48129	0.50882
1.47952	0.50748
1.47776	0.50613
1.476	0.50479
1.47425	0.50419
1.4725	0.50286
1.47075	0.50153
1.46901	0.50093
1.46727	0.4996
1.46553	0.49828
1.4638	0.49769
1.46208	0.49638
1.46036	0.49506
1.45864	0.49448
1.45692	0.49317
1.45521	0.49186
1.45351	0.49129
1.45181	0.48998
1.45011	0.48941
1.44841	0.48812
1.44672	0.48682
1.44504	0.48625
1.44335	0.48497
1.44168	0.48368
1.44	0.48312
1.43833	0.48184
1.43666	0.48128
1.435	0.48001
1.43334	0.47874
1.43169	0.47818
1.43004	0.47763
1.42839	0.47708
1.42675	0.47653
1.42511	0.47599
1.42347	0.47544
1.42184	0.47489
1.42021	0.47435
1.41858	0.47381
1.41696	0.47327
1.41534	0.47202
1.41373	0.47148
1.41212	0.47024
1.41051	0.469
1.40891	0.46846
1.40731	0.46723
1.40572	0.46599
1.40412	0.46547
1.40254	0.46424
1.40095	0.46301
1.39937	0.46179
1.39779	0.46127
1.39622	0.46005
1.39465	0.45884
1.39308	0.45832
1.39152	0.45711
1.38996	0.4566
1.3884	0.4554
1.38685	0.45419
1.3853	0.45299
1.38375	0.4518
1.38221	0.4506
1.38067	0.44941
1.37913	0.44891
1.3776	0.44772
1.37607	0.44654
1.37455	0.44535
1.37303	0.44486
1.37151	0.44368
1.36999	0.44319
1.36848	0.44202
1.36697	0.44153
1.36546	0.44036
1.36396	0.4392
1.36246	0.43871
1.36097	0.43755
1.35948	0.43639
1.35799	0.43523
1.3565	0.43476
1.35502	0.43361
1.35354	0.43246
1.35206	0.43131
1.35059	0.43084
1.34912	0.42969
1.34765	0.42855
1.34619	0.42742
1.34473	0.42628
1.34327	0.42582
1.34182	0.42469
1.34037	0.42356
1.33892	0.42243
1.33748	0.42197
1.33604	0.42085
1.3346	0.41973
1.33316	0.41928
1.33173	0.41816
1.3303	0.41705
1.32888	0.41594
1.32745	0.41549
1.32603	0.41439
1.32462	0.41328
1.3232	0.41218
1.32179	0.41174
1.32039	0.41064
1.31898	0.40954
1.31758	0.40845
1.31618	0.40736
1.31478	0.40693
1.31339	0.40584
1.312	0.40475
1.31062	0.40432
1.30923	0.40324
1.30785	0.40216
1.30647	0.40109
1.3051	0.40001
1.30372	0.39959
1.30235	0.39852
1.30099	0.39745
1.29962	0.39704
1.29826	0.39597
1.29691	0.39491
1.29555	0.39385
1.2942	0.39279
1.29285	0.39173
1.2915	0.39133
1.29016	0.39027
1.28882	0.38922
1.28748	0.38817
1.28614	0.38713
1.28481	0.38673
1.28348	0.38569
1.28215	0.38465
1.28083	0.38361
1.27951	0.38321
1.27819	0.38218
1.27687	0.38115
1.27556	0.38075
1.27425	0.37973
1.27294	0.3787
1.27163	0.37767
1.27033	0.37729
1.26903	0.37627
1.26773	0.37525
1.26644	0.37487
1.26514	0.37385
1.26386	0.37284
1.26257	0.37183
1.26128	0.37145
1.26	0.37044
1.25872	0.36944
1.25745	0.36843
1.25617	0.36806
1.2549	0.36706
1.25363	0.36606
1.25237	0.36569
1.2511	0.3647
1.24984	0.3637
1.24858	0.36334
1.24733	0.36235
1.24607	0.36136
1.24482	0.36038
1.24357	0.36001
1.24233	0.35903
1.24108	0.35805
1.23984	0.35769
1.2386	0.35672
1.23737	0.35574
1.23613	0.35539
1.2349	0.35442
1.23367	0.35345
1.23245	0.35248
1.23122	0.35213
1.23	0.35117
1.22878	0.3502
1.22757	0.34986
1.22635	0.3489
1.22514	0.34794
1.22393	0.3476
1.22272	0.34664
1.22152	0.34569
1.22032	0.34535
1.21912	0.3444
1.21792	0.34345
1.21672	0.34251
1.21553	0.34217
1.21434	0.34123
1.21315	0.34029
1.21197	0.33996
1.21078	0.33902
1.2096	0.33808
1.20842	0.33775
1.20725	0.33682
1.20607	0.33589
1.2049	0.33556
1.20373	0.33464
1.20256	0.33371
1.2014	0.33339
1.20023	0.33246
1.19907	0.33154
1.19791	0.33122
1.19676	0.33031
1.1956	0.32939
1.19445	0.32907
1.1933	0.32816
1.19216	0.32725
1.19101	0.32693
1.18987	0.32602
1.18873	0.32512
1.18759	0.32481
1.18645	0.3239
1.18532	0.323
1.18419	0.3221
1.18306	0.32179
1.18193	0.32089
1.1808	0.32
1.17968	0.31969
1.17856	0.3188
1.17744	0.31791
1.17632	0.31761
1.17521	0.31672
1.17409	0.31583
1.17298	0.31553
1.17187	0.31465
1.17077	0.31377
1.16966	0.31347
1.16856	0.31259
1.16746	0.31171
1.16636	0.31142
1.16526	0.31054
1.16417	0.30967
1.16308	0.3088
1.16199	0.30851
1.1609	0.30764
1.15981	0.30677
1.15873	0.30648
1.15765	0.30562
1.15657	0.30476
1.15549	0.30447
1.15442	0.30361
1.15334	0.30275
1.15227	0.30247
1.1512	0.30161
1.15013	0.30076
1.14907	0.30048
1.148	0.29963
1.14694	0.29878
1.14588	0.2985
1.14482	0.29765
1.14377	0.29681
1.14271	0.29653
1.14166	0.29569
1.14061	0.29485
1.13956	0.29458
1.13851	0.29374
1.13747	0.2929
1.13643	0.29263
1.13539	0.29179
1.13435	0.29096
1.13331	0.29069
1.13228	0.28986
1.13124	0.2896
1.13021	0.28877
1.12918	0.28794
1.12815	0.28768
1.12713	0.28685
1.12611	0.28603
1.12508	0.28577
1.12406	0.28495
1.12305	0.28413
1.12203	0.28387
1.12101	0.28306
1.12	0.2828
1.11899	0.28199
1.11798	0.28117
1.11697	0.28092
1.11597	0.28011
1.11497	0.2793
1.11396	0.27905
1.11296	0.27824
1.11197	0.27744
1.11097	0.27719
1.10997	0.27638
1.10898	0.27614
1.10799	0.27534
1.107	0.27454
1.10601	0.27429
1.10503	0.27349
1.10404	0.2727
1.10306	0.27246
1.10208	0.27166
1.1011	0.27087
1.10013	0.27063
1.09915	0.26984
1.09818	0.26905
1.09721	0.26882
1.09624	0.26803
1.09527	0.26725
1.0943	0.26701
1.09333	0.26623
1.09237	0.26545
1.09141	0.26521
1.09045	0.26443
1.08949	0.26366
1.08854	0.26343
1.08758	0.26265
1.08663	0.26188
1.08568	0.26165
1.08473	0.26088
1.08378	0.26011
1.08283	0.25934
1.08189	0.25911
1.08094	0.25835
1.08	0.25758
1.07906	0.25736
1.07812	0.25659
1.07719	0.25583
1.07625	0.25561
1.07532	0.25485
1.07439	0.25409
1.07346	0.25387
1.07253	0.25312
1.0716	0.25236
1.07068	0.25214
1.06975	0.25139
1.06883	0.25064
1.06791	0.25042
1.06699	0.24968
1.06607	0.24893
1.06516	0.24871
1.06424	0.24797
1.06333	0.24776
1.06242	0.24701
1.06151	0.24627
1.0606	0.24606
1.05969	0.24532
1.05879	0.24511
1.05789	0.24437
1.05698	0.24363
1.05608	0.24343
1.05518	0.24269
1.05429	0.24249
1.05339	0.24175
1.0525	0.24155
1.0516	0.24082
1.05071	0.24009
1.04982	0.23988
1.04894	0.23916
1.04805	0.23896
1.04716	0.23823
1.04628	0.23803
1.0454	0.23731
1.04452	0.23711
1.04364	0.23638
1.04276	0.23566
1.04188	0.23547
1.04101	0.23475
1.04014	0.23455
1.03926	0.23383
1.03839	0.23364
1.03752	0.23292
1.03666	0.23273
1.03579	0.23202
1.03493	0.23131
1.03406	0.23111
1.0332	0.2304
1.03234	0.23021
1.03148	0.2295
1.03062	0.22931
1.02977	0.22861
1.02891	0.22842
1.02806	0.22772
1.02721	0.22753
1.02636	0.22683
1.02551	0.22664
1.02466	0.22594
1.02382	0.22575
1.02297	0.22505
1.02213	0.22436
1.02129	0.22417
1.02045	0.22348
1.01961	0.22329
1.01877	0.2226
1.01793	0.22242
1.0171	0.22173
1.01626	0.22155
1.01543	0.22086
1.0146	0.22068
1.01377	0.2205
1.01294	0.21981
1.01212	0.21963
1.01129	0.21894
1.01047	0.21877
1.00964	0.21808
1.00882	0.21791
1.008	0.21722
1.00718	0.21705
1.00637	0.21637
1.00555	0.21619
1.00473	0.21552
1.00392	0.21534
1.00311	0.21467
1.0023	0.21449
1.00149	0.21382
1.00068	0.21365
0.99987	0.21297
0.99907	0.2128
0.99826	0.21213
0.99746	0.21196
0.99666	0.21129
0.99586	0.21112
0.99506	0.21045
0.99426	0.21029
0.99346	0.20962
0.99267	0.20945
0.99187	0.20879
0.99108	0.20862
0.99029	0.20796
0.9895	0.20779
0.98871	0.20713
0.98792	0.20697
0.98714	0.20631
0.98635	0.20615
0.98557	0.20549
0.98478	0.20533
0.984	0.20516
0.98322	0.20451
0.98244	0.20435
0.98166	0.2037
0.98089	0.20353
0.98011	0.20288
0.97934	0.20272
0.97857	0.20207
0.97779	0.20191
0.97702	0.20127
0.97625	0.20111
0.97549	0.20046
0.97472	0.2003
0.97395	0.19966
0.97319	0.1995
0.97242	0.19886
0.97166	0.19871
0.9709	0.19806
0.97014	0.19791
0.96938	0.19727
0.96863	0.19712
0.96787	0.19648
0.96712	0.19632
0.96636	0.19569
0.96561	0.19554
0.96486	0.1949
0.96411	0.19475
0.96336	0.19412
0.96261	0.19397
0.96186	0.19382
0.96112	0.19318
0.96037	0.19304
0.95963	0.19241
0.95889	0.19226
0.95815	0.19163
0.95741	0.19148
0.95667	0.19086
0.95593	0.19071
0.95519	0.19008
0.95446	0.18994
0.95372	0.18931
0.95299	0.18917
0.95226	0.18902
0.95153	0.1884
0.9508	0.18826
0.95007	0.18764
0.94934	0.1875
0.94862	0.18688
0.94789	0.18673
0.94717	0.18612
0.94644	0.18598
0.94572	0.18536
0.945	0.18522
0.94428	0.18461
0.94356	0.18447
0.94285	0.18433
0.94213	0.18372
0.94141	0.18358
0.9407	0.18297
0.93999	0.18283
0.93927	0.18222
0.93856	0.18208
0.93785	0.18147
0.93714	0.18134
0.93644	0.18073
0.93573	0.1806
0.93502	0.17999
0.93432	0.17986
0.93362	0.17925
0.93291	0.17912
0.93221	0.17852
0.93151	0.17838
0.93081	0.17825
0.93011	0.17765
0.92942	0.17752
0.92872	0.17692
0.92803	0.17679
0.92733	0.17619
0.92664	0.17606
0.92595	0.17547
0.92526	0.17534
0.92457	0.17474
0.92388	0.17461
0.92319	0.17448
0.9225	0.17389
0.92182	0.17376
0.92113	0.17317
0.92045	0.17304
0.91976	0.17246
0.91908	0.17233
0.9184	0.1722
0.91772	0.17161
0.91704	0.17149
0.91637	0.1709
0.91569	0.17078
0.91501	0.17065
0.91434	0.17007
0.91366	0.16994
0.91299	0.16936
0.91232	0.16924
0.91165	0.16911
0.91098	0.16853
0.91031	0.16841
0.90964	0.16783
0.90897	0.16771
0.90831	0.16758
0.90764	0.16701
0.90698	0.16688
0.90632	0.16676
0.90566	0.16619
0.90499	0.16607
0.90433	0.16595
0.90367	0.16537
0.90302	0.16525
0.90236	0.16513
0.9017	0.16456
0.90105	0.16444
0.90039	0.16432
0.89974	0.16375
0.89909	0.16363
0.89844	0.16307
0.89779	0.16295
0.89714	0.16238
0.89649	0.16226
0.89584	0.1617
0.89519	0.16158
0.89455	0.16102
0.8939	0.1609
0.89326	0.16034
0.89261	0.15978
0.89197	0.15966
0.89133	0.1591
0.89069	0.15854
0.89005	0.15843
0.88941	0.15787
0.88878	0.15731
0.88814	0.15676
0.8875	0.1562
0.88687	0.15609
0.88623	0.15553
0.8856	0.15498
0.88497	0.15443
0.88434	0.15387
0.88371	0.15332
0.88308	0.15321
0.88245	0.15266
0.88182	0.15211
0.8812	0.15157
0.88057	0.15146
0.87994	0.15091
0.87932	0.15036
0.8787	0.14982
0.87807	0.14971
0.87745	0.14917
0.87683	0.14862
0.87621	0.14852
0.87559	0.14798
0.87498	0.14743
0.87436	0.14733
0.87374	0.14679
0.87313	0.14625
0.87251	0.14615
0.8719	0.14561
0.87129	0.1455
0.87068	0.14497
0.87006	0.14487
0.86945	0.14433
0.86885	0.14423
0.86824	0.14369
0.86763	0.14359
0.86702	0.14306
0.86642	0.14296
0.86581	0.14243
0.86521	0.14233
0.8646	0.1418
0.864	0.1417
0.8634	0.1416
0.8628	0.14107
0.8622	0.14097
0.8616	0.14044
0.861	0.14034
0.8604	0.13982
0.85981	0.13972
0.85921	0.13962
0.85862	0.1391
0.85802	0.139
0.85743	0.1389
0.85684	0.13838
0.85624	0.13828
0.85565	0.13776
0.85506	0.13767
0.85447	0.13757
0.85389	0.13705
0.8533	0.13695
0.85271	0.13686
0.85212	0.13677
0.85154	0.13625
0.85096	0.13615
0.85037	0.13606
0.84979	0.13554
0.84921	0.13545
0.84863	0.13536
0.84805	0.13526
0.84747	0.13475
0.84689	0.13465
0.84631	0.13456
0.84573	0.13447
0.84515	0.13438
0.84458	0.13387
0.844	0.13377
0.84343	0.13368
0.84286	0.13359
0.84228	0.1335
0.84171	0.13299
0.84114	0.1329
0.84057	0.13281
0.84	0.13272
0.83943	0.13263
0.83886	0.13212
0.8383	0.13203
0.83773	0.13194
0.83717	0.13185
0.8366	0.13176
0.83604	0.13126
0.83547	0.13117
0.83491	0.13108
0.83435	0.13099
0.83379	0.1309
0.83323	0.13082
0.83267	0.13073
0.83211	0.13023
0.83155	0.13014
0.83099	0.13005
0.83044	0.12996
0.82988	0.12988
0.82933	0.12979
0.82877	0.12929
0.82822	0.1292
0.82766	0.12912
0.82711	0.12903
0.82656	0.12894

[truncated: 4 more sheets: Supplementary Fig. 17, Supplementary Fig. 2, Supplementary Fig. 16, Sheet1]
